# Supplementary material for: Construction of a Quantitative Acetylomic Tissue Atlas in Rice (Oryza sativa L.)
Source: Molecules. 2018 Nov 1;23(11):2843. doi: 10.3390/molecules23112843 (PMC6278296; doi:10.3390/molecules23112843)
Supplement: Supplementary file 1 [file molecules-23-02843-s001.zip]

Archive with 11 entries (8 files):
- molecules-377239-proofreading-SM/
- molecules-377239-proofreading-SM/Supplementary files/
- molecules-377239-proofreading-SM/Supplementary files/molecules-377239-proofreading-SM.pdf
- molecules-377239-proofreading-SM/Supplementary files/Table S1.xlsx
- molecules-377239-proofreading-SM/Supplementary files/Table S2.xlsx
- molecules-377239-proofreading-SM/Supplementary files/table S3.xlsx
- Supplementary files/
- Supplementary files/Figure S1.docx
- Supplementary files/Table S1.xlsx
- Supplementary files/Table S2.xlsx
- Supplementary files/table S3.xlsx
