# Supplementary material for: Construction of a Quantitative Acetylomic Tissue Atlas in Rice (Oryza sativa L.)
Source: Molecules. 2018 Nov 1;23(11):2843. doi: 10.3390/molecules23112843 (PMC6278296; doi:10.3390/molecules23112843)
Supplement: Supplementary file 1 [file molecules-23-02843-s001.zip › molecules-377239-proofreading-SM/Supplementary files/Table S1.xlsx]

## Sheet: Quantification
Table S1. Acetylation identification and quantification detail information
Identification											Intensity												Intensity on average
Protein accession	Position	Amino acid	Protein names	Gene names	Score	Modified sequence	Mass error [ppm]	Localization probability	Charge	m/z	cal1	cal2	cal3	lea1	lea2	lea3	pan1	pan2	pan3	root1	root2	root3	cal	lea	pan	root	New
A1L4T4	64	K	1,2-dihydroxy-3-keto-5-methylthiopentene dioxygenase 1	ARD1	97.69	_LNPDNWENCENLK(ac)R_	0.99497	1	2	922.423	5.67	6.89	8.43										6.99667				N
A3A4E0	19	K	Os02g0208500 protein	Os02g0208500	63.816	_LSAM(ox)EHVK(ac)K_	-0.11311	1	3	367.53				1										1			N
A3AGM4	7	K	Histone H2B.1	H2B1	111.77	_AEK(ac)KPAEK(ac)KPAAGEEK_	1.1089	0.997042	2	897.983	0.88	1.82	1.09	1.33	1.29	1.42	0.8	1	1.98	0.66	0.64	0.36	1.26333	1.34667	1.26	0.553333
A3AGM4	12	K	Histone H2B.1	H2B1	111.77	_AEK(ac)KPAEK(ac)KPAAGEEK_	-0.096011	0.958911	3	598.991	0.88	1.82	1.09	1.33	1.29	1.42	0.8	1	1.98	0.66	0.64	0.36	1.26333	1.34667	1.26	0.553333
A3AGM4	24	K	Histone H2B.1	H2B1	78.342	_SAEK(ac)APAGK(ac)K_	-0.66675	1	2	535.796	0.961905		0.965714						0.965714				0.96381		0.965714
A3AGM4	29	K	Histone H2B.1	H2B1	78.342	_SAEK(ac)APAGK(ac)K_	-0.66675	1	2	535.796	0.961905		0.965714						0.965714				0.96381		0.965714
A3BKF2	144	K	Protein LHCP TRANSLOCATION DEFECT	LTD	57.347	_YDVK(ac)DVDGR_	0.94979	1	2	554.767						1								1
A3C4S4	29	K	GDP-mannose 3,5-epimerase 1	GME-1	84.687	_EQYWPSEK(ac)LR_	-3.5524	1	2	689.344				4.56	5.73	5.92								5.40333
A3C4S4	62	K	GDP-mannose 3,5-epimerase 1	GME-1	77.776	_SEGHYIIASDWK(ac)K_	1.2479	1	2	788.394				5.11	10.69	5.19								6.99667
A3C4S4	187	K	GDP-mannose 3,5-epimerase 1	GME-1	110.98	_LATEELCK(ac)HYTK_	2.6284	1	2	767.882	1.73	0.77	1.04	4.1	3.15	3.56	0.28						1.18	3.60333	0.28
A3C6G9	156	K	Glycine cleavage system H protein, mitochondrial	GDCSH	167.18	_YTK(ac)HCEEEDAH_	0.43177	1	2	730.791				1.1	1.12	0.69	0.03							0.97	0.03
A3C7K0	45	K	Os10g0573800 protein	Os10g0573800	82.398	_LQSQPTPAPGQFPK(ac)YAGAVDAVK_	0.5929	1	2	1206.63	5.45	8.14	7.42										7.00333
A3C7K0	158	K	Os10g0573800 protein	Os10g0573800	120.06	_GPIDVAK(ac)HVVR_	-0.78574	1	3	411.575	8.82	3.98	5.7	0.56	1.04	0.52		0.12	0.05				6.16667	0.706667	0.085
A3C7K0	243	K	Os10g0573800 protein	Os10g0573800	187.85	_SVIQVDDYK(ac)KPR_	2.737	0.991476	2	745.404	6.75	7.89	6.37										7.00333
A3C7K0	255	K	Os10g0573800 protein	Os10g0573800	81.017	_YSGSVDAFK(ac)K_	1.0137	1	2	572.288	5.43	7.74	6.5										6.55667
B7EA73	395	K	Puromycin-sensitive aminopeptidase	Os08g0562700	63.091	_MYK(ac)TMFGASGFR_	1.9444	1	2	719.336				5.06	6.75	5.68								5.83
B7EHG8	58	K	Os10g0578050 protein	Os10g0578050	99.139	_TLSLPK(ac)K_	0.078963	1	2	414.763	1.53	1.78	1.33	1.56	1.63	1.2		2.38	1.76				1.54667	1.46333	2.07
B9F058	265	K	Acyl-[acyl-carrier-protein] desaturase 3, chloroplastic	Os02g0504800	137.78	_VCGTVAADEK(ac)R_	-0.31596	1	2	624.306				1.65	2.29	1.45	5.56	4.84	5.22					1.79667	5.20667		N
B9F3B6	324	K	Succinate-semialdehyde dehydrogenase, mitochondrial	ALDH5F1	73.248	_GSLAAK(ac)FR_	-0.79761	1	2	446.256	6.83	6.88	5.43	0.35	0.56	0.51	0.26						6.38	0.473333	0.26		N
B9FDR3	62	K	Transportin-1	TRN1	120.99	_GEGK(ac)SFEAR_	-4.0382	1	2	511.749	2.29	3.23	2.49	1.73	1.79	2.22			1.19				2.67	1.91333	1.19
B9FDT1	42	K	Dolichyl-diphosphooligosaccharide--protein glycosyltransferase subunit 1B	OST1B	75.109	_VISAEK(ac)R_	-0.75625	1	2	422.748				5.26	4.42	4.53		2.48	1.36					4.73667	1.92		N
B9FK36	937	K	Acetyl-CoA carboxylase 2	ACC2	72.29	_SELEGK(ac)YEEYK_	-2.3333	1	2	708.83				2.11	2.09	2.33	1.22							2.17667	1.22
B9FK36	972	K	Acetyl-CoA carboxylase 2	ACC2	57.288	_VIIEENLACGSEK(ac)EK_	-1.1158	1	2	880.94		1.09			2.4		1.97						1.09	2.4	1.97
B9FK36	1358	K	Acetyl-CoA carboxylase 2	ACC2	132.32	_GYNEMK(ac)YTPSR_	0.68981	1	2	694.319	2	3.15	1.87	2.21	1.46	1.57	0.67	0.81	0.96				2.34	1.74667	0.813333
B9FK36	1578	K	Acetyl-CoA carboxylase 2	ACC2	43.903	_LVYHPATPAAGPLHGVALNNPYQPLSVIDLK(ac)R_	-0.47857	1	4	866.727
B9FXV5	1335	K	Eukaryotic translation initiation factor 4G	Os07g0555200	66.351	_IMHECIK(ac)K_	-1.0215	1	2	550.783		8			0.28		6.31	0.16	6.25				8	0.28	4.24		N
B9G2A8	1501	K	Auxin transport protein BIG	Os09g0247700	98.048	_GSSCQCLK(ac)PR_	1.1783	1	2	617.787			0.792381				1.15429	2.1181					0.792381		1.63619
B9G2A8	2052	K	Auxin transport protein BIG	Os09g0247700	72.2	_SSDSESIK(ac)QR_	2.307	1	2	589.786	1.84	1.91	2.71	0.53		1.02	1.91	1.92					2.15333	0.775	1.915
C7IWD0	363	K	Os01g0791600 protein	Os01g0791600	69.03	_AAAAGFEK(ac)GIDR_	2.9845	1	2	624.323					2.54048	1.74048								2.14048
C7IZM0	106	K	Os03g0610650 protein (Fragment)	Os03g0610650	84.882	_LPYQQGGDK(ac)R_	2.2021	1	2	602.309		10.28	8.14		1.13								9.21	1.13			N
C7J0V9	105	K	Os04g0566500 protein (Fragment)	Os04g0566500	69.812	_ELLISFK(ac)R_	0.62905	1	2	524.313	4.66	5.5	6.64					4.19					5.6		4.19		N
C7J2C3	93	K	Os05g0310500 protein (Fragment)	Os05g0310500	56.514	_HPGCEPAYPTPVCEK(ac)K_	0.47749	1	3	637.962		3.03		2.09	6.11	5.04				0.948571	1.11286	0.938571	3.03	4.41333		1
C7J2C3	105	K	Os05g0310500 protein (Fragment)	Os05g0310500	99.283	_VQNQVWLEK(ac)K_	1.1189	1	2	657.364		0.43	0.48	4.48	6	5.93		0.36	0.42	1.48857	1.6	1.47714	0.455	5.47	0.39	1.5219
C7J2C3	106	K	Os05g0310500 protein (Fragment)	Os05g0310500	93.098	_K(ac)HFSVNAYR_	-1.6269	1	2	582.301											1.07429	0.925714				1
C7J3R2	109	K	Os06g0197500 protein	Os06g0197500	52.862	_YAGTEVQFNDTK(ac)HLILK_	-1.7088	1	3	673.69		0.52	0.74	3.58	3.92	3.63	0.24	0.22					0.63	3.71	0.23
C7J4C8	498	K	Os06g0558700 protein	Os06g0558700	101.53	_QIPSYVFPEGYK(ac)R_	2.6303	1	2	813.42	1.63	1.95	2.12	0.78	0.97	0.89	2.29	2.4	2.3				1.9	0.88	2.33		N
C7J6A9	150	K	Os08g0547600 protein	Os08g0547600	90.412	_QNLLASAAESSK(ac)R_	0.80646	1	2	708.876	4.19	4.86	4.95				2.51	2.52	1.98				4.66667		2.33667		N
C7J9I3	88	K	Os12g0420000 protein	Os12g0420000	161.99	_LVFVTNNSTK(ac)SR_	-2.5963	1	2	704.383				0.22										0.22			N
C7J9W5	60	K	Os12g0105950 protein (Fragment)	Os12g0105950	79.652	_YDAQISVFGSNLQK(ac)K_	-1.1405	1	2	870.452	1.5	2.06	2.02			1.48	1.94	1.97	2				1.86	1.48	1.97		N
O04138	107	K	Chitinase 4	Cht4	64.565	_NQAPNGCAGK(ac)SFYTR_	0.29861	1	2	856.894																	N
O04138	269	K	Chitinase 4	Cht4	48.998	_VNYYK(ac)DYCR_	-0.72202	1	2	661.795					1									1			N
O80414	105	K	Mitochondrial phosphate transporter	Os02g0767500	82.069	_YK(ac)SITSGFGVLLK_	-1.7275	1	2	727.916		10.53	8.71				1.76						9.62		1.76
O80414	150	K	Mitochondrial phosphate transporter	Os02g0767500	82.651	_K(ac)YYSDIAGPEYAQK_	-0.34569	1	2	837.904	1.45	1.47	0.96	2.24	1.06	1.61	1.14		0.75				1.29333	1.63667	0.945
O80414	163	K	Mitochondrial phosphate transporter	Os02g0767500	73.834	_YYSDIAGPEYAQK(ac)YK_	1.1712	1	2	919.436	1.12	0.73	2.37	1.89	1.35	2.06	1.04	0.97	0.45	0.942857	1.29524		1.40667	1.76667	0.82	1.11905
O80414	258	K	Mitochondrial phosphate transporter	Os02g0767500	88.101	_HAVPVPK(ac)SECSK_	-2.1861	1	2	690.851	0.78	2.09	0.98	1.41	0.92	1.81	0.9	1.04	1.13				1.28333	1.38	1.02333
O80414	308	K	Mitochondrial phosphate transporter	Os02g0767500	63.624	_GATVGDAVK(ac)K_	0.099716	1	2	494.277	3.64	6.51	2.79	0.76	0.82	0.94		0.21	0.23				4.31333	0.84	0.22
O82807	127	K	Ubiquinol oxidase	AOX1a	41.399	_HHVPK(ac)TLLDK_	1.4179	1	3	410.572	7.36	7.13	6.51										7				N
P09229	74	K	Cysteine proteinase inhibitor 1	Os01g0803200	62.463	_FAVTEHNK(ac)K_	0.65767	1	2	558.296											1					1
P0C361	52	K	Photosystem I iron-sulfur center	psaC	166.16	_TEDCVGCK(ac)R_	-1.8841	1	2	583.75				0.42										0.42
P0C488	74	K	30S ribosomal protein S4, chloroplastic	rps4	72.23	_YVHIAGK(ac)AK_	-2.1434	1	2	514.798						1								1			N
P0C512	21	K	Ribulose bisphosphate carboxylase large chain	rbcL	103.79	_DYK(ac)LTYYTPEYETK_	-1.3977	1	2	928.435				0.63	0.49	0.93								0.683333
P0C512	146	K	Ribulose bisphosphate carboxylase large chain	rbcL	157.98	_IPPTYSK(ac)TFQGPPHGIQVER_	1.7308	1	3	765.402				0.49	0.48	0.76	0.01	0.02						0.576667	0.015
P0C512	164	K	Ribulose bisphosphate carboxylase large chain	rbcL	107.29	_DKLNK(ac)YGR_	-1.5964	1	2	518.283						1								1
P0C512	175	K	Ribulose bisphosphate carboxylase large chain	rbcL	96.059	_YGRPLLGCTIK(ac)PK_	-1.6986	1	2	772.935				0.5	0.54	0.02	0.01	0.01	0.01			0.0214286		0.353333	0.01	0.0214286
P0C512	183	K	Ribulose bisphosphate carboxylase large chain	rbcL	96.342	_LGLSAK(ac)NYGR_	1.6158	1	2	560.809
P0C512	227	K	Ribulose bisphosphate carboxylase large chain	rbcL	112.82	_FVFCAEAIYK(ac)SQAETGEIK_	1.5335	1	2	1117.05				0.31	0.77									0.54
P0C512	252	K	Ribulose bisphosphate carboxylase large chain	rbcL	178.85	_GHYLNATAGTCEEMIK(ac)R_	0.49109	1	2	996.967				0.33	0.32	0.65	0.01							0.433333	0.01
P0C512	305	K	Ribulose bisphosphate carboxylase large chain	rbcL	96.311	_QK(ac)NHGMHFR_	0.51816	1	2	598.791				0.87	0.6	0.48								0.65
P0C512	356	K	Ribulose bisphosphate carboxylase large chain	rbcL	85.676	_DDFIEK(ac)DR_	-2.3582	1	2	540.254				0.5	0.38	0.43								0.436667
P0C512	463	K	Ribulose bisphosphate carboxylase large chain	rbcL	57.973	_WSPELAAACEIWK(ac)AIK_	1.2986	1	3	638.998
P0C512	466	K	Ribulose bisphosphate carboxylase large chain	rbcL	102.4	_AIK(ac)FEFEPVDK_	-0.4237	1	2	682.858	0.12	0.17	0.15	0.55	0.72	0.88		0.55					0.146667	0.716667	0.55
P0C512	474	K	Ribulose bisphosphate carboxylase large chain	rbcL	54.784	_FEFEPVDK(ac)LDS_	1.4657	1	2	684.322					0.61									0.61
P0C522	481	K	ATP synthase subunit alpha, mitochondrial	ATPA	113.47	_AILSTINPELLK(ac)SFNEK_	-2.3644	1	3	653.698	1.73	2.63	14.39		1.55		0.69						6.25	1.55	0.69
P0C522	486	K	ATP synthase subunit alpha, mitochondrial	ATPA	102.73	_SFNEK(ac)GGLTNER_	-2.5736	1	2	697.339		1											1
P0C5A4	80	K	Late embryogenesis abundant protein, group 3	LEA3	76.255	_DK(ac)TSSTSQAAR_	0.058081	1	2	597.291		1											1
P0C5A4	122	K	Late embryogenesis abundant protein, group 3	LEA3	136.02	_AAETAGAAK(ac)QK_	0.64486	1	2	544.291	1.26	0.728571	1.01										0.999524
P12085	50	K	ATP synthase subunit beta, chloroplastic	atpB	71.879	_LPYIYNALVVK(ac)SR_	-0.24836	1	3	526.64				1										1
P12085	225	K	ATP synthase subunit beta, chloroplastic	atpB	67.102	_ESGVINEK(ac)NLEESK_	2.12	1	2	809.402					1									1
P12085	495	K	ATP synthase subunit beta, chloroplastic	atpB	107.06	_AINLEEENK(ac)LK_	0.13252	1	2	671.864				1.44429	0.92	0.637143								1.00048
P15280	217	K	Glucose-1-phosphate adenylyltransferase small subunit, chloroplastic/amyloplastic	AGPS	47.302	_MDYEK(ac)FIQAHR_	1.3731	1	3	493.906
P15280	261	K	Glucose-1-phosphate adenylyltransferase small subunit, chloroplastic/amyloplastic	AGPS	57.785	_IVEFAEK(ac)PK_	-4.0554	1	2	551.811
P17784	225	K	Fructose-bisphosphate aldolase cytoplasmic isozyme	FBA	48.856	_ALNEHHVLLEGTLLK(ac)PNMVTPGSDAK_	2.176	1	3	942.832	4.36	5.02	6		1.89	2.65			1.08	0.807619	2.4	1.31048	5.12667	2.27	1.08	1.50603
P17784	317	K	Fructose-bisphosphate aldolase cytoplasmic isozyme	FBA	118.5	_AENIEK(ac)AR_	2.2281	1	2	486.759	2.21	2.71	2.82	1.46	1.65	1.88	0.54	0.67	0.66	1.3681	1.18238	0.934762	2.58	1.66333	0.623333	1.16175
P25776	313	K	Oryzain alpha chain	Os04g0650000	105.58	_NSWGK(ac)SWGESGYVR_	-3.6215	1	2	827.884										0.84	1.09571	1.06286				0.999524
P27933	88	K	Alpha-amylase isozyme 3D	AMY1.3	126.77	_LYDLDASK(ac)YGTAAELK_	-2.2376	1	2	900.457	7.25	5.21	8.54										7				N
P27933	215	K	Alpha-amylase isozyme 3D	AMY1.3	90.707	_GYSTDIAK(ac)MYVESCK_	0.76847	1	2	897.408	0.847619	1.15238											1				N
P29619	33	K	Cyclin-dependent kinase A-2	CDKA-2	143.97	_HTNETIALK(ac)K_	0.58449	1	2	598.835	0.73	0.99	0.89	1.24	1.24	1.09	2.61	4.18	1.94				0.87	1.19	2.91
P30298	60	K	Sucrose synthase 2	SUS2	72.29	_EK(ac)YAPFEDILR_	-2.3793	1	2	711.867				4.43	6.22	6.06								5.57
P30298	148	K	Sucrose synthase 2	SUS2	66.246	_PSMSK(ac)SIGNGVQFLNR_	2.0586	1	2	888.957				6.21	6.92	7.88								7.00333
P30298	439	K	Sucrose synthase 2	SUS2	85.536	_TK(ac)YPNSDIYLDK_	1.9743	1	2	749.875				4.08	4.01	3.7	0.63	0.77	0.7	0.785714	0.685714	0.521429		3.93	0.7	0.664286
P30298	591	K	Sucrose synthase 2	SUS2	49.595	_NMTGLVEMYGK(ac)NAHLR_	-3.8612	1	3	625.978				6	8.41		1.09		0.55					7.205	0.82
P30298	622	K	Sucrose synthase 2	SUS2	181.66	_EEQAEFK(ac)K_	1.8808	1	2	525.759	0.63	1.01	0.51	3.98	3.85	2.09	0.76	0.89	0.95	2.02667	1.53143	1.25714	0.716667	3.30667	0.866667	1.60508
P30298	632	K	Sucrose synthase 2	SUS2	62.466	_M(ox)YGLIDQYK(ac)LK_	-0.12036	1	2	715.373	0.38	0.1	0.36	3.07	3.33	4.16	0.8	1.18	0.92	3.43619	1.84905	2.66095	0.28	3.52	0.966667	2.64873
P30298	725	K	Sucrose synthase 2	SUS2	75.102	_AADILVNFFEK(ac)CK_	-0.78815	1	2	798.908		1.29			5.47	6.89	1.48	1.48		2.38286	0.405714	2.09714	1.29	6.18	1.48	1.62857
P30298	747	K	Sucrose synthase 2	SUS2	76.064	_IYEK(ac)YTWK_	0.58106	1	2	586.803	0.71		0.86	3.26	4.26	3.98	0.95	0.83	0.68	1.61	1.46667	1.16	0.785	3.83333	0.82	1.41222
P31924	177	K	Sucrose synthase 1	SUS1	86.497	_LFHDK(ac)ESMYPLLNFLR_	0.39087	1	3	689.024			2.42				4.51	4.56					2.42		4.535
P31924	250	K	Sucrose synthase 1	SUS1	86.833	_GWGDCAK(ac)R_	2.1341	1	2	496.224	0.82	1.05	0.87	3.73	2.39	3.14	1.29	1.24	1.12				0.913333	3.08667	1.21667
P31924	447	K	Sucrose synthase 1	SUS1	70.089	_TK(ac)YPNSDLYWK_	-1.3423	1	2	728.859
P31924	456	K	Sucrose synthase 1	SUS1	91.549	_YPNSDLYWK(ac)K_	0.67263	1	2	678.335	0.73	0.9	1.03	1.01	1.3	2.03	1.93	1.76	1.23	1.32286	0.968571	1.20571	0.886667	1.44667	1.64	1.16571
P31924	630	K	Sucrose synthase 1	SUS1	174.24	_EEQAEFK(ac)K_	1.8808	1	2	525.759	0.76	1.8	0.72	1.04	0.96	1.22	1.92	1.64	1.63	1.68381	1.71619	1.47333	1.09333	1.07333	1.73	1.62444
P31924	755	K	Sucrose synthase 1	SUS1	86.67	_IEEK(ac)YTWK_	0.41058	1	2	569.793	1.19	1.45	1.8	0.74	1	0.99	2.02	2.34	1.94	1.09524			1.48	0.91	2.1	1.09524
P31924	797	K	Sucrose synthase 1	SUS1	126.71	_YLEMLYALK(ac)YR_	2.5698	1	2	752.897	3.23	2.01	5.07				1.93		0.42				3.43667		1.175
P35683	14	K	Eukaryotic initiation factor 4A-1	Os06g0701100	91.401	_(ac)AGM(ox)APEGSQFDAK(ac)HYDSK_	0.56863	1	2	1019.94	0.921905	0.780952	1.55048					1.50095	1.03238				1.08444		1.26667
P35683	238	K	Eukaryotic initiation factor 4A-1	Os06g0701100	73.039	_FMNK(ac)PVR_	0.88187	1	2	467.252
P48600	194	K	Eukaryotic translation initiation factor isoform 4E-2	Os10g0467600	77.062	_MVYSFHDDAK(ac)R_	-0.5917	1	2	705.827				4.68	4.83	11.48								6.99667			N
P49027	200	K	Guanine nucleotide-binding protein subunit beta-like protein A	RACK1A	83.869	_VWNLTNCK(ac)LR_	-1.9439	1	2	673.356	1.73	1.22	1.34	1.14	2.46	2.58	1.25	0.82	0.92	0.705714	1.40524	1.1019	1.43	2.06	0.996667	1.07095
P49027	288	K	Guanine nucleotide-binding protein subunit beta-like protein A	RACK1A	94.487	_HIVQDLK(ac)PEIPVSK_	1.0893	1	2	822.97		1.15238											1.15238
P92812	211	K	60S ribosomal protein L2, mitochondrial	RPL2	75.911	_TLELVGAAEHNESK(ac)LK_	1.0907	1	2	890.976	6.44	7.29	7.27										7				N
P93431	162	K	Ribulose bisphosphate carboxylase/oxygenase activase, chloroplastic	RCA	77.776	_GQGK(ac)SFQCELVFAK_	-3.0094	1	2	820.909				1.14	0.92	0.89								0.983333
P93431	293	K	Ribulose bisphosphate carboxylase/oxygenase activase, chloroplastic	RCA	65.232	_M(ox)EK(ac)FYWAPTR_	-1.7646	1	2	693.829
P93431	362	K	Ribulose bisphosphate carboxylase/oxygenase activase, chloroplastic	RCA	110.92	_WVSDTGVENIGK(ac)R_	1.0895	1	2	751.884				0.69	1.06									0.875
P93431	399	K	Ribulose bisphosphate carboxylase/oxygenase activase, chloroplastic	RCA	107.43	_EQENVK(ac)R_	-0.15956	1	2	472.743					0.748571	1.25143								1
Q07661	124	K	Nucleoside diphosphate kinase 1	NDKR	86.944	_NVIHGSDSVDNGK(ac)K_	-0.67565	1	2	756.376										1.18	1.04857	0.771429				1
Q0D3E0	428	K	Os07g0691800 protein	Os07g0691800	68.016	_VTHADFK(ac)K_	-0.50891	1	2	494.267	1.48	1.08	1.29	2.69	2.72	2.09	1.21	1.42	1.76				1.28333	2.5	1.46333		N
Q0D3W6	152	K	Os07g0662500 protein	Os07g0662500	76.378	_SSVLLDVKPWDDETDMK(ac)K_	4.5969	1	3	716.689	1.65	1.43	2.03	1.18	1.34	1.95	0.68	1.4	0.75				1.70333	1.49	0.943333
Q0D3W6	181	K	Os07g0662500 protein	Os07g0662500	70.028	_LVPVGYGIK(ac)K_	-2.4857	1	2	558.345	1.92	1.23	1.31	2.01	2.13	1.96	0.73	0.59	0.47				1.48667	2.03333	0.596667
Q0D4Z6	185	K	Probable indole-3-acetic acid-amido synthetase GH3.8	GH3.8	48.532	_PVLTSYYK(ac)SDHFK_	2.4127	1	3	542.944		1											1				N
Q0D4Z6	485	K	Probable indole-3-acetic acid-amido synthetase GH3.8	GH3.8	124.19	_PHGASVVEYTSQACTK(ac)R_	-1.2653	1	3	644.979	5.83	7.08	8.1										7.00333				N
Q0D5P8	200	K	Oxygen-evolving enhancer protein 3, chloroplastic	Os07g0544800	85.837	_SPEEAEK(ac)YYTLTK_	-0.41026	1	2	800.891					1									1
Q0D5Z2	76	K	Os07g0523300 protein (Fragment)	Os07g0523300	107.57	_HYSQHPIK(ac)R_	0.41228	1	3	403.216									1.13524	1.14095	1.03048	0.691429			1.13524	0.954286	N
Q0D673	38	K	Probable protein phosphatase 2C 62	Os07g0507000	72.23	_VK(ac)HGYHLVK_	-0.053691	1	2	561.825	4.2	3.18	5.17	1.9	2.05	2.05	0.9	1.56					4.18333	2	1.23
Q0D6K1	188	K	Os07g0471200 protein	Os07g0471200	96.668	_RGIK(ac)PNAK(ac)R_	0.82134	1	2	562.338	1.18	1.8	1.26	0.85	0.94	0.75	2.98	2.62	2.53				1.41333	0.846667	2.71
Q0D6K1	192	K	Os07g0471200 protein	Os07g0471200	96.668	_RGIK(ac)PNAK(ac)R_	0.82134	1	2	562.338	1.18	1.8	1.26	0.85	0.94	0.75	2.98	2.62	2.53				1.41333	0.846667	2.71
Q0D6V8	43	K	Os07g0435300 protein (Fragment)	Os07g0435300	171.62	_EPAAAKPPPIGPK(ac)R_	2.0883	1	2	735.925																	N
Q0D840	23	K	Thioredoxin H1	TRXH	73.435	_DEFDAQMTK(ac)AK_	-1.459	1	2	663.306											1.00571	1.49857				1.25214
Q0D840	55	K	Thioredoxin H1	TRXH	61.11	_FIAPVFAEYAK(ac)K_	-0.69957	1	2	713.392											1.64571	1.23857				1.44214
Q0D9D0	108	K	Os06g0726400 protein	SBE1	165.58	_CLIEK(ac)HEGGLEEFSK_	-1.0353	1	3	606.629	0.88	1.46	1.55	0.52	0.65	1.18	0.94	0.95	0.61				1.29667	0.783333	0.833333
Q0D9G9	264	K	Os06g0716700 protein	Os06g0716700	60.398	_EYVEEDK(ac)LK_	0.93265	1	2	597.798
Q0D9G9	545	K	Os06g0716700 protein	Os06g0716700	76.228	_FESTK(ac)SEGK_	0.62168	1	2	527.756	1.11	0.7	0.91	2	2.5	1.82	0.65	0.81					0.906667	2.10667	0.73
Q0DA75	35	K	Os06g0671900 protein	Os06g0671900	86.18	_FWEVICDEHGIDHTGK(ac)YSGDSDLQLER_	1.4472	1	4	812.87	1.39	1.85		4.2	3.53	3.66	0.68	1.77	0.74				1.62	3.79667	1.06333
Q0DA88	544	K	Os06g0669400 protein (Fragment)	Os06g0669400	136.5	_LAEDIDTAVK(ac)R_	-3.5331	1	2	636.843
Q0DBK8	51	K	40S ribosomal protein S24 (Fragment)	Os06g0555400	77.576	_THFGGGK(ac)STGFGLIYDNLDAAK_	-2.8863	1	3	771.05	2.1	2.73	2.27				1.32	2.38	1.47				2.36667		1.72333		N
Q0DBK8	71	K	40S ribosomal protein S24 (Fragment)	Os06g0555400	117.18	_KYEPK(ac)YR_	0.35993	1	2	513.274	1.27429		1.3										1.28714				N
Q0DBR2	31	K	Os06g0538200 protein (Fragment)	Os06g0538200	87.806	_APAGGGGK(ac)LK_	0.90117	1	2	449.261							0.995714	0.977143	1.02714						1
Q0DBY0	276	K	Os06g0508700 protein	Os06g0508700	83.252	_FSK(ac)SHGIGVFGNDAK_	-1.9647	1	2	803.405	1.06			3.36	4.4	4.31	1.62		2.67				1.06	4.02333	2.145		N
Q0DEC8	193	K	Soluble starch synthase 1, chloroplastic/amyloplastic	Os06g0160700	50.897	_NFANAFYTEK(ac)HIK_	2.4938	1	2	812.91																	N
Q0DEU6	43	K	Os06g0134000 protein	Os06g0134000	69.864	_NLEK(ac)VCGDLVK_	2.4	1	2	658.848		1											1				N
Q0DF89	79	K	Os06g0107700 protein	Os06g0107700	62.338	_KHDEGVVTNK(ac)YR_	0.8974	0.999995	3	496.592					1									1
Q0DF89	164	K	Os06g0107700 protein	Os06g0107700	95.531	_TVSLCVK(ac)R_	-2.1623	1	2	502.781
Q0DF89	188	K	Os06g0107700 protein	Os06g0107700	51.495	_GVCSNFLCDLK(ac)PGSDVK_	-0.59854	1	2	969.458					1									1
Q0DF89	236	K	Os06g0107700 protein	Os06g0107700	62.466	_M(ox)FFEK(ac)YDDYK_	1.9701	1	2	722.31
Q0DF89	266	K	Os06g0107700 protein	Os06g0107700	76.134	_EEFDK(ac)M(ox)K_	3.1142	1	2	492.721
Q0DF89	311	K	Os06g0107700 protein	Os06g0107700	82.645	_EELWELLK(ac)K_	2.0508	1	2	615.342
Q0DG77	48	K	Os05g0549000 protein	Os05g0549000	64.104	_ATNHVECPPK(ac)ER_	-0.52351	1	3	493.905	0.84	0.72	0.93	1.22	1.55	2.3	0.85	2.13	1.07				0.83	1.69	1.35
Q0DG78	130	K	Os05g0548900 protein (Fragment)	Os05g0548900	70.438	_GYDLHDVK(ac)TYGK_	4.4976	1	2	719.354							0.765714		1.23429						1
Q0DHN6	219	K	Os05g0455500 protein	Os05g0455500	57.347	_IIHTYIK(ac)EK_	0.43508	1	3	396.233	1.46	1.36	1.32	2.17	1.7	2.41							1.38	2.09333
Q0DJ99	346	K	Coatomer subunit delta-2	Os05g0311000	57.171	_THPNINK(ac)DLFNSQQVVGAK_	1.5678	1	3	718.043										1.49857	0.614286	0.887143				1
Q0DJ99	375	K	Coatomer subunit delta-2	Os05g0311000	70.837	_DPNRPFPSGQNETPLVK(ac)WR_	-1.2126	1	3	760.722	0.98	1.35	1.53	1.62	1.68	1.39	0.98	1.37	1.53				1.28667	1.56333	1.29333
Q0DJB9	81	K	Os05g0303000 protein (Fragment)	Os05g0303000	88.495	_LTEAAEK(ac)AK_	2.0821	1	2	501.777				1.60952	0.390476									1
Q0DJB9	167	K	Os05g0303000 protein (Fragment)	Os05g0303000	69.721	_IPAVQDLVK(ac)K_	-1.8626	1	2	576.853				1.8	2.17	2.69								2.22
Q0DJC0	116	K	Os05g0302700 protein	Os05g0302700	132.97	_LLIQNQDEMIK(ac)SGR_	-1.3578	1	2	843.946			21										21
Q0DJC0	125	K	Os05g0302700 protein	Os05g0302700	114.31	_LSHPYK(ac)GIADCFGR_	0.062715	1	3	554.94	5.93	6.66	5.56	0.83	0.75	0.17	0.34	0.28	0.22				6.05	0.583333	0.28
Q0DJC0	165	K	Os05g0302700 protein	Os05g0302700	100.43	_YFPTQALNFAFK(ac)DHFK_	-1.0355	1	3	672.672	0.256667	2.00333	2.19667				1.92333		0.293333		0.206667		1.48556		1.10833	0.206667
Q0DJC0	322	K	Os05g0302700 protein	Os05g0302700	58.693	_MMMTSGEAVK(ac)YNSSLDAFK_	1.0995	1	2	1076.49	7.7	7.09	6.21										7
Q0DJC0	331	K	Os05g0302700 protein	Os05g0302700	61.657	_YNSSLDAFK(ac)QIVAK_	-1.7083	1	2	813.43		2.94667											2.94667
Q0DKF0	74	K	60S ribosomal protein L10-2	SG12	104.42	_IACNK(ac)YMTK_	0.10304	1	2	585.786	1.52	2.23	1.53	1.96	1.11	1.24	1.79	1.7	1.6				1.76	1.43667	1.69667
Q0DKL1	392	K	Tubulin gamma chain	Os05g0156600	91.307	_HLFSK(ac)CLGQYEK_	1.595	1	2	776.385							0.790476	1.20952							1		N
Q0DKX3	239	K	Os05g0137400 protein	Os05g0137400	41.615	_DPDASSGGELVFGGMDPK(ac)HYK_	-0.54888	1	3	750.344				3.61	8.07	9.31				1.82857	0.661429	0.51		6.99667		1
Q0DL70	80	K	Os05g0120100 protein	Os05g0120100	90.05	_ILVEFAK(ac)GVPR_	1.8957	1	2	635.88																	N
Q0DLA3	33	K	Actin-depolymerizing factor 7	ADF7	50.108	_FIIYK(ac)IDEK_	-2.8373	1	2	605.84	0.82	1.06		4.03	3.77	5.88	1.71		1.38				0.94	4.56	1.545		N
Q0DLC5	16	K	Os05g0108800 protein	Os05g0108800	184.34	_VYTLEEVAK(ac)HNSK_	-0.53774	1	3	520.607	1.25	1.25	0.84	1.46	2.3	1.88	1.11	0.72	0.8				1.11333	1.88	0.876667
Q0DLD5	1068	K	Os05g0107300 protein	Os05g0107300	127.79	_DASAK(ac)GSGTK(ac)SGR_	0.53416	1	2	653.323	1.47	1.08		0.84	1.25	1.22	2.69	5.01	3.4				1.275	1.10333	3.7
Q0DLD5	1073	K	Os05g0107300 protein	Os05g0107300	127.79	_DASAK(ac)GSGTK(ac)SGR_	0.53416	1	2	653.323	1.47	1.08		0.84	1.25	1.22	2.69	5.01	3.4				1.275	1.10333	3.7
Q0DLP2	212	K	Os03g0853800 protein	Os03g0853800	49.774	_LTPK(ac)HPNESAFK_	1.8208	1	3	470.917	4.96	8.93	3.41	0.54	0.77	0.94							5.76667	0.75			N
Q0DLY4	246	K	Os03g0839100 protein (Fragment)	Os03g0839100	99.844	_LVVGADGSK(ac)SNVR_	-1.1296	1	2	672.368	6.38	8.29	6.33										7				N
Q0DM09	436	K	Os03g0835100 protein	Os03g0835100	98.458	_K(ac)QLKEQLR_	1.6603	1	2	542.827	0.96	1.47	1.08	1.06	0.78	1.03	2.56	1.9	1.67				1.17	0.956667	2.04333
Q0DMD3	615	K	Os03g0816300 protein (Fragment)	Os03g0816300	82.417	_FGK(ac)PGMEESR_	-0.57185	1	2	590.277	1.28	1.45	1.34	1.17	1.42	1.54	2.57	2.12	2.78				1.35667	1.37667	2.49
Q0DMD3	760	K	Os03g0816300 protein (Fragment)	Os03g0816300	61.78	_VGDVISRAK(ac)R_	-0.077647	1	2	571.836							21								21
Q0DPW7	106	K	3-isopropylmalate dehydrogenase	Os03g0655700	58.123	_WDNNEK(ac)HLKPETGLLQIR_	1.4027	0.963191	3	745.062	2.17	1.44	1.94	2.67	2.45	3.45	0.55	0.77	0.48				1.85	2.85667	0.6
Q0DQM6	8	K	Os03g0579300 protein (Fragment)	Os03g0579300	119.87	_IDK(ac)HMYHDMYMK_	-2.2716	1	2	827.365	6.05	6.86	5.3						1.53				6.07		1.53		N
Q0DQM6	53	K	Os03g0579300 protein (Fragment)	Os03g0579300	91.549	_TLSDQFEAK(ac)R_	-2.8352	1	2	618.815		7.42	7.86					0.81	0.91				7.64		0.86		N
Q0DR25	26	K	Os03g0424800 protein (Fragment)	Os03g0424800	71.501	_AYSAHLK(ac)R_	1.48	1	2	494.272	3.18	5.46	5.11		3.1			3.15					4.58333	3.1	3.15
Q0DRH6	64	K	Os03g0383800 protein (Fragment)	Os03g0383800	66.962	_ENFQPALK(ac)R_	1.8054	1	2	572.809		1											1				N
Q0DRW2	78	K	Os03g0350100 protein (Fragment)	Os03g0350100	112.34	_FLQK(ac)HCEGETLAVADSK_	0.77077	1	3	658.991	3.86	4.51	3.31	0.53	0.86	1.07			1.18				3.89333	0.82	1.18		N
Q0DSY0	158	K	Os03g0281600 protein (Fragment)	Os03g0281600	57.164	_EIQSEHATVK(ac)R_	0.68404	1	2	670.352	0.74		0.75	1.62	1.99	2.88	0.58	1.06	0.64				0.745	2.16333	0.76
Q0DTF5	139	K	Os03g0251000 protein	Os03g0251000	85.355	_VNALVNLK(ac)VK_	-2.7179	1	2	570.361
Q0DTF5	147	K	Os03g0251000 protein	Os03g0251000	83.862	_IPDILK(ac)VCGK_	1.4316	1	2	592.839				1										1
Q0DWH1	232	K	Alcohol dehydrogenase class-3	Os02g0815500	64.82	_IIGIDIDSK(ac)K_	0.3004	1	2	572.335				2.59	2.69	3.52	0.45	1.36	0.42					2.93333	0.743333
Q0DWI9	116	K			110.08	_LLENK(ac)TQEIVR_	1.1902	1	2	692.893	1.41	1.34	1.41	3.96	3.49	3.83						1.75524	1.38667	3.76		1.75524
Q0DWI9	166	K			83.869	_YTAK(ac)HILIATGSR_	1.1436	1	2	736.915				5.68	8.06	7.25								6.99667
Q0DWN6	13	K	Proliferating cell nuclear antigen	Os02g0805200	80.688	_LVQGSLLK(ac)K_	-0.41888	1	2	514.329	1.41	1.35	1.59	1.29	2.47		1.07	1.19	1.15		1.30667		1.45	1.88	1.13667	1.30667
Q0DWS9	574	K	Plasma membrane ATPase (Fragment)	Os02g0797300	57.936	_K(ac)HICGMTGDGVNDAPALK_	2.9738	1	3	642.645				2.04	2.8	5.61								3.48333			N
Q0DX84	146	K	Os02g0768700 protein	Os02g0768700	125.45	_GK(ac)YLHAAPGASAGPHER_	2.8359	1	4	440.976	1.18	1.46	1.41	1.27	1.45	1.48	1.36	3	1.3				1.35	1.4	1.88667
Q0DXS9	255	K	Glutamine synthetase	Os02g0735200	136.68	_PIPGDWNGAGAHTNYSTK(ac)SMR_	1.8258	1	3	768.027	0.81	1.72	1.41	4.56	3.69	4.82							1.31333	4.35667
Q0DXS9	272	K	Glutamine synthetase	Os02g0735200	62.88	_SAIEK(ac)LK_	-2.0325	1	2	415.753
Q0DY33	127	K	ATP/ADP translocator	Os02g0718900	96.135	_LSEPYK(ac)GIGDCFGR_	1.972	1	2	820.89	3	5.67	4.66	1.14	1.86	2.81							4.44333	1.93667
Q0DY33	167	K	ATP/ADP translocator	Os02g0718900	66.022	_YFPTQALNFAFK(ac)DYFK_	-0.73043	1	2	1021.51	2.03048	0.752381	0.84					0.377143					1.20762		0.377143
Q0DY33	220	K	ATP/ADP translocator	Os02g0718900	78.939	_LANDAK(ac)AAK_	0.26279	1	2	472.264									1.15238	0.847619					1.15238	0.847619
Q0DY33	242	K	ATP/ADP translocator	Os02g0718900	66.023	_TLK(ac)SDGIAGLYR_	2.404	1	2	668.367	4.72	6.55	9.73										7
Q0DY33	324	K	ATP/ADP translocator	Os02g0718900	98.105	_MMMTSGEAVK(ac)YK_	-0.10429	1	2	709.33	5.08	5.28	4.95	0.24	0.49	0.81	0.27	0.18	0.23	0.182857	0.144762	0.182857	5.10333	0.513333	0.226667	0.170159
Q0DY33	326	K	ATP/ADP translocator	Os02g0718900	63.185	_YK(ac)SSMDAFSQILK_	-1.1105	1	2	780.392	0.93	7.81	6.54	0.32	1.32	1.44	0.13	0.21	0.14	0.72	0.521905	0.529524	5.09333	1.02667	0.16	0.590476
Q0DY33	337	K	ATP/ADP translocator	Os02g0718900	107.82	_SSMDAFSQILK(ac)NEGAK_	-1.5209	1	2	884.433	11.99	5.95	3.06										7
Q0DZE3	532	K	Phenylalanine ammonia-lyase	Os02g0626100	60.717	_NCVTQVAK(ac)K_	1.2236	1	2	545.29			0.51	5.13	5.28	5.34							0.51	5.25
Q0E0Y5	1935	K	DNA polymerase	Os02g0511900	122.7	_GK(ac)SESVELTNR_	0.18126	1	2	631.323	2	2.48	1.77		0.56	0.98	3.91	1.79	1.75				2.08333	0.77	2.48333		N
Q0E0Z4	71	K	Os02g0510100 protein (Fragment)	Os02g0510100	53.751	_NK(ac)YGDAFIR_	-1.7622	1	2	563.288			0.81	2.09	2.4	2.17							0.81	2.22
Q0E2Q7	177	K	Os02g0220500 protein	Os02g0220500	71.08	_IMTK(ac)SFTSEFPHVER_	1.8126	1	2	925.959				5.64	5.77	7.96		1.63						6.45667	1.63
Q0E2Q7	217	K	Os02g0220500 protein	Os02g0220500	67.548	_QAESVPPVQK(ac)K_	-2.5569	1	2	626.848		1											1
Q0E2Q7	272	K	Os02g0220500 protein	Os02g0220500	91.069	_MILDEWK(ac)R_	0.46922	1	2	566.795	0.82	0.7	0.98	2.69	2.65	2.98	0.72	0.83	0.84				0.833333	2.77333	0.796667
Q0E2Q7	279	K	Os02g0220500 protein	Os02g0220500	107.55	_LYSNTK(ac)TNFR_	0.13305	1	2	643.33		4.87	2.32		2.5		1.27						3.595	2.5	1.27
Q0E2S4	19	K	Serine/threonine-protein phosphatase PP2A-3 catalytic subunit	PP2A3	54.65	_ECK(ac)HLAEGEVR_	0.60792	1	3	457.222	0.6	0.99	0.95	2.77	2.97	2.42	1.22	1.66	0.85				0.846667	2.72	1.24333
Q0E2W7	86	K	Os02g0208100 protein	Os02g0208100	56.205	_SAK(ac)YSLFDPCK_	2.1389	1	2	679.326	1.56	1.44	1.95	0.47	0.63	0.86	0.82	0.71	0.86				1.65	0.653333	0.796667
Q0E2X7	230	K	Os02g0205200 protein (Fragment)	Os02g0205200	68.044	_AVK(ac)YIDSDHFAVPR_	-1.4245	1	2	830.428																	N
Q0E3B7	289	K	Os02g0184200 protein (Fragment)	Os02g0184200	63.966	_K(ac)YIEAGASEHAR_	2.6332	1	3	458.565	2.4	4.32	1.98	1.6	2.42		1.78		2.02				2.9	2.01	1.9
Q0E3C8	251	K	Chaperone protein ClpB3, mitochondrial	CLPB3	78.69	_VTDQNPEGK(ac)YQALEK_	-2.3661	1	2	881.436	7.27	7.24	6.49										7				N
Q0E3C8	622	K	Chaperone protein ClpB3, mitochondrial	CLPB3	139.46	_LMEFQQSGK(ac)SMLR_	0.23508	1	2	798.897																	N
Q0E3C8	738	K	Chaperone protein ClpB3, mitochondrial	CLPB3	138.21	_IDMSEYMEK(ac)HAVSR_	0.82782	1	2	869.4	5.61	7	8.39										7				N
Q0E471	54	K	Os02g0133300 protein	Os02g0133300	71.08	_TVASK(ac)K(ac)DEYYLDGK_	-1.0678	1	2	850.923	2.02	1.2		0.49	1.31		3.71	4.07	2.42				1.61	0.9	3.4		N
Q0E471	55	K	Os02g0133300 protein	Os02g0133300	71.08	_TVASK(ac)K(ac)DEYYLDGK_	-1.0678	1	2	850.923	2.02	1.2		0.49	1.31		3.71	4.07	2.42				1.61	0.9	3.4		N
Q0E4K1	15	K	Catalase isozyme A	CATA	81.532	_FRPSSSFDTK(ac)TTTTNAGAPVWNDNEALTVGPR_	3.7766	1	3	1160.57				11.89	9.11									10.5
Q0E4Q0	16	K	40S ribosomal protein S4	RPS4	61.235	_LNAPK(ac)HWMLDK_	2.9285	1	2	697.866	3.35	3.35	2.89				4.21	3.7	3.49				3.19667		3.8		N
Q0E4Q0	115	K	40S ribosomal protein S4	Os02g0105900	67.214	_LQSVK(ac)DEDAK_	-0.67999	1	2	587.801	1												1				N
Q0E4Q0	120	K	40S ribosomal protein S4	Os02g0105900	66.429	_DEDAK(ac)FK_	0.24988	1	2	447.714									1						1		N
Q0ILQ6	170	K	Os12g0631100 protein	Os12g0631100	51.03	_TAINVNDVFHEIAK(ac)R_	1.474	1	3	590.316				4.13	6.18	4.77	1.65	1.3						5.02667	1.475		N
Q0IMS5	195	K	Nucleoside diphosphate kinase	Os12g0548300	87.083	_NVVHGSDSPDNGK(ac)R_	0.46246	1	2	762.363	1.09	0.77	0.61	2.26	2.44	2.12							0.823333	2.27333
Q0IMW0	140	K	Os12g0535900 protein (Fragment)	Os12g0535900	72.29	_SAAK(ac)SALDELR_	-1.7548	1	2	601.822	4.1	2.77	3.35			1.49	5.21	4.09					3.40667	1.49	4.65
Q0INA3	79	K	Os12g0489100 protein (Fragment)	Os12g0489100	47.31	_K(ac)HYSEPFVVGGFK_	-0.56069	1	3	512.933	2.32	3.54	2.35		4.34								2.73667	4.34			N
Q0INA3	91	K	Ubiquitin carboxyl-terminal hydrolase (Fragment)	Os12g0489100	73.881	_HYSEPFVVGGFK(ac)WR_	-1.1058	1	3	584.295											1.65524	1.64				1.64762	N
Q0INA3	372	K	Ubiquitin carboxyl-terminal hydrolase (Fragment)	Os12g0489100	48.907	_LEGDNK(ac)YHAEQYGLQDAK_	0.14556	1	3	707.668								1							1		N
Q0INM5	638	K	Os12g0428600 protein (Fragment)	Os12g0428600	129.34	_VTEENK(ac)HEYVNR_	1.1847	1	2	780.376		1.18	0.93	2.86	3.52	2.71		1.72					1.055	3.03	1.72
Q0INQ6	136	K	Serine hydroxymethyltransferase (Fragment)	Os12g0409000	79.69	_IMGLDLPSGGHLTHGYYTAGGK(ac)K_	1.2014	1	3	805.742		3.27	4.32	1.96	3.39	4.42			0.77				3.795	3.25667	0.77		N
Q0INR5	62	K	40S ribosomal protein S3a	Os12g0406200	198.65	_IASEGLK(ac)HR_	-0.070645	1	2	526.796	1.7	2.07	1.94	1.28	1.49	1.65	0.67	1.08	0.88	0.904762	0.41619	0.651429	1.90333	1.47333	0.876667	0.65746
Q0INR5	144	K	40S ribosomal protein S3a	Os12g0406200	78.939	_LFCIGFTK(ac)R_	-4.722	1	2	592.318	6.51	7.43	6.9	0.16									6.94667	0.16
Q0INR5	151	K	40S ribosomal protein S3a	LOC_Os12g21798	104.45	_RPNQVK(ac)R_	-2.2353	1	2	470.278										1						1
Q0INU5	171	K	Os12g0290600 protein (Fragment)	Os12g0290600	88.921	_IEVGEQK(ac)K_	-0.55547	1	2	486.772	1.95		1.34				3.16	2.67	3.55				1.645		3.12667
Q0IQF7	80	K	40S ribosomal protein S16	RPS16A	107.03	_GGGK(ac)TSQIYAIR_	-1.4346	1	2	646.851	1.44	1.97	1.38	0.58	0.77	0.99	1.77	1.79	1.47				1.59667	0.78	1.67667
Q0IR78	420	K	Os11g0668000 protein	Os11g0668000	69.812	_LEQALSRK(ac)R_	-0.077647	1	2	571.836				0.88	0.6	0.35	3.93	3.19	3.66					0.61	3.59333
Q0IR97	84	K	21 kDa protein	Os11g0660500	70.942	_LQEQPPFDK(ac)K_	0.8413	1	2	636.335	1.05	1.39	1.08	1.69	1.74	2.94	0.74	0.69	0.78		1.39048	1.2619	1.17333	2.12333	0.736667	1.32619
Q0IR97	119	K	21 kDa protein	Os11g0660500	93.623	_NIEGATK(ac)YLLGK_	-0.43497	1	2	674.877	0.84	1.07	1.54	2.08	2.24	1.96	1	0.77	1.16				1.15	2.09333	0.976667
Q0IRV4	28	K	Os11g0593000 protein (Fragment)	Os11g0593000	112.08	_YVGNFHPYDTAFK(ac)R_	0.86324	1	2	878.926										2.08	0.417143	0.502857				1	N
Q0IRV4	50	K	Os11g0593000 protein (Fragment)	Os11g0593000	102.66	_YFDLK(ac)LLPGNDDHPSHDVAHGQR_	-0.10376	1	3	891.765										0.941429	0.944286	1.11571				1.00048	N
Q0ISV6	226	K	Serine hydroxymethyltransferase (Fragment)	Os11g0455800	86.833	_DWDYAK(ac)LR_	-0.3554	1	2	554.775		1.83		2.13	2.65	3.13		2.67	0.58			1.04857	1.83	2.63667	1.625	1.04857
Q0ISV7	221	K	Adenosylhomocysteinase (Fragment)	Os11g0455500	71.296	_SDPSK(ac)YR_	-0.28889	1	2	447.719	0.57	0.82	0.65	3.14	2.89	2.42	0.87	0.95	0.67				0.68	2.81667	0.83
Q0ISV7	241	K	Adenosylhomocysteinase (Fragment)	Os11g0455500	125.53	_LVGVSEETTTGVK(ac)R_	0.41941	1	2	759.412	0.78	1.2	0.67	3.6	2.35	2.72	0.66	0.65	0.72	1.89714	1.31429	1.12	0.883333	2.89	0.676667	1.44381
Q0ISV7	267	K	Adenosylhomocysteinase (Fragment)	Os11g0455500	105.98	_SK(ac)FDNLYGCR_	-3.7852	1	2	651.301	0.63	0.64	0.8	2.22	3.44	3.92	0.89	0.89	0.82	1.38429	1.19	1.40048	0.69	3.19333	0.866667	1.32492
Q0ISV7	471	K	Adenosylhomocysteinase (Fragment)	Os11g0455500	97.163	_VYVLPK(ac)HLDEK_	2.3237	1	2	691.888	0.29	0.32	0.6	4.36	7.04	2.72	0.64	0.65	0.74	1.49143		1.05429	0.403333	4.70667	0.676667	1.27286
Q0ISV7	476	K	Adenosylhomocysteinase (Fragment)	Os11g0455500	77.894	_HLDEK(ac)VAALHLGK_	0.52522	1	3	491.612	0.828571	0.647619	0.647619				1.19048	0.7	1.11429	0.795238	1.18095	0.947619	0.707937		1.00159	0.974603
Q0ISV7	494	K	Adenosylhomocysteinase (Fragment)	Os11g0455500	103.58	_LSK(ac)SQADYISVPVEGPYKPAHYR_	0.4815	1	3	883.122				6.82	4.93	8.5				1				6.75		1
Q0ISV7	509	K	Adenosylhomocysteinase (Fragment)	Os11g0455500	81.639	_SQADYISVPVEGPYK(ac)PAHYR_	-1.4257	1	3	773.718				6.42	7.61	6.96					0.997143	1.08		6.99667		1.03857
Q0IT25	40	K	Os11g0425800 protein	Os11g0425800	61.833	_MVIPDALK(ac)VLR_	-0.40125	1	2	648.889			1.43333										1.43333				N
Q0IT43	132	K	Os11g0312400 protein	Os11g0312400	72.928	_LDEMLEK(ac)K_	3.3267	1	2	524.273		1.50143											1.50143				N
Q0ITS8	74	K	60S ribosomal protein L10-1	SC34	60.342	_IACNK(ac)YMTK_	1.4908	1	2	585.786
Q0ITS8	146	K	60S ribosomal protein L10-1	SC34	84.892	_ESNAK(ac)HAEEALR_	-0.27519	1	2	698.844
Q0IU52	315	K	Aspartic proteinase Asp1	ASP1	77.662	_IVTIDEVK(ac)K_	2.5171	1	2	543.824					2.43	2.8								2.615			N
Q0IVE4	23	K	Os10g0576000 protein (Fragment)	Os10g0576000	129.85	_IEGVNHHQK(ac)CR_	-0.57962	1	3	473.902	0.728571	0.32381	0.557143				1.0381	1.07619	0.790476	2.00476	1.58571	1.10476	0.536508		0.968254	1.56508
Q0IVQ6	224	K	Os10g0559600 protein (Fragment)	Os10g0559600	159.04	_TDGVAFK(ac)R_	0.095313	1	2	468.251	1.05	1.29	0.94	0.87	1.2	1.41	2.78	3.05	2.96	0.12	0.162857	0.154286	1.09333	1.16	2.93	0.145714
Q0IVQ6	420	K	Os10g0559600 protein (Fragment)	Os10g0559600	98.943	_TSEIPGK(ac)SADSTEPR_	-0.40931	1	2	808.892	2.54	2.2	2.76				4.21	4.73	4.55				2.5		4.49667
Q0IW91	156	K	Os10g0524700 protein	Os10g0524700	66.299	_DFSCAVFK(ac)R_	-2.057	1	2	586.282																	N
Q0IWR7	241	K	Os10g0492800 protein	Os10g0492800	113.18	_QELCPEK(ac)R_	-1.2369	1	2	551.271	0.88			3.21	3.22	3.35		1.11	0.97				0.88	3.26	1.04		N
Q0IWS0	368	K	Os10g0492300 protein	Os10g0492300	112.24	_GLGPITLGGDSDHEK(ac)R_	2.849	1	2	847.429
Q0IWS0	420	K	Os10g0492300 protein	Os10g0492300	64.244	_YEAEAIITDVK(ac)AR_	-1.4539	1	3	507.603
Q0IXE8	266	K	Os10g0443200 protein (Fragment)	Os10g0443200	64.374	_FDGMK(ac)YDLR_	-2.324	1	2	593.782		1.15238	0.847619										1
Q0IXR7	29	K	Os03g0167100 protein	Os03g0167100	88.495	_VK(ac)FLDDQNR_	-0.61184	1	2	588.804	1.81	1.7	1.73	1.92	2.15	2.64	1.31	1.53	1.35				1.74667	2.23667	1.39667
Q0IYQ0	969	K	Os10g0181200 protein (Fragment)	Os10g0181200	59.198	_YHGEESHGK(ac)MR_	-0.32076	1	3	458.207						1								1			N
Q0J0I3	27	K	Os08g0326400 protein	Os09g0507800	66.056	_VTNPLFEK(ac)R_	2.3329	1	2	573.319	3.11	3.48	3.36	2.14	2.12	2.43							3.31667	2.23
Q0J0I3	209	K	Os08g0326400 protein	Os09g0507800	131.56	_NEDKLEFSK(ac)ILEAIK_	0.090355	1	3	607	7.92	5.41	7.67										7
Q0J0L6	85	K	Proteasome subunit beta type	Os09g0505600	177.78	_ELLYQHQHNK(ac)R_	-0.092913	1	2	754.392	0.43	0.43	0.39	1.12	5.32	3.86	1.21	0.89	1.14	0.954286	0.872381	0.626667	0.416667	3.43333	1.08	0.817778	N
Q0J0R8	39	K	Os09g0485900 protein	Os09g0485900	144.18	_NFK(ac)HLNLDFQLLEGGR_	3.8569	1	3	648.343	1.09	0.72	0.49	2.87	2.81	3.44							0.766667	3.04
Q0J0R8	120	K	Os09g0485900 protein	Os09g0485900	79.809	_NFLGEK(ac)K_	0.57639	1	2	439.243	1.22	1.35	1.17	0.94	1.45	1.4	1.16	0.98	0.96				1.24667	1.26333	1.03333
Q0J0Z5	508	K	Os09g0474300 protein	Os09g0474300	83.182	_LGCIEDTGNHK(ac)R_	1.7411	1	3	481.233	1.01	1.1	0.9	2.43	1.88	2.84		0.14	0.26				1.00333	2.38333	0.2
Q0J2X4	231	K	Enhancer of polycomb-like protein	Os09g0284600	105.03	_ENNIQSFEK(ac)LR_	1.7312	1	2	710.365	0.96	1.62	1.24				2.19	2.49	2.39				1.27333		2.35667		N
Q0J2X4	243	K	Enhancer of polycomb-like protein	Os09g0284600	104.94	_NLDQAK(ac)ALMDALVK(ac)R_	-1.8127	1	3	590.657								1							1		N
Q0J2X4	251	K	Enhancer of polycomb-like protein	Os09g0284600	74.376	_ALMDALVK(ac)R_	-3.6051	1	2	529.805							6.99	8.87	5.13						6.99667		N
Q0J4P2	265	K	Heat shock protein 81-1	HSP81-1	151.16	_EVSHEWSLVNK(ac)QK_	0.92548	1	3	542.614	1.61	3.12	3.58	0.87	1.27	1.69	0.83	0.67	0.46				2.77	1.27667	0.653333
Q0J4P2	318	K	Heat shock protein 81-1	HSP81-1	67.981	_AVLFVPK(ac)R_	2.5352	1	2	486.305	1.67	1.73	1.98	1.84	2.38	2.52	0.61	0.94	0.93	1.16667			1.79333	2.24667	0.826667	1.16667
Q0J528	88	K	Alpha-amylase	Os08g0473600	101.42	_LYDLDASK(ac)YGTEAELK_	-0.9212	1	2	929.459	7.25	6.62	7.13										7				N
Q0J528	123	K	Alpha-amylase	Os08g0473600	94.85	_CADYK(ac)DSR_	-1.7736	1	2	528.724			21										21				N
Q0J546	147	K	Os08g0467600 protein	Os08g0467600	58.32	_VEATGVK(ac)PISSR_	3.396	1	2	643.359	1												1				N
Q0J5V5	227	K	Aminopeptidase M1-B	Os08g0398700	150.06	_VYTQVGK(ac)SNQGK_	1.3843	1	2	675.854	1.01		0.9	3.66	5.29	3.69	0.81		0.76				0.955	4.21333	0.785
Q0J5V5	688	K	Aminopeptidase M1-B	Os08g0398700	89.355	_FHIFIK(ac)DR_	3.014	1	2	559.311	3.92	4.19	3.69	0.95	1.53	1.37	0.45	0.53	0.51	1.20952	0.704762	0.533333	3.93333	1.28333	0.496667	0.815873
Q0J771	49	K	Os08g0224900 protein	Os08g0224900	78.516	_MTLTK(ac)YQK_	1.1293	1	2	527.784	2.77	2.16	3.01	1.25	1.39	1.65	0.76	1	0.92				2.64667	1.43	0.893333
Q0J7U6	308	K	Protein TPR2	TPR2	74.505	_TPTSAPAIDYQSADSEHLMK(ac)R_	-1.4782	1	3	787.378			3.16	2.22	1.81	4.23	2.75	2.13	2.95				3.16	2.75333	2.61		N
Q0J878	107	K	60S acidic ribosomal protein P0	Os08g0130500	84.244	_EEVAK(ac)YK_	-0.54343	1	2	454.74		2.82	1.79		2.53		1.54	1.29	1.4				2.305	2.53	1.41
Q0J8A4	57	K	Glyceraldehyde-3-phosphate dehydrogenase 1, cytosolic	GAPC1	178.14	_YDTVHGQWK(ac)HSDIK_	-0.11916	1	3	585.953	0.49	0.53	0.69	3.28	4.91	4.57	0.36	0.46	0.39	1.39238	0.234762	0.226667	0.57	4.25333	0.403333	0.617937
Q0J8G4	246	K	Fructokinase-2	FRK2	96.604	_LLIVTDGEK(ac)GCR_	0.23326	1	2	701.872	0.626667	0.613333	0.573333					1.72667		3.7		2.69333	0.604444		1.72667	3.19667
Q0J8G4	253	K	Fructokinase-2	FRK2	66.073	_YFTK(ac)DFK_	2.4317	1	2	495.75											1.12762	0.872381				1
Q0J8G4	296	K	Fructokinase-2	FRK2	127.17	_DDSIFHNEEK(ac)LR_	-2.7632	1	3	515.583								0.910476		2.67429	2.01905	1.62286			0.910476	2.1054
Q0J8Z3	158	K	Os04g0679400 protein (Fragment)	Os04g0679400	131.17	_VDTFTK(ac)INSMPR_	-3.1476	1	2	725.872	8.54	4.28	8.18										7				N
Q0J957	171	K	Os04g0670800 protein (Fragment)	Os04g0670800	67.881	_EHHAAQPQK(ac)R_	0.61478	1	3	415.215	0.488571	1.54143	0.97										1				N
Q0J9E0	311	K			102.98	_PIQGDWNGAGCHTNYSTK(ac)SMR_	0.020316	1	3	808.027					1.04	0.76								0.9
Q0JAA9	209	K	Os04g0608500 protein (Fragment)	Os04g0608500	136.3	_IILDK(ac)HEDTM(ox)SK_	-0.21891	1	2	744.374	1.12	1.48	1.25	2.23	2.06	3.04	1.14	0.92	1.04				1.28333	2.44333	1.03333
Q0JAA9	327	K	Os04g0608500 protein (Fragment)	Os04g0608500	119.39	_LPTAILSTYAK(ac)AK_	-0.30284	1	2	709.916	1.87	2.49	3.11	1.16	0.93	1.11	1.12	1.25	0.83				2.49	1.06667	1.06667
Q0JAC6	100	K	Os04g0605900 protein	Os04g0605900	125.74	_GINAMHPK(ac)TR_	-1.1794	1	2	583.809	1.4	2.93	1.18	1.59	1.52	1.75	1.24	0.93	1.56				1.83667	1.62	1.24333
Q0JAC6	217	K	Os04g0605900 protein	Os04g0605900	61.962	_APLGGLK(ac)K_	4.4449	1	2	413.263	2.34	2.99			2.03	2.68			1.53				2.665	2.355	1.53
Q0JBC9	39	K	Os04g0541100 protein (Fragment)	Os04g0541100	113.5	_QDGK(ac)SYR_	0.79226	1	2	448.217							0.915714	0.755714	1.32857						1		N
Q0JBE4	6	K	Os04g0538000 protein	Os04g0538000	83.753	_(ac)ADEAK(ac)AK_	-2.8255	1	2	408.709			1										1				N
Q0JBF1	394	K	Os04g0535600 protein	Os04g0535600	142.83	_FYASK(ac)TFYDPVGR_	1.8989	1	2	796.891				6.38	7.94	6.68								7
Q0JCK7	307	K	Os04g0464200 protein	Os04g0464200	59.153	_LLLHEK(ac)IAK_	0.97677	1	2	553.85		1.23714											1.23714				N
Q0JCK7	489	K	Os04g0464200 protein	Os04g0464200	56.428	_QVTK(ac)YCSDEPYGWYRPPSK_	-0.016837	1	3	801.707	8.93	5.77	6.3										7				N
Q0JCT1	10	K	Histone H3.3	H3	128.27	_K(ac)STGGK(ac)APR_	0.21653	1	2	493.275	1.36	2.58	2.51	0.79	0.57	0.71	1.33	1.14	0.94			0.306667	2.15	0.69	1.13667	0.306667
Q0JCT1	15	K	Histone H3.3	H3	128.27	_K(ac)STGGK(ac)APR_	0.21653	1	2	493.275	1.36	2.58	2.51	0.79	0.57	0.71	1.33	1.14	0.94			0.306667	2.15	0.69	1.13667	0.306667
Q0JCT1	19	K	Histone H3.3	H3	152.97	_K(ac)QLATK(ac)AAR_	-3.4859	1	2	535.819	2.79	3.08		2.17	1.78	2.11	0.02	0.02	0.03				2.935	2.02	0.0233333
Q0JCT1	24	K	Histone H3.3	H3	152.97	_QLATK(ac)AAR_	0.35879	1	2	450.767	2.79	3.08		2.17	1.78	2.11	0.02	0.02	0.03	0.00761905	0.00761905	0.00761905	2.935	2.02	0.0233333	0.00761905
Q0JCT1	28	K	Histone H3.3	H3	153.14	_K(ac)SAPTTGGVK(ac)K(ac)PHR_	0.69934	1	3	530.63	1.01	1.38	0.96	0.47	0.46	0.52	2.09	2.26	3.14	0.114286	0.0857143	0.0666667	1.11667	0.483333	2.49667	0.0888889
Q0JCT1	37	K	Histone H3.3	H3	141.54	_SAPTTGGVK(ac)K(ac)PHR_	2.4959	1	2	710.389	1.04	1.24	0.95	0.57	0.51	0.51	1.9	1.98	3.73	0.144762	0.108571	0.0814286	1.07667	0.53	2.53667	0.111587
Q0JCT1	38	K	Histone H3.3	H3	153.14	_SAPTTGGVK(ac)K(ac)PHR_	2.4959	1	2	710.389	0.92	1.4	1.01	0.3	0.48	0.53	2.89	2.56	1.07				1.11	0.436667	2.17333
Q0JCT1	57	K	Histone H3.3	H3	87.568	_YQK(ac)STELLIR_	2.0798	1	2	646.864	2.09	1.71	1.68	0.73	0.86	1.16	1.61	1.56	1.59				1.82667	0.916667	1.58667
Q0JCT1	80	K	Histone H3.3	H3	93.345	_EIAQDFK(ac)TDLR_	2.3115	1	2	689.354	3.49	2.9	3.05	0.97		2.88	2.07	2.47	1.63		1.83619		3.14667	1.925	2.05667	1.83619
Q0JDA2	201	K	Os04g0418000 protein	Os04g0418000	97.071	_MIHLK(ac)MR_	-0.61854	1	2	485.77
Q0JEM8	38	K	Os04g0235600 protein (Fragment)	Os04g0235600	106.35	_GTIEQLEK(ac)AR_	-3.1221	1	2	593.825																	N
Q0JEM8	91	K	Os04g0235600 protein (Fragment)	Os04g0235600	138.89	_SKNETLYFEK(ac)QR_	-2.5393	1	2	792.904																	N
Q0JFH5	304	K	Eukaryotic translation initiation factor 3 subunit M	Os04g0103200	58.32	_GYGLVHEDCITK(ac)MR_	0.86035	1	2	860.911		1.75	1.58	3.48	1.93	1.83		1.47	1.33				1.665	2.41333	1.4		N
Q0JFN9	215	K	Os01g0970400 protein	eIF4E	55.196	_DSIGFIVHDDAK(ac)K_	2.0018	1	2	743.88					21									21			N
Q0JGY1	241	K	60S ribosomal protein L5-1	RPL5A	60.157	_GIDADGMEALYK(ac)K_	-1.4324	1	2	726.856	1.72	1.94	2.73	0.54		5.54	3.18	1.73					2.13	3.04	2.455
Q0JGZ6	284	K	Fructokinase-1	FRK1	98.942	_IVQDPSSLQDQK(ac)K_	0.37569	1	2	764.404		0.765714	1.77286								0.462857		1.26929			0.462857	N
Q0JHF8	312	K	Fructose-1,6-bisphosphatase, cytosolic	Os01g0866400	50.467	_ALDLVPTK(ac)IHER_	0.13082	1	3	478.609
Q0JI56	19	K	Os01g0823300 protein	Os01g0823300	76.833	_GHVK(ac)YIR_	1.6964	1	2	457.764		0.514286	0.554286				1.93143						0.534286		1.93143
Q0JJ25	73	K	Glutathione S-transferase 2	Os01g0764000	77.282	_AICK(ac)YVCR_	0.7923	1	2	556.273	1.26	1.58	1.45	1.33	2.89	3.04	1.1	1.07	0.73			0.777143	1.43	2.42	0.966667	0.777143
Q0JJ25	139	K	Glutathione S-transferase 2	Os01g0764000	100.88	_VVEENLEK(ac)LK_	-0.076896	1	2	621.851	1.25	1.1	1.72	1.68	2.52	2.71	0.8	0.67	0.54	3.57429	4.33714	2.86286	1.35667	2.30333	0.67	3.59143
Q0JK80	84	K	Os01g0691300 protein	Os01g0691300	78.69	_AQGSSCLCLYK(ac)DDPK_	-0.082287	1	2	892.403								1							1		N
Q0JLH6	21	K	Os01g0600000 protein	Os01g0600000	104.78	_AAQASELVSK(ac)HGCAYYK_	-0.33612	1	3	642.312	3.87	6.86	3.71	1.17	0.79	0.66	0.26	0.38	0.38				4.81333	0.873333	0.34
Q0JLH6	33	K	Os01g0600000 protein	Os01g0600000	81.613	_EVMEK(ac)NK_	-0.22303	1	2	460.231	3.83	6.18	5.39	0.83	0.64	0.83	0.29	0.3	0.3				5.13333	0.766667	0.296667
Q0JLH6	52	K	Os01g0600000 protein	Os01g0600000	190.78	_CQELSK(ac)QLFYTR_	0.74921	1	2	807.901	1.13714	0.862857											1
Q0JLH6	71	K	Os01g0600000 protein	Os01g0600000	66.004	_YEAFWK(ac)EFDGVK_	-3.1883	1	2	780.872	1												1
Q0JMH0	302	K	2-hydroxyacyl-CoA lyase	Os01g0505400	65.038	_LNWLLHFGEPPK(ac)WSK_	-2.4943	1	3	632.005	2.85		3.33	2.78	2.9		0.66	0.92	0.79	0.87381	0.735714		3.09	2.84	0.79	0.804762
Q0JMH0	333	K	2-hydroxyacyl-CoA lyase	Os01g0505400	59.155	_KPHVGIVGDAK(ac)R_	-0.79182	0.999997	3	440.258						21								21
Q0JMZ4	87	K	Os01g0347600 protein	Os01g0347600	84.615	_YEGFQGK(ac)CR_	-3.1242	1	2	593.769										0.987619	1.01238					1	N
Q0JNL1	43	K	Os01g0280400 protein (Fragment)	Os01g0280400	63.426	_VHGIYK(ac)AEK_	1.1895	1	2	543.801	4.88	7.21	8.91										7
Q0JNL1	46	K	Os01g0280400 protein (Fragment)	Os01g0280400	155.66	_AEK(ac)YIENVPASHR_	-0.19577	1	2	778.397	5.01	5.99	6.35	0.21	0.45	0.4	0.28	0.27	0.27				5.78333	0.353333	0.273333
Q0JQL0	139	K	Os01g0153400 protein (Fragment)	Os01g0153400	60.398	_EFSNTDLK(ac)K_	2.4077	1	2	562.285	2.81	17.55											10.18
Q0JQP8	70	K	Os01g0147900 protein	Os01g0147900	120.9	_SQLRPEIQVAAQNCWVK(ac)K_	0.62962	1	3	733.056	2.92	1.67	2.4	1.72	1.77	3.55	0.45	0.68	0.31	0.66	0.853333	0.93	2.33	2.34667	0.48	0.814444
Q0PVB0	401	K	Alpha-tubulin	TubA	105.14	_FDLMYAK(ac)R_	-1.2784	1	2	543.276		0.39		2.45	5.02	4.54	0.99	1.33	0.89				0.39	4.00333	1.07
Q10CE7	225	K	Probable glutathione S-transferase GSTU1	GSTU1	67.334	_VYDFVGVLK(ac)K_	2.911	1	2	605.348	6.31	7.05	7.42				0.22						6.92667		0.22		N
Q10CF5	256	K	Ferredoxin--NADP reductase	Os03g0784700	48.284	_MFMEDVPK(ac)YR_	-3.7967	1	2	679.318	2.44	3.81	5.5	0.42	0.37	0.44	0.17	0.39		0.455714	1.75714		3.91667	0.41	0.28	1.10643
Q10CU4	148	K	Glycosyl hydrolase family 3 N terminal domain containing protein, expressed	Os03g0749500	94.262	_DPNLVK(ac)R_	0.33443	1	2	442.253				1										1			N
Q10CU9	147	K	Glycosyl hydrolase family 3 N terminal domain containing protein, expressed	OSJNBa0069E14.7	95.352	_DPDLVK(ac)R_	-0.7958	1	2	442.745
Q10CW4	244	K	PHD finger protein ING	LOC_Os03g53700	61.161	_GK(ac)WFCPTCR_	-3.1677	1	2	627.281		0.33		5.99	6.21	8.48							0.33	6.89333
Q10D68	183	K	Serine hydroxymethyltransferase	Os03g0738400	60.939	_IMALDLPHGGHLSHGYQTDTK(ac)K_	0.76395	1	3	821.081		1											1
Q10D68	388	K	Serine hydroxymethyltransferase	Os03g0738400	54.834	_GYELVSGGTDNHLVLVNLK(ac)SK_	0.62295	1	3	762.409				1										1
Q10DK3	307	K			166.7	_FLEGAASIDK(ac)HFR_	1.4908	1	3	511.6	1.43	0.73	1.2	2.61	3.67	4.63	0.59	0.66	0.27	1.12381	1.1381	0.904762	1.12	3.63667	0.506667	1.05556
Q10DU0	285	K	Phytochrome A	PHYA	68.7	_FLFMK(ac)NK_	-2.3031	1	2	485.265	3.9	3.31	3.82	0.31	0.29	0.34	3.04	2.58	1.86				3.67667	0.313333	2.49333
Q10E23	16	K	14-3-3 protein	Os03g0710800	109.07	_EENVYM(ox)AK(ac)LAEQAER_	-4.652	1	2	919.933	2.38333		1.39333									1.7181	1.88833			1.7181
Q10E23	36	K			128.06	_VAK(ac)TTDVGELTVEER_	0.93672	1	2	844.939	1.41	2.62	1.81	1.94	2.89	2.52	0.78	0.74	0.64	0.914286	0.907143	0.6	1.94667	2.45	0.72	0.807143
Q10E23	56	K			106.32	_NLLSVAYK(ac)NVIGAR_	-0.77061	1	2	780.449	1.19	1.65	1.08	3.06	2.27	1.86	1.52	0.22	0.91				1.30667	2.39667	0.883333
Q10E23	89	K			61.657	_GNEAYVASIK(ac)EYR_	1.8008	1	2	771.383					2.33	6.47								4.4
Q10E23	101	K	14-3-3 protein	Os03g0710800	84.753	_IETELSK(ac)ICDGILK_	-0.35553	1	2	830.945
Q10E23	129	K			74.415	_VFYLK(ac)M(ox)K_	0.52805	1	2	493.773	1.44	1.39	1.3	1.91	1.81	2.46	1.28	1.35	0.65	0.984286	0.860476	0.823333	1.37667	2.06	1.09333	0.889365
Q10E23	142	K			92.866	_YLAEFK(ac)SGAER_	4.8259	1	2	656.83	1.43	0.88	1.06	2.56		2.97	1.06	0.95	0.96	1.23619	0.984762		1.12333	2.765	0.99	1.11048
Q10HD0	40	K	Chlorophyll a-b binding protein, chloroplastic	RCABP89	55.688	_TVK(ac)SAPQSIWYGPDRPK_	1.8177	1	3	658.014
Q10I42	160	K	HAD-superfamily hydrolase, subfamily IA, variant 3 containing protein, expressed	Os03g0565200	128.12	_EFIASLHK(ac)R_	1.282	1	2	571.819
Q10KG1	253	K	Os03g0385900 protein	LOC_Os03g26860	90.498	_LSK(ac)YAAEATAEHVGR_	0.53929	1	2	822.921	5.63	6.82	8.55										7				N
Q10L71	137	K	Os03g0356700 protein	LOC_Os03g24220	69.721	_TPEEDK(ac)FETR_	-2.2623	1	2	647.302				5.05	7.22	8.72								6.99667
Q10L71	274	K	Os03g0356700 protein	LOC_Os03g24220	94.532	_LEDTVLTK(ac)SILENNK_	-0.57532	1	2	879.978				4.57	5.53	8.55	2.35							6.21667	2.35
Q10L71	339	K	Os03g0356700 protein	LOC_Os03g24220	95.264	_VIQGYENHTFK(ac)SK_	0.82081	1	3	531.607		0.17		2.61	5.22	4.36	1.68	1.5	1.39				0.17	4.06333	1.52333
Q10L71	736	K	Os03g0356700 protein	LOC_Os03g24220	75.788	_SVIHGNSFQK(ac)K_	0.033646	1	2	643.846			1.99	3.52	4.22	3.92	2.61	3.14	1.6				1.99	3.88667	2.45
Q10LF8	93	K	Nucleolar protein Nop56, putative, expressed	LOC_Os03g22880	65.179	_AK(ac)YSLGVVEPK_	2.4472	1	2	616.848	4.33	5.72	6.43				1.05	1.69					5.49333		1.37		N
Q10LJ0	638	K	Nuclear cap-binding protein subunit 1	ABH1	58.955	_NAVSK(ac)TYNR_	0.15677	1	2	547.783
Q10LV7	106	K	Os03g0333400 protein	Os03g0333400	75.416	_ELSNSWVAK(ac)YR_	0.029511	1	2	697.857				1.01286	1.15429	0.831429								0.999524
Q10LY8	599	K	Expressed protein	Os03g0330300	65.234	_AAITPK(ac)TGTAAEK_	0.81064	1	2	650.859		0.707619						1.29238					0.707619		1.29238		N
Q10M12	66	K	Expressed protein	LOC_Os03g21040	117.2	_DEHQHWYK(ac)DMR_	-0.60845	1	2	793.844	0.83	0.98	1.45	4.72	4.77	1	1.18	1.19	1.62				1.08667	3.49667	1.33
Q10M12	75	K	Expressed protein	Os03g0327600	48.899	_IK(ac)DEEGNPAFALVNK_	0.95895	1	2	843.938
Q10M12	205	K	Expressed protein	LOC_Os03g21040	80.746	_IFCK(ac)ADEGFSVTVR_	-2.7853	1	2	835.914
Q10M12	235	K	Expressed protein	LOC_Os03g21040	122.39	_DEYQHWIK(ac)DMR_	-0.27582	1	2	781.856	0.82	1.67	1.27	3.26	3.8	4.17	1.01	1.22	0.9				1.25333	3.74333	1.04333
Q10M12	244	K	Expressed protein	Os03g0327600	96.143	_HSNSIK(ac)DEEGYPAFALVNR_	1.2107	1	3	730.359	1.02143	1.05952					1.98571						1.04048		1.98571
Q10M12	264	K	Expressed protein	LOC_Os03g21040	135.69	_VTGEAIK(ac)HSQGEGHPVK_	-1.094	1	2	908.471	0.62	1.05	0.67	2.57	2.03	6.16	1.27	0.86	0.74				0.78	3.58667	0.956667
Q10M12	319	K	Expressed protein	LOC_Os03g21040	90.464	_MVNNIYLNFDALHGDK(ac)DHGGVR_	-0.42165	1	3	843.076				7.39	7.41	6.2								7
Q10M94	620	K	Glucose-6-phosphate 1-dehydrogenase	Os03g0318500	59.225	_GPVNAYYLAAK(ac)HGVR_	-1.7769	1	3	553.298				3.83	5.37	11.81								7.00333
Q10MD1	169	K	Adenylosuccinate lyase, putative, expressed	Os03g0313600	168.93	_TTNHDVK(ac)AVEYFLK_	-1.551	1	2	853.941		5.31048	0.930952	0.534286	0.420952	0.242857	0.518095	0.639524	1.60286	0.987619			3.12071	0.399365	0.920159	0.987619
Q10MD1	176	K	Adenylosuccinate lyase	Os03g0313600	74.464	_AVEYFLK(ac)QK_	1.6096	1	2	584.324	2.81	2.12	2.8	1.77	2.14	2.01	0.6	0.48	0.48				2.57667	1.97333	0.52
Q10MD1	441	K	Adenylosuccinate lyase	Os03g0313600	122.7	_GINK(ac)VQVNESR_	-1.8328	1	2	643.347	2.48	3.12	1.76	1.86	2.16	1.85	0.61	0.59	0.73				2.45333	1.95667	0.643333
Q10MD5	57	K	ETC complex I subunit conserved region family protein, expressed	Os03g0313000	105.65	_EIEAVPK(ac)DEGYR_	-2.0396	1	2	724.357		1.3219	0.678095										1
Q10MQ2	139	K	Probable LL-diaminopimelate aminotransferase, chloroplastic	AGD2	142.88	_AHALSTVDGYSGYGAEQGEK(ac)K_	0.83451	1	3	737.35	2.02	3.56	1.88	1.61	1.26	1.01	0.56	0.35	0.51				2.48667	1.29333	0.473333
Q10MS3	132	K	Malonyl CoA-acyl carrier protein transacylase containing protein, expressed	Os03g0297400	140.2	_ANDILGYDLLDFCTNGPK(ac)EK_	-2.3304	1	3	775.707	6.08	2.13	2.06	1.42	5.05	2.67	0.3						3.42333	3.04667	0.3
Q10MS3	374	K	Malonyl CoA-acyl carrier protein transacylase containing protein, expressed	Os03g0297400	125.25	_VIAGILK(ac)R_	0.12863	1	2	456.305	2.34	1.93	3.05	1.16	1.81	1.8	0.67	0.7	0.6	1.03143	1.43857	0.823333	2.44	1.59	0.656667	1.09778
Q10MT2	276	K	Eukaryotic translation initiation factor 2 alpha subunit family protein, expressed	LOC_Os03g18510	91.095	_ACTAEIEK(ac)HK_	-0.55725	1	3	410.205	1.72	1.24	1.77	2.29	2.68	1.96	0.46		0.33				1.57667	2.31	0.395
Q10MW3	262	K	Pyruvate decarboxylase 2	PDC2	75.739	_AVKPVLVGGPK(ac)LR_	0.95026	1	2	688.443	2.91	3.81	2.6	1.07	1.31	1.38	1.05	1.16	0.95		0.201905		3.10667	1.25333	1.05333	0.201905
Q10MW3	377	K	Pyruvate decarboxylase 2	PDC2	104.2	_EFLSELAK(ac)R_	-0.7005	1	2	567.811	2.73	3.35	4.01	0.9	1.64	1.89	0.88		0.47				3.36333	1.47667	0.675
Q10MW3	381	K	Pyruvate decarboxylase 2	PDC2	85.672	_VNK(ac)NTTAYENYK_	1.5515	1	2	743.862	0.892857	0.725714	1.38143										1
Q10MW3	390	K	Pyruvate decarboxylase 2	PDC2	71.03	_NTTAYENYK(ac)R_	-2.6123	1	2	651.31
Q10MW3	415	K	Pyruvate decarboxylase 2	PDC2	74.424	_VNVLFK(ac)HVQK_	-1.0292	1	2	627.372	2.38	3.54	2.27	2.44	1.92	2.02		0.83					2.73	2.12667	0.83
Q10N09	147	K	LOB domain protein 1, putative, expressed	Os03g0287400	90.761	_LQK(ac)EANELK_	2.2507	1	2	557.809							1.50381		0.49619						1		N
Q10N21	18	K	L-ascorbate peroxidase 1, cytosolic	APX1	65.175	_NYPVVSAEYQEAVEK(ac)AR_	0.94491	1	2	997.995	3.15	3.5	2.74	2.91	1.98	2.4	2.34		1.98				3.13	2.43	2.16
Q10N21	223	K	L-ascorbate peroxidase 1, cytosolic	APX1	117.79	_PLVEK(ac)YAADEK_	2.2945	1	2	652.84	1.78	2.28	1.65	1.77	2.07	1.96	1.5	1.23	1.25	0.542381	0.380476	0.582857	1.90333	1.93333	1.32667	0.501905
Q10N21	229	K	L-ascorbate peroxidase 1, cytosolic	APX1	65.043	_YAADEK(ac)AFFEDYK_	-0.095798	1	2	819.87	2.25	2.65	2.02	2.06	2.57	2.13	1.31	2.63	1.17				2.30667	2.25333	1.70333
Q10N21	236	K	L-ascorbate peroxidase 1, cytosolic	APX1	85.522	_AFFEDYK(ac)EAHLK_	0.1196	1	2	770.378	1.36	1.5	1.41	2.91	5	5.28	1.26	0.64	0.21	0.513333	1.29333		1.42333	4.39667	0.703333	0.903333
Q10NQ9	76	K	Eukaryotic translation initiation factor NCBP	NCBP	77.744	_SQSYEDNIK(ac)K_	0.92919	1	2	627.304	1.37	2	1.81	0.88	0.84	1.39	1.21	0.87	0.79		1.00667	1.04	1.72667	1.03667	0.956667	1.02333
Q10P27	42	K	40S ribosomal protein S20, putative, expressed	Os03g0249400	63.091	_NLEK(ac)VCADLVK_	1.2802	1	2	665.855		0.852381	1.14762										1
Q10P35	9	K	Enolase 2, putative, expressed	Os03g0248600	112.13	_(ac)AATIQSVK(ac)AR_	-2.6507	1	2	564.822		2.37		4.08	6.07	7.14					0.877143	1.12286	2.37	5.76333		1	N
Q10PB0	84	K	Expressed protein	Os03g0240700	72.968	_FEK(ac)SIFK_	1.5347	1	2	470.761										1						1	N
Q10PH1	6	K			81.92	_MQIFVK(ac)TLTGK_	-2.4836	1	2	654.373	1.11	1.34	1.3	2.52	2.69	3.31	0.71	1.06	1.08				1.25	2.84	0.95
Q10PH5	111	K	Non-symbiotic hemoglobin 1, putative, expressed	Os03g0233900	77.871	_LGATHLK(ac)YGVGDAHFEVVK_	2.4795	1	3	695.037	4.03	9.02	7.95										7				N
Q10PQ0	33	K	Non-symbiotic hemoglobin 2, putative, expressed	Os03g0226200	57.281	_SWAIMK(ac)K_	-1.4813	1	2	453.249																	N
Q10PQ0	114	K	Non-symbiotic hemoglobin 2, putative, expressed	Os03g0226200	60.621	_LGATHFK(ac)YGVGDAHFEVTR_	2.8319	1	3	716.36	6.84	6.88	7.28										7				N
Q10PS4	267	K	Glutamine synthetase	Os03g0223400	61.815	_EPGGYEVIK(ac)K_	4.9218	1	2	581.311												1				1	N
Q10PS4	305	K	Glutamine synthetase	Os03g0223400	149.3	_HETADINTFK(ac)WGVANR_	4.1844	1	2	950.969										0.597143	1.57	0.832857				1	N
Q10Q21	186	K	Mitochondrial processing peptidase beta subunit, mitochondrial, putative, expressed	Os03g0212700	56.569	_EQTTYYAK(ac)VLDK_	1.3144	1	2	750.883	1.02429	0.835714	1.13857										0.999524
Q10Q21	270	K	Mitochondrial processing peptidase beta subunit, mitochondrial, putative, expressed	Os03g0212700	45.916	_SITQEDLQK(ac)YIETHYTAPR_	-2.0321	1	3	779.057
Q10QW1	328	K	3-ketoacyl-CoA synthase	Os03g0181500	66.056	_AK(ac)YQLEHIVR_	0.54604	1	3	433.579									1.69048						1.69048		N
Q10QZ6	161	K	Elongation factor 1-alpha	Os03g0177900	75.819	_MDATTPK(ac)YSK_	-0.37704	1	2	592.287	1.22	1.08	1.38	2.47	1.82	3.02	1	0.91	0.81				1.22667	2.43667	0.906667
Q10QZ6	179	K	Elongation factor 1-alpha	Os03g0177900	60.91	_EVSSYLK(ac)K_	0.66218	1	2	498.274	1.49	1.71	1.56	1.09	2.21	1.53	1.05	0.94	0.81				1.58667	1.61	0.933333
Q10QZ6	243	K	Elongation factor 1-alpha	Os03g0177400	127.44	_LPLQDVYK(ac)IGGIGTVPVGR_	0.91564	1	2	1012.58	0.445714	2.96524	2.68667				1.51667					0.742857	2.03254		1.51667	0.742857
Q10QZ6	427	K	Elongation factor 1-alpha	Os03g0177900	100.11	_QTVAVGVIK(ac)NVEK_	-0.0068204	1	2	713.917	2.8	2.06	1.84	1.48	1.55	1.41	1.03	0.99	1.1				2.23333	1.48	1.04
Q10R17	243	K	Adenylosuccinate synthetase 1, chloroplastic	PURA1	59.227	_FEGFEYSK(ac)SMLR_	-3.7616	1	2	768.364	21												21				N
Q10RP0	508	K	Cell division cycle protein 48, putative, expressed	LOC_Os03g05730	45.221	_ELQETVQYPVEHPEK(ac)FEK_	2.0437	1	3	758.043		0.95	2.27	2.43	2.74	3.68	2.62						1.61	2.95	2.62
Q10RP0	747	K	Cell division cycle protein 48, putative, expressed	LOC_Os03g05730	104.82	_AAHFEESMK(ac)YAR_	-0.7636	1	3	494.566	0.64	0.66	0.64	2.34	2.92	3.66	1.29	0.66	1.5				0.646667	2.97333	1.15
Q10RZ3	35	K	60S ribosomal protein L21, putative, expressed	Os03g0141000	67.252	_TYK(ac)IGDYVDVK_	-0.89185	1	2	671.848	1.12714	0.618571	1.25429										1
Q10RZ3	69	K	60S ribosomal protein L21, putative, expressed	Os03g0141000	125.25	_VWNVTK(ac)R_	-0.40122	1	2	472.769	1.86476	1.57143	2.94381				0.41381				0.309048		2.12667		0.41381	0.309048
Q10S34	515	K	Aconitate hydratase	Os03g0136900	143.94	_VAEFSFHGTPAK(ac)LK_	0.28084	1	3	525.284	3.41	3	3.04	2.04	3.34	2.75	0.23	0.26	0.19	0.346667	0.963333	0.216667	3.15	2.71	0.226667	0.508889
Q10S34	824	K	Aconitate hydratase, cytoplasmic, putative, expressed	Os03g0136900	81.297	_LVNK(ac)FLK_	0.49552	1	2	452.287	0.96									1.92	1.73333	1.85524	0.96			1.83619
Q10S34	851	K	Aconitate hydratase	Os03g0136900	72.29	_LSVFDAATK(ac)YK_	-3.8258	1	2	642.845	1.76	1.96	2.85	3.52	3.34	3.48	0.3		0.34				2.19	3.44667	0.32
Q10S34	853	K	Aconitate hydratase	Os03g0136900	105.46	_YK(ac)NEGHDTIILAGAEYGSGSSR_	-0.56272	1	3	789.712	1.92	1.92	2.35	3.16	4.39	3.96			0.31	1.98286	1.82857	1.51714	2.06333	3.83667	0.31	1.77619
Q10S82	401	K	Catalase	LOC_Os03g03910	60.828	_YDPAK(ac)HAPR_	2.6907	1	2	548.78			3.21										3.21
Q10SM7	164	K	Peroxisomal membrane protein 11-1	PEX11-1	81.625	_DTDK(ac)YENDQYK_	-1.3751	1	2	730.812					0.785714	1.21429								1
Q10SN3	429	K	COP9 signalosome complex subunit 1, putative, expressed	LOC_Os03g02540	59.418	_ANLIK(ac)HDFNQR_	0.41291	1	2	699.368	3.64	2.08	4.51	3.29	3.25	4.23							3.41	3.59
Q2QLY4	18	K	5-methyltetrahydropteroyltriglutamate--homocysteine methyltransferase 2	Os12g0624000	133.16	_RELK(ac)FALESFWDGK_	0.06677	1	3	589.974	1.72333	1.6919	1.14714	0.0680952			1.6919	2.9019	0.172857	0.717619	0.597143	0.0995238	1.52079	0.0680952	1.58889	0.471429
Q2QLY4	36	K	5-methyltetrahydropteroyltriglutamate--homocysteine methyltransferase 2	Os12g0624000	113.7	_SSAEDLEK(ac)VATDLR_	0.74201	1	2	788.397							1.27857			2.08095		1.11667			1.27857	1.59881
Q2QLY4	142	K	5-methyltetrahydropteroyltriglutamate--homocysteine methyltransferase 2	Os12g0624000	75.509	_AVNEYK(ac)EAK_	2.2678	1	2	547.28										1.19286	1.44048	1.1119				1.24841
Q2QLY4	273	K	5-methyltetrahydropteroyltriglutamate--homocysteine methyltransferase 2	Os12g0624000	59.908	_GSK(ac)TLDLVK_	0.15669	1	2	501.795												1.80952				1.80952
Q2QLY4	740	K	5-methyltetrahydropteroyltriglutamate--homocysteine methyltransferase 2	Os12g0624000	56.339	_K(ac)YTEVKPALTNMVLAAK_	1.1569	0.999009	3	640.361	1.21	1.58	1.84	0.69	0.97	1.29	1.89	1.21	1.54				1.54333	0.983333	1.54667
Q2QLY5	18	K	5-methyltetrahydropteroyltriglutamate--homocysteine methyltransferase 1	Os12g0623900	155.08	_RELK(ac)FALESFWDGK_	0.92922	1	3	589.974	1.89	1.8	0.89	1.62	2.09	1.8	0.36	0.34	0.46				1.52667	1.83667	0.386667
Q2QLY5	142	K	5-methyltetrahydropteroyltriglutamate--homocysteine methyltransferase 1	Os12g0623900	94.692	_AVNEYK(ac)EAK_	2.3748	1	2	547.28	1.2	2.55	0.9	3.21	3.56	3.75	0.13	1.12	1.69				1.55	3.50667	0.98
Q2QLY5	273	K	5-methyltetrahydropteroyltriglutamate--homocysteine methyltransferase 1	Os12g0623900	70.028	_GAK(ac)TLDLIK_	-4.0945	1	2	500.805											3.10095					3.10095
Q2QLY5	689	K	5-methyltetrahydropteroyltriglutamate--homocysteine methyltransferase 1	Os12g0623900	43.476	_EGVK(ac)YGAGIGPGVYDIHSPR_	-3.3572	1	3	705.36	1.47	1.81	1.52	1.56	2.41	1.57	1.21	0.64	0.8				1.6	1.84667	0.883333
Q2QLY5	740	K	5-methyltetrahydropteroyltriglutamate--homocysteine methyltransferase 1	Os12g0623900	76.586	_K(ac)YNEVKPALTNMVSAAK_	1.7751	0.999475	3	636.008	0.97	1.06	1.01	1.52	2.51	2.41	0.73	1.02	0.77				1.01333	2.14667	0.84
Q2QM55	247	K	Pyruvate dehydrogenase E1 component subunit beta-3, chloroplastic	Os12g0616900	97.49	_SENPVVLFEHVLLYNLK(ac)EK_	1.6163	1	3	771.754	1.14	0.69	0.63	1.2		1.16		0.42	0.14				0.82	1.18	0.28
Q2QM69	160	K	2-methyl-6-phytyl-1,4-hydroquinone methyltransferase 2, chloroplastic	Os12g0615400	78.708	_VDPENVTLLDQSPHQLEK(ac)AR_	-1.307	1	3	777.736			0.75		2.27								0.75	2.27
Q2QM89	197	K	Myb-like DNA binding domain containing protein	Os12g0613300	83.204	_SSK(ac)VVLLEDIKK_	-2.3455	1	2	700.922	1.8	2.63	2.26	0.75	0.86	1.09	1.92	1.74	1.22				2.23	0.9	1.62667
Q2QMG2	528	K	Methylcrotonoyl-CoA carboxylase subunit alpha, mitochondrial	MCCA	49.333	_DHVSSEVSLHDK(ac)K_	3.7048	1	3	508.255		21											21				N
Q2QN08	227	K	Os12g0583500 protein	Os12g0583500	98.418	_K(ac)VIMAIK_	0.59476	1	2	422.77	2.19	2.93	2.15	0.72	0.94	0.84	1.25	1.23	1.61				2.42333	0.833333	1.36333
Q2QNF3	17	K	60S ribosomal protein L2, putative, expressed	Os12g0567700	100.22	_GAGSVFK(ac)SHTHHR_	1.3273	1	3	488.248	1.33	1.1	1.94	0.99	0.79	0.6	0.77	2.42	1.18				1.45667	0.793333	1.45667
Q2QNF3	198	K	60S ribosomal protein L2, putative, expressed	Os12g0567700	97.602	_NCWPK(ac)VR_	-1.6324	1	2	501.253	2.71	3.36	2.53		0.73	1.24	1.54						2.86667	0.985	1.54
Q2QNM1	352	K	DNA replication licensing factor MCM7	MCM7	58.079	_SLAPEIFGHEDVK(ac)K_	-0.11572	1	2	806.422				21										21			N
Q2QNS7	114	K	Os12g0555500 protein	LOC_Os12g36880	94.09	_LEATGDGSCVAK(ac)LK_	2.2122	1	2	745.88	0.97		0.52		2.14	2.41							0.745	2.275
Q2QNV2	140	K	Fiber protein Fb19, putative, expressed	LOC_Os12g36640	64.275	_HQAEM(ox)LVVGSHGYGAIK(ac)R_	-1.5984	1	3	671.011										1.45	0.798571	0.751429				1	N
Q2QP54	707	K	Elongation factor Ts	LOC_Os12g35630	50.897	_EATGAGMMDCK(ac)K_	-0.53846	1	2	670.786
Q2QP54	948	K	Elongation factor Ts	LOC_Os12g35630	54.343	_DETGAGMMDCK(ac)K_	2.1243	1	2	692.781				5.09		4.16								4.625
Q2QPD1	75	K	Acyl carrier protein	Os12g0534200	54.383	_VCNIVK(ac)TQLALPEGTAVTGESK_	3.0284	1	3	786.418									1.68						1.68
Q2QPW1	271	K	Guanylate kinase	Gmk	84.687	_GTETEEQIQK(ac)R_	1.7833	1	2	680.839																	N
Q2QRA2	189	K	Amidohydrolase family protein, expressed	LOC_Os12g28270	79.089	_DLYEK(ac)HHNTADGR_	-1.4977	1	3	533.25	0.72	1.61	0.63	2.71	2.39	4.11	0.81	0.52	0.77				0.986667	3.07	0.7		N
Q2QSI6	692	K	Os12g0427600 protein	LOC_Os12g23980	77.282	_LEFTK(ac)MK_	1.1253	1	2	469.754																	N
Q2QSR7	182	K	Os12g0420200 protein	Os12g0420200	99.392	_SDLLPHFETDAVDPK(ac)SR_	-1.264	1	3	656.994				0.46	0.41	0.51								0.46
Q2QSR7	309	K	Os12g0420200 protein	Os12g0420200	79.116	_DFDFGK(ac)K_	-0.18764	1	2	449.719					0.42	0.49								0.455
Q2QTJ7	84	K	Ribulose bisphosphate carboxylase small chain	Os12g0291400	78.964	_SK(ac)WVPCLEFSK_	-0.1727	1	2	711.858				0.46	0.63	0.6								0.563333
Q2QTJ7	93	K	Ribulose bisphosphate carboxylase small chain	Os12g0291400	119.17	_WVPCLEFSK(ac)VGFVYR_	-1.9553	1	3	643.662				0.53	0.97									0.75
Q2QTJ7	131	K	Ribulose bisphosphate carboxylase small chain	LOC_Os12g19394	118.23	_LPMFGCTDATQVLK(ac)ELEEAK_	-1.2393	1	3	774.717				1										1
Q2QU06	47	K	60 kDa chaperonin alpha subunit	LOC_Os12g17910	86.898	_DIAFDQK(ac)SR_	-2.7786	1	2	561.283				2.29286	0.897619	0.571429								1.25397
Q2QU06	168	K	60 kDa chaperonin alpha subunit	Os12g0277500	46.387	_TVHGLIEELEK(ac)K_	-0.17412	1	2	719.401
Q2QV94	105	K	Exocyst complex component 5	SEC10	115.78	_EVATQDAK(ac)HR_	1.1007	1	2	598.805		1.64											1.64
Q2QVC1	143	K	Argininosuccinate synthase, chloroplast, putative, expressed	LOC_Os12g13320	77.776	_ASGASQLVVK(ac)DLK_	1.2128	1	2	679.388	0.88		1.12										1
Q2QVC1	242	K	Argininosuccinate synthase, chloroplast, putative, expressed	Os12g0235800	80.755	_EDAIEYAK(ac)K_	-3.3881	1	2	554.78	2.52	2.56	2.91	3.15	3.74	3.71	0.78						2.66333	3.53333	0.78
Q2QVC1	332	K	Argininosuccinate synthase, chloroplast, putative, expressed	Os12g0235800	155.99	_LNEIGGK(ac)HGIGR_	-0.045841	1	3	431.574	1.42	2.68	1.34	4.94	2.48	3.39	0.49	0.29	0.39				1.81333	3.60333	0.39
Q2QW44	237	K	Zinc-finger homeodomain protein 3	ZHD3	81.972	_FCQEVGVK(ac)R_	-2.9174	1	2	582.795								13.01	7.99						10.5		N
Q2QWZ1	441	K	Eukaryotic translation initiation factor 2 gamma subunit, putative, expressed	LOC_Os12g07740	78.149	_RVEK(ac)HWR_	-1.4575	1	3	351.53
Q2QX07	185	K	Os12g0174800 protein	Os12g0174800	58.433	_EAYGK(ac)YNVK_	0.95382	1	2	557.282	3.08	3.45	3.12	1.06	2.16	1.31			1.33				3.21667	1.51	1.33
Q2QX42	163	K	DNA-binding protein, putative, expressed	Os12g0170100	61.161	_VDVAGALK(ac)K_	-0.16028	1	2	471.785	6.54	6.85	7.62										7.00333				N
Q2QX42	231	K	DNA-binding protein, putative, expressed	Os12g0170100	155.66	_AEK(ac)YIENVPASHR_	-0.19577	1	2	778.397	5.01	5.99	6.35	0.21	0.45	0.4	0.28	0.27	0.27				5.78333	0.353333	0.273333		N
Q2QXR8	381	K	Pyruvate kinase 2, cytosolic	Os12g0145700	127.76	_VFNQDLYFK(ac)R_	1.4167	1	2	686.356	1.9	2.25	3	2.4	1.48	3.59	0.45	0.48	0.39				2.38333	2.49	0.44
Q2QXR8	503	K	Pyruvate kinase 2, cytosolic	Os12g0145700	98.898	_VSGVIK(ac)SHDR_	0.3484	1	2	570.312	3.32	2.21	3.31	3	4.01	2.54	0.16						2.94667	3.18333	0.16
Q2QXY9	205	K	2-isopropylmalate synthase B, putative, expressed	Os12g0138900	47.548	_IHTFIATSEIHMQHK(ac)LR_	0.93635	1	5	421.628	2.05				2.41	1.5	0.8	0.64	0.56				2.05	1.955	0.666667
Q2QXY9	458	K	2-isopropylmalate synthase B, putative, expressed	Os12g0138900	93.374	_EFEDFFK(ac)R_	1.4989	1	2	580.275	2.77	2.92	3.59	0.76	0.81	1.42	0.56	1.29	0.53				3.09333	0.996667	0.793333
Q2QY88	386	K	Alpha-L-arabinofuranosidase C-terminus family protein, expressed	LOC_Os12g03470	101.89	_YVAIGNEDCGK(ac)K_	-0.0045772	1	2	698.332										0.907143	1.04857	1.04286				0.999524	N
Q2QZ12	53	K	Mitochondrial carrier protein, expressed	Os11g0707800	60.255	_NVAADAAPK(ac)YR_	-0.090971	1	2	609.317	0.993333	1.00667											1
Q2R0P4	91	K	Os11g0637700 protein	Os11g0637700	121.25	_DDQHALSK(ac)SGGSAHGSPGPSR_	0.98137	1	3	697.326				5.19	3.72	6.51	0.79	0.3	0.58	0.571429		0.302857		5.14	0.556667	0.437143
Q2R1J8	12	K	40S ribosomal protein S9, putative, expressed	Os03g0154700	56.721	_NYGK(ac)TFK_	3.1349	1	2	450.235			1										1
Q2R1J8	23	K	40S ribosomal protein S9, putative, expressed	Os03g0154700	133.98	_RPYEK(ac)ER_	1.9784	1	2	510.267	1.37	0.742857	0.887143										1
Q2R1V8	180	K	GDP-mannose 3,5-epimerase 2	GME-2	80.318	_LATEELCK(ac)HYTK_	0.09788	1	3	512.257					0.297143					1.09143	0.874286			0.297143		0.982857	N
Q2R2E7	30	K	Os11g0568600 protein	Os11g0568600	52.255	_YLPHGK(ac)PVR_	0.20266	1	2	554.817	2.09	3.04	2.92	2.27	1.93	1.68	0.63						2.68333	1.96	0.63
Q2R2E8	113	K	KE2 family protein, expressed	LOC_Os11g36050	80.706	_EITEFELK(ac)YK_	-0.60493	1	2	671.35	1.95		3.53	1.57	1.75	1.69	0.71		1.52				2.74	1.67	1.115
Q2R2W2	146	K	14-3-3-like protein GF14-D	GF14D	117.09	_YLAEFK(ac)SGDER_	-0.87244	1	2	678.825	1.18714	1.53857	1.43143				0.925714	0.801429		0.75	0.582857		1.38571		0.863571	0.666429
Q2R2X2	436	K	ATP-binding cassette sub-family E member 1, putative, expressed	Os11g0546000	155.51	_HLLHQK(ac)IR_	0.16048	1	3	362.889							1.78286	2.04	1.99286						1.93857
Q2R3B6	82	K	Os11g0528500 protein	LOC_Os11g32500	105.58	_LPDK(ac)YFCPVCGAPK_	-1.8419	1	2	847.407				0.25	0.27									0.26
Q2R3B6	92	K	Os11g0528500 protein	LOC_Os11g32500	83.883	_YFCPVCGAPK(ac)R_	-0.52302	1	2	698.829
Q2R3E0	158	K	Glycosyl hydrolases family 38 protein, expressed	Os11g0525600	84.687	_FIK(ac)EEFGQIPR_	1.2228	1	2	703.377										0.921429	1.07286	1.00571				1
Q2R3E0	318	K	Glycosyl hydrolases family 38 protein, expressed	Os11g0525600	74.841	_LIHYVNK(ac)DGR_	1.026	1	2	628.841										1.33714	1.32	1.24762				1.30159
Q2R3E0	848	K	Alpha-mannosidase	Os11g0525600	79.089	_YYLK(ac)IDPQGEGAR_	-2.7871	1	2	776.394				4.95	7.24	8.82				1.03143	0.968571			7.00333		1
Q2R480	288	K	6-phosphogluconate dehydrogenase, decarboxylating 2, chloroplastic	G6PGH2	143.19	_GTGK(ac)WTVQQAAELAIAAPTIAASLDGR_	0.5652	1	3	913.487	0.995714	1.07571	0.928571										1				N
Q2R8Z5	106	K	Alcohol dehydrogenase 1	ADH1	176.49	_ECAHCK(ac)SAESNMCDLLR_	-1.748	1	3	708.297	5.08	3.96	4.58	1.36	1.33	1.32	0.33	0.38	0.34				4.54	1.33667	0.35		N
Q2R8Z5	130	K	Alcohol dehydrogenase 1	ADH1	98.04	_GVMIGDGK(ac)SR_	-3.1941	1	2	531.274	5.23	6.34	5.42	1.16	1.08	1.41							5.66333	1.21667			N
Q2R8Z5	305	K	Alcohol dehydrogenase 1	ADH1	150.37	_DAEFK(ac)THPMNFLNER_	1.6697	1	2	945.944	3.85	6.7	5.61	1.73	0.68	1.59							5.38667	1.33333			N
Q2R8Z5	326	K	Alcohol dehydrogenase 1	ADH1	79.148	_GTFFGNYK(ac)PR_	-2.4762	1	2	614.809	3.59	5.19	5.63	1.71	1.58	2.97		0.32					4.80333	2.08667	0.32		N
Q2R8Z5	340	K	Alcohol dehydrogenase 1	ADH1	49.298	_TDLPNVVELYMK(ac)K_	1.6895	1	2	796.424	14.73				5.14								14.73	5.14			N
Q2RAD9	28	K	Histone H3.2	Os01g0866200	109.72	_K(ac)SAPATGGVK(ac)K_	-0.41518	1	2	564.325	0.79	1.21	0.6	0.35		0.48	5.52	4.93					0.866667	0.415	5.225
Q2RAD9	37	K	Histone H3.2	Os01g0866200	109.72	_K(ac)SAPATGGVK(ac)K_	-0.41518	1	2	564.325	0.79	1.21	0.6	0.35		0.48	5.52	4.93					0.866667	0.415	5.225
Q2RAK2	297	K	Pyruvate kinase	Os11g0148500	65.056	_VFLFQK(ac)SALHK_	-1.0635	1	3	453.931			0.846667							1.15333			0.846667			1.15333
Q2RAK2	381	K	Pyruvate kinase	Os11g0148500	115.78	_VFNQDLYFK(ac)R_	-1.0731	1	2	686.356		2.41905					0.752381	0.447619		1.68571	1.4	1.32381	2.41905		0.6	1.46984
Q2RAK2	444	K	Pyruvate kinase	Os11g0148500	92.491	_LK(ac)TNQLR_	1.7767	1	2	457.775	1.07857	0.82619	0.714286								0.371429		0.873016			0.371429
Q2RAZ2	381	K	Alpha-L-arabinofuranosidase C-terminus family protein, expressed	LOC_Os11g03780	130.2	_YVAIGNEDCDK(ac)GFYR_	-4.1479	1	2	924.915				5.56	8.51	6.94								7.00333			N
Q2RAZ7	384	K	Alpha-L-arabinofuranosidase C-terminus family protein, expressed	Os11g0131900	55.261	_YVAIGNEDCGK(ac)K_	-2.197	1	2	698.332				7.28	6.75	6.97								7
Q2RBM8	79	K	Os11g0106066 protein	LOC_Os11g01470	56.258	_K(ac)LETGWFWR_	4.2094	1	2	632.827	0.85		1.09		1.03	1.48	3.92	4.86	4.99				0.97	1.255	4.59		N
Q2RBN7	389	K	Clathrin heavy chain 1	Os11g0104900	102.4	_FQELFAQTK(ac)YK_	-1.8943	1	2	722.877	0.33	0.63	1.1	1.9	2.63	3.14	1.73	1.68	1.28				0.686667	2.55667	1.56333
Q2RBN7	651	K	Clathrin heavy chain 1	Os11g0104900	71.933	_ALQHYTELPDIK(ac)R_	0.19037	1	2	813.436				8.17	6.21					0.778571	1.04048	0.87619		7.19		0.898413
Q2RBN7	865	K	Clathrin heavy chain 1	Os11g0104900	77.746	_SLLPVEPLVDECEK(ac)R_	1.4632	1	2	913.472
Q2RBN7	1247	K	Clathrin heavy chain 1	Os11g0104900	90.15	_LAVTLVK(ac)LK_	3.0485	1	2	513.85	0.46	0.76	0.88	1.62	2.15	2.42	1.29	0.99	0.94				0.7	2.06333	1.07333
Q337B8	125	K	Electron transfer flavoprotein-ubiquinone oxidoreductase, mitochondrial	Os10g0516300	58.981	_FWLLTK(ac)NK_	1.8473	1	2	546.316	7.35	5.74	7.92										7.00333				N
Q338E2	98	K	Os10g0410700 protein	LOC_Os10g27060	82.426	_GFHGVEK(ac)K_	0.10854	1	2	472.253	6.08	6.71	7.52										6.77				N
Q338N8	83	K	Alanine aminotransferase	LOC_Os10g25130	180.1	_EVIALCDHPCLLEK(ac)EETK_	-0.85724	1	3	742.698	2.17	2.89	2.66	0.72	1.02	1.99	0.37	0.65	0.31			1.96286	2.57333	1.24333	0.443333	1.96286
Q33BE1	166	K	Os10g0115600 protein	Os10g0115600	60.102	_EFEAYGPIK(ac)R_	-1.4335	1	2	626.322
Q40677	71	K	Fructose-bisphosphate aldolase, chloroplastic	Os11g0171300	150.22	_GILAM(ox)DESNATCGK(ac)R_	-0.81786	1	2	840.888				0.91	0.66	0.79								0.786667
Q40677	282	K	Fructose-bisphosphate aldolase, chloroplastic	Os11g0171300	74.853	_ATPEQVSDYTLK(ac)LLHR_	-1.3861	1	3	638.342				1.84	0.647143	0.512857								1
Q40677	337	K	Fructose-bisphosphate aldolase, chloroplastic	Os11g0171300	122.97	_ALQNTCLK(ac)TWGGQPENVK_	1.262	1	2	1043.52				0.44	0.73	1.21								0.793333
Q40677	367	K	Fructose-bisphosphate aldolase, chloroplastic	Os11g0171300	153.25	_ANSLAQLGK(ac)YTSDGEAAEAK_	-2.0459	1	2	1033.51				0.23	0.4									0.315
Q42456	129	K	Aspartic proteinase oryzasin-1	Os05g0567100	128.08	_YK(ac)SGQSSTYQK_	0.28929	1	2	659.817										0.984286	1.03714	0.978571				1	N
Q42971	9	K	Enolase	ENO1	102.52	_(ac)AATIVSVK(ac)AR_	-1.0115	1	2	550.327	1.11	1.38	2.67	1.41	2.26	3.33	0.38	0.89	0.68		2.62857	3.13714	1.72	2.33333	0.65	2.88286
Q42971	66	K	Enolase	ENO1	81.807	_GVSK(ac)AVDNVNSVIAPALIGK_	0.99303	1	2	997.568										0.76	1.05524	1.9619				1.25905
Q42971	109	K	Enolase	ENO1	101.65	_NEWGWCK(ac)QK_	0.20196	1	2	639.29	1.18	0.87	1.05	3.66	3.31	3.27	0.82	0.8	0.64	0.486667	0.553333	0.44	1.03333	3.41333	0.753333	0.493333
Q42971	205	K	Enolase	ENO1	101.6	_K(ac)YGQDATNVGDEGGFAPNIQENK_	2.0903	1	2	1247.58	2.86	1.65	2.25	0.58	2.12	2.67	1.13	0.95	0.38				2.25333	1.79	0.82
Q42971	286	K	Enolase	ENO1	69.261	_ISGDSLK(ac)NVYK_	2.6245	1	2	633.34	3.02	3.21	3.43	2.43	3.15	4.51							3.22	3.36333
Q42971	290	K	Enolase	ENO1	57.745	_NVYK(ac)SFVSEYPIVSIEDPFDQDDWEHYAK_	-1.9723	1	3	1188.22	1												1
Q42971	354	K	Enolase	ENO1	90.475	_SCNALLLK(ac)VNQIGSVTESIEAVK_	-0.88762	1	3	839.119	0.894286	1.23143	0.874286										1
Q42971	417	K	Enolase	ENO1	135.83	_LAK(ac)YNQLLR_	0.4144	1	2	580.843	1.04	0.78	1	3.03	4.15	4.43	0.5	0.86	0.47	2.7	2.31429		0.94	3.87	0.61	2.50714
Q42971	438	K	Enolase	ENO1	125.36	_IEEELGAAAVYAGAK(ac)FR_	-0.47154	1	3	612.988	2.66			2.83	5.75	4.78					1.87143	1.04048	2.66	4.45333		1.45595
Q43007	62	K	Phospholipase D alpha 1	PLD1	69.815	_VYSTIDLEK(ac)AR_	3.2634	1	2	668.859	0.61	1.04		3.06	4.83	4.13	0.87			1.08	1.18857	1.02857	0.825	4.00667	0.87	1.09905
Q43007	286	K	Phospholipase D alpha 1	PLD1	93.429	_TSVGLLK(ac)R_	-1.8031	1	2	458.285	0.53	0.52	0.8	2.46	3.69	4.57	0.6	0.73	0.67	1.55714	1.35714	1.26286	0.616667	3.57333	0.666667	1.39238
Q43007	560	K	Phospholipase D alpha 1	PLD1	110.39	_VVSK(ac)IEAGER_	1.8289	1	2	565.314	0.49	0.61	0.51	4.33	3.15	4.39	0.68	0.54	0.56			1.04857	0.536667	3.95667	0.593333	1.04857
Q43008	58	K	Superoxide dismutase [Mn], mitochondrial	SODA	115.1	_LHHQK(ac)HHATYVANYNK_	-0.39913	1	4	501.505	3.67	5.42	2.57	2.25	1.71	2.04	0.35	0.37	0.29				3.88667	2	0.336667
Q43008	69	K	Superoxide dismutase [Mn], mitochondrial	SODA	116.43	_HHATYVANYNK(ac)ALEQLDAAVAK_	-0.69612	1	3	823.756	5.11	4.73	8.39	0.97	1.25		0.55						6.07667	1.11	0.55
Q43008	220	K	Superoxide dismutase [Mn], mitochondrial	SODA	59.709	_VMNWK(ac)YAGEVYENATA_	1.8873	1	2	944.433	5.03	5.63	6.25	1.16				1.07					5.63667	1.16	1.07
Q43009	218	K	Sucrose synthase 3	SUS3	91.276	_AEK(ac)HLAGITADTPYSEFHHR_	1.1285	1	3	774.714				1.07	3.04	2.13								2.08			N
Q43009	588	K	Sucrose synthase 3	SUS3	72.583	_LDHVK(ac)NLTGLVELYGR_	-0.14048	1	3	623.679																	N
Q53JF7	5	K	ABA/WDS induced protein, expressed	LOC_Os11g06720	82.515	_(ac)AEEK(ac)HHHHLFHHK_	-0.36582	1	3	590.957
Q53JG0	120	K	60S ribosomal protein L3, putative, expressed	RPL3B	71.141	_FYK(ac)NWCK_	1.6488	1	2	544.255	1.48	1.38	1.67	0.64	1.01	1.17	1.32	1.37	1.19				1.51	0.94	1.29333
Q53JG0	152	K	60S ribosomal protein L3, putative, expressed	RPL3B	80.706	_EIQMQLEK(ac)MK_	-4.4873	1	2	660.339
Q53JG0	359	K	60S ribosomal protein L3, putative, expressed	RPL3B	70.028	_LALEEIK(ac)LK_	4.2087	1	2	549.842	4.45					5.06	2.7	4.69		1.2			4.45	5.06	3.695	1.2
Q53JG0	380	K	60S ribosomal protein L3, putative, expressed	RPL3B	145.72	_FQTTDEK(ac)QR_	-3.3094	1	2	597.791	1.58	4.25	1.21	1.07	1.14	1.23	1.5	0.87	1.64	0.420952		0.365238	2.34667	1.14667	1.33667	0.393095
Q53JY8	371	K	ATP-citrate synthase subunit alpha chain protein 1	ACLA-1	107.09	_GGPNYQTGLAK(ac)MR_	-2.4343	1	2	717.862		1.29	2.08	2.96	4.2	3.5	2.09	1.94	1.32				1.685	3.55333	1.78333		N
Q53KN6	148	K	DnaJ protein, putative	LOC_Os03g44620	62.546	_NVLCAK(ac)CK_	-0.16618	1	2	517.76																	N
Q53LQ0	88	K	Protein disulfide isomerase-like 1-1	PDIL1-1	137.61	_AAQELSK(ac)HDPPIVLAK_	2.1822	1	3	586.996				3.65	5.67	4.64			0.13					4.65333	0.13
Q53LQ0	111	K	Protein disulfide isomerase-like 1-1	PDIL1-1	56.121	_NKPLATK(ac)YEIQGFPTLK_	2.353	0.951348	3	664.038	0.62	0.88	1.06	2.12	2.44	2.77	0.83	1.09	0.57				0.853333	2.44333	0.83
Q53LQ0	147	K	Protein disulfide isomerase-like 1-1	PDIL1-1	86.463	_EAEGIVEYLK(ac)K_	1.3082	1	2	660.856	3.89	2.62	4.16	1.27	1.45	1.35							3.55667	1.35667
Q53LQ0	170	K	Protein disulfide isomerase-like 1-1	PDIL1-1	131.66	_SPEDATNLIDDK(ac)K_	-4.519	1	2	744.365		0.55		3.94	2.18	2.42				1.1381	1.17619	0.966667	0.55	2.84667		1.09365
Q53LQ0	271	K	Protein disulfide isomerase-like 1-1	PDIL1-1	72.21	_NPDNHPYLLK(ac)FFQSSAAK_	-0.83417	1	3	707.025
Q53LQ0	306	K	Protein disulfide isomerase-like 1-1	PDIL1-1	71.513	_SVYYGAAEEFK(ac)DK_	2.7309	1	2	774.864				1.94	2.96	3.31	1.15	1.46	0.99					2.73667	1.2
Q53LQ0	400	K	Protein disulfide isomerase-like 1-1	PDIL1-1	136.26	_VVVADNVHDFVFK(ac)SGK_	4.6091	1	2	901.975	1.18	2.04	2.03	2.2	2.44	3.57	0.6	0.43	0.24				1.75	2.73667	0.423333
Q53M52	60	K	Tubulin alpha-2 chain	TUBA	92.01	_TVGGGDDAFNTFFSETGAGK(ac)HVPR_	-0.3564	1	3	837.063		1.11	0.78	2.47	3.24	2.94	1.74	1.15	1.37				0.945	2.88333	1.42
Q53M52	163	K	Tubulin alpha-2 chain	TUBA	57.859	_LSVDYGK(ac)K_	0.65843	1	2	476.261		0.23		3.44	7.07	6.2		0.05					0.23	5.57	0.05
Q53M52	336	K	Tubulin alpha-2 chain	TUBA	54.09	_DVNAAVATIK(ac)TK_	0.030209	1	2	636.862	0.89	1.3	1.43	1.93	2.44	2.22	1.23	1.47	1.89				1.20667	2.19667	1.53
Q53M52	401	K	Tubulin alpha-2 chain	TUBA	74.464	_FDLMYSK(ac)R_	-3.6126	1	2	551.274	1.4	0.97	1.42	0.04	2.15	2.91	2.38	2.57	1.74				1.26333	1.7	2.23
Q53N82	112	K	Chlorophyll A-B binding protein, expressed	LOC_Os11g13890	108.77	_KPEDFSK(ac)YQAYELIHAR_	2.7539	0.948706	3	713.029				0.35										0.35
Q53NM9	74	K	DnaK-type molecular chaperone hsp70-rice	LOC_Os11g47760	65.467	_NQVAMNPINTVFDAK(ac)R_	0.35709	1	3	620.653				4.84	7.01	5.4			0.98	1.51619	1.31048	1.00571		5.75	0.98	1.27746
Q53NM9	252	K	DnaK-type molecular chaperone hsp70-rice	LOC_Os11g47760	172.61	_MVNHFVQEFK(ac)R_	-4.3296	1	2	738.874	1.36	2.15	1.56	1.87	1.43	1.52	0.97	0.68	1.24	0.72381	0.95	1.21238	1.69	1.60667	0.963333	0.962063
Q53NM9	429	K	DnaK-type molecular chaperone hsp70-rice	LOC_Os11g47760	72.928	_NTTIPTK(ac)K_	0.8658	1	2	472.774	0.83	1.93	0.87	1.86	2.07	1.99	0.87	0.6	0.71			0.731429	1.21	1.97333	0.726667	0.731429
Q53NM9	530	K	DnaK-type molecular chaperone hsp70-rice	LOC_Os11g47760	108.43	_M(ox)VQEAEK(ac)YK_	0.89977	1	2	592.287	1.23	1.32	1.33	1.86	1.13	4.08	0.83	0.61	0.57	1.06667	1.21905	1.08952	1.29333	2.35667	0.67	1.12508
Q53NM9	532	K	DnaK-type molecular chaperone hsp70-rice	Os11g0703900	76.228	_YK(ac)SEDEEHK_	0.29644	1	2	603.767										1						1
Q53PY3	11	K	Expressed protein	Os11g0150400	80.229	_HLCLVK(ac)FK_	-0.73527	1	2	543.81	1.15			1.36	2.17	3.05	4.43	3.81	4.01				1.15	2.19333	4.08333		N
Q53RK8	612	K	DEAD-box ATP-dependent RNA helicase 21	Os03g0708600	69.03	_VTTLHGGK(ac)SQEQR_	-0.83881	1	3	494.927	2.29	2.22	2.39	4.11	5.05		2.18						2.3	4.58	2.18		N
Q53WK4	99	K	Nucleosome assembly protein 1;2	NAP1;2	51.445	_MYEPLYSK(ac)R_	2.6107	1	2	614.805		1											1
Q5JJM6	312	K	Os01g0367100 protein	B1642C07.56	86.944	_FQGFTGTDGPLGK(ac)K_	0.39542	1	2	747.883	2.08	1.22	2.19	2.42	2.38	3.52							1.83	2.77333
Q5JJU6	239	K	Os01g0967100 protein	Os01g0967100	67.519	_GLAPGGEGWEK(ac)K_	0.97313	1	2	635.825	1.9	1.99	2.36	0.34	0.62	1.31	4.36	3.69	3.73				2.08333	0.756667	3.92667
Q5JJU6	538	K	Os01g0967100 protein	Os01g0967100	52.465	_ISNSGDFENEGANSAHNSADLIISSK(ac)K_	0.43423	1	3	949.785	3.68					2.34	3.73	7.16	4.09				3.68	2.34	4.99333
Q5JJU6	1126	K	Os01g0967100 protein	P0458E05.36	101.65	_TK(ac)IKPK(ac)QK_	0.51495	0.999958	2	527.835								1							1
Q5JJU6	1130	K	Os01g0967100 protein	P0458E05.36	101.65	_TK(ac)IKPK(ac)QK_	0.51495	0.994406	2	527.835								1							1
Q5JJV8	146	K	Os01g0965600 protein	P0458E05.19	55.261	_IFDK(ac)FGDHGVAIR_	-1.104	1	3	506.268	1.29429	0.705714											1				N
Q5JK10	304	K	Os01g0926300 protein	Os01g0926300	107.69	_LANQLYQK(ac)K_	-0.05874	1	2	574.327	1.71	2.62	2.18	1.36	2.79	2.11	0.82	0.89	0.58		2.30667	2.05	2.17	2.08667	0.763333	2.17833
Q5JK10	409	K	Os01g0926300 protein	Os01g0926300	61.11	_QLELEGVDSFK(ac)K_	-3.4134	1	2	717.877
Q5JK84	59	K	DEAD-box ATP-dependent RNA helicase 15	Os01g0550000	91.549	_DFLLK(ac)PELLR_	-0.91962	1	2	643.379							1.57333								1.57333
Q5JK84	144	K	DEAD-box ATP-dependent RNA helicase 15	Os01g0550000	58.592	_FSK(ac)YLPEVK_	-0.53587	1	2	576.819		0.704762						1.07238					0.704762		1.07238
Q5JK84	161	K	DEAD-box ATP-dependent RNA helicase 15	Os01g0550000	53.211	_VAVFYGGVHIK(ac)K_	-2.625	1	2	680.393	1.09	0.66		4.57	3.77	3.84	1.22		0.87				0.875	4.06	1.045
Q5JKB0	689	K	DNA replication licensing factor MCM4	MCM4	76.586	_K(ac)HIQPQLSDEAAEELTR_	0.14603	1	3	669.676	2.38	4.98	2.14	0.42	2.02	0.57	0.99	1.25	0.99				3.16667	1.00333	1.07667		N
Q5JKY4	141	K	Os01g0949800 protein	B1147A04.22	53.946	_ENLALLEAQLHGK(ac)R_	-2.0245	1	2	817.455										1						1	N
Q5JKY4	217	K	Os01g0949800 protein	B1147A04.22	108.31	_EHLAAFFAAK(ac)K_	1.228	1	2	637.848										1.08857	1.03571	0.875714				1	N
Q5JKZ9	48	K	Os01g0952600 protein	Os01g0952600	42.314	_SHDTPEGALK(ac)YWHER_	2.144	1	3	623.296				4.34	5.83	6.55								5.57333			N
Q5JL11	146	K	Putative soluble inorganic pyrophosphatase	P0459B04.12	50.178	_IIAVCADDPEYK(ac)HYNDIK_	0.29042	1	3	736.021																	N
Q5JL11	170	K	Putative soluble inorganic pyrophosphatase	P0459B04.12	65.252	_FFEDYK(ac)K_	2.7978	1	2	509.748				11.25										11.25			N
Q5JLP6	210	K	Os01g0939700 protein	B1150F11.18-1	77.776	_SDWK(ac)EYDATCLIK_	-1.2935	1	2	835.89
Q5JLP6	219	K	Os01g0939700 protein	B1150F11.18-1	74.841	_EYDATCLIK(ac)K_	1.8952	1	2	641.821	0.96	0.84	0.92	2.84	4.27	3.67	1.29	1.21	1.45				0.906667	3.59333	1.31667
Q5JML8	9	K	DNA-binding protein-related-like	Os01g0754100	114.28	_(ac)AAAAAAAK(ac)R_	1.2582	1	2	442.751																	N
Q5JMR9	114	K	Thioredoxin Y, chloroplastic	Os01g0963400	61.213	_IQVVK(ac)IDTEK_	1.9708	1	2	607.853	1.64	1.82	1.78	0.84	1	1.27			0.24				1.74667	1.03667	0.24
Q5JMR9	119	K	Thioredoxin Y, chloroplastic	Os01g0963400	104.24	_IDTEK(ac)YTSIANR_	0.64021	1	2	726.87	0.28		0.3		0.48	0.46							0.29	0.47
Q5JMU8	27	K	Endo-1,3-beta-glucanase	Os01g0946700	61.344	_SEVVQLYK(ac)SK_	0.27183	1	2	611.838				0.52	0.48	0.87				1.15286	0.971429	0.874286		0.623333		0.999524
Q5JN54	11	K	Os01g0750800 protein	P0046E05.18-1	124.67	_NK(ac)WIEEWNAGR_	-0.61328	1	2	722.852	4.38	3.19	4.65	1.84	2.21	1.82	0.69						4.07333	1.95667	0.69
Q5JN80	133	K	Os01g0823400 protein	Os01g0823400	114.78	_APEEVK(ac)R_	0.37236	1	2	435.738	2.02	3.59	1.67		1.31	1.66		0.72	0.98				2.42667	1.485	0.85
Q5JNL6	453	K	Mitochondrial processing peptidase	P0638D12.13	95.153	_KPIEHFLK(ac)DLEAITLNDISSTAK_	0.98939	0.990706	4	657.109	1.1	0.772857	1.12857										1.00048				N
Q5KQJ9	44	K	Os05g0181000 protein	Os05g0181000	70.628	_ETPAVVCFGDK(ac)QR_	1.0278	1	2	774.877					7.38	6.32	3.64	3.66						6.85	3.65
Q5KQJ9	245	K	Os05g0181000 protein	Os05g0181000	94.806	_HFAEK(ac)FK_	1.0222	1	2	474.751	1.05	1.05	1.14	3.83	2.84	4.66		1.11	1	1.1019	1.01524	0.860476	1.08	3.77667	1.055	0.99254
Q5KSL5	35	K	N-acetyl glutamate kinase 2	OsAGK2	75.819	_TVVVK(ac)YGGAAMK_	-2.7107	1	2	633.35	0.75	1.12	1.04	2.12	3.36	3.93							0.97	3.13667
Q5N725	7	K	Fructose-bisphosphate aldolase	B1417F08.1-1	60.478	_(ac)SAYCGK(ac)YK_	-0.00020366	1	2	530.742	1.04476		0.955238										1
Q5N725	38	K	Fructose-bisphosphate aldolase	B1417F08.1-1	158.52	_GILAADESTGTIGK(ac)R_	-2.6773	1	2	765.91	3.03	2.01	3.1	2.1	1.69	1.54	0.38	0.33	0.3			1.67619	2.71333	1.77667	0.336667	1.67619
Q5N725	103	K	Fructose-bisphosphate aldolase	B1417F08.1-1	61.11	_EGGVLPGIK(ac)VDK_	-0.35622	1	2	627.359	2.73	3.3	4.21	2.61	3.84	3.26							3.41333	3.23667
Q5N725	128	K	Fructose-bisphosphate aldolase	B1417F08.1-1	184.71	_ETTTQGHDDLGK(ac)R_	0.08436	1	3	500.574	2.63	3.25	3.18	1.46	1.81	2.05	0.34	0.33	0.44	3.29333	2.79571	0.615238	3.02	1.77333	0.37	2.23476
Q5N725	132	K	Fructose-bisphosphate aldolase	B1417F08.1-1	130.41	_CAK(ac)YYEAGAR_	1.351	1	2	615.782	2.51	3.05	2.28	2.03	2.66	3.2	0.37	0.35	0.32	1.00905	0.996667		2.61333	2.63	0.346667	1.00286
Q5N725	225	K	Fructose-bisphosphate aldolase	B1417F08.1-1	106.88	_ALNEHHVLLEGSLLK(ac)PNMVTPGSESK_	-0.89809	1	3	948.164	5.57	6.12	6.04	1.22	1.71		0.34			2.69143	1.50857	1.92857	5.91	1.465	0.34	2.04286
Q5N725	311	K	Fructose-bisphosphate aldolase	B1417F08.1-1	60.255	_AWGGK(ac)TENVVK_	1.6703	1	2	615.827	1.87	5.65	2.17	2.24	2.19	2.13	0.37	0.26	0.3				3.23	2.18667	0.31
Q5N7W3	492	K	Dolichyl-diphosphooligosaccharide--protein glycosyltransferase subunit 2	RPN2	62.694	_TFKPHQVFLK(ac)LK_	0.75468	0.999996	3	509.973									1						1
Q5NAB7	268	K	Putative DNA-binding protein	B1085F09.11	62.463	_TEQVFNK(ac)MK_	2.4066	1	2	583.797	1												1				N
Q5NAI9	105	K	Os01g0710000 protein	Os01g0710000	77.279	_YK(ac)TIIHPGEVNR_	-1.2427	1	2	734.899				3.91	5.99	9.73			1.37					6.54333	1.37
Q5NAM3	245	K	Branched-chain amino acid aminotransferase-like	Os01g0238500	79.148	_ILAGCTAK(ac)R_	0.51515	1	2	516.287	0.78				2.83								0.78	2.83
Q5NAY1	128	K	Expressed protein	Os01g0233400	138.28	_SK(ac)GATTPANGQGK(ac)PK_	0.27659	1	2	763.402	2.07	5.17	1.29	1.02	1.03	1.29	2.02	1.27	2.31				2.84333	1.11333	1.86667
Q5NAY1	139	K	Expressed protein	Os01g0233400	138.28	_SK(ac)GATTPANGQGK(ac)PK_	0.27659	1	2	763.402	2.07	5.17	1.29	1.02	1.03	1.29	2.02	1.27	2.31				2.84333	1.11333	1.86667
Q5NBT9	132	K	Protein TPR1	TPR1	51.726	_ENEQLSK(ac)YGDTK_	0.54325	1	2	727.344	0.93	1.21	1.03	1.47	2.93	2.38	1.79	1.52	1.1				1.05667	2.26	1.47		N
Q5QM99	36	K	60S ribosomal protein L37a	Os01g0679700	56.514	_MEVSQHSK(ac)YFCEFCGK_	-3.956	1	3	693.63	3.13	3.25	2.73	1.86	4.11	4.24							3.03667	3.40333			N
Q5QMK7	222	K	Os01g0817700 protein	Os01g0817700	118.28	_YENDWDVVK(ac)R_	-0.84566	1	2	683.325	0.8	1.07	0.59	2.01	3	3.41	0.35	0.61	0.34				0.82	2.80667	0.433333
Q5QMK7	245	K	Os01g0817700 protein	Os01g0817700	59.227	_FQNAVEAVK(ac)TLR_	-1.2317	1	2	709.394				3.53	4.76									4.145
Q5QMK7	304	K	Os01g0817700 protein	P0454H12.17	67.997	_ALEYADFDK(ac)FDR_	1.5469	1	2	766.357
Q5QMK7	348	K	Os01g0817700 protein	P0454H12.17	84.821	_TSGEYLVK(ac)NGVR_	-1.0871	1	2	682.862										1						1
Q5QMK7	409	K	Os01g0817700 protein	P0454H12.17	85.744	_ALEIAEK(ac)AR_	0.5975	1	2	521.798	0.69619									1.30381			0.69619			1.30381
Q5QMY8	69	K	Putative serine/threonine protein kinase	B1046G12.17-2	100.02	_LVYQVGQK(ac)R_	1.5101	1	2	566.827	1.53	1.54	1.68	0.5	0.55	0.65	1.19	2.04	1.52				1.58333	0.566667	1.58333
Q5QNG0	229	K	Os01g0209400 protein	Os01g0209400	52.391	_TVYCTNIDK(ac)K_	0.36988	1	2	642.319																	N
Q5SMV5	357	K	Carboxypeptidase	Os06g0186400	58.079	_SK(ac)WETCSDVVNTNWK_	-1.7723	1	2	948.433			1.47	2.9	2.71	3.48							1.47	3.03
Q5SNJ4	290	K	Os01g0191500 protein	Os01g0191500	147.26	_PK(ac)STYVGGEYR_	0.42763	1	2	649.822	4.46	6.68	6.51	0.34	0.92	0.61			0.23				5.88333	0.623333	0.23
Q5TKF4	135	K	Nucleoside diphosphate kinase	Os05g0595400	176.32	_EFAQK(ac)HYHDLK_	0.90992	1	2	729.362	0.19	0.6	0.77	3.64	3.38	4.33	0.19	0.15	0.1	2.12286	0.654286	0.608571	0.52	3.78333	0.146667	1.12857
Q5TKF4	141	K	Nucleoside diphosphate kinase	OSJNBa0030I14.12	110.41	_HYHDLK(ac)DR_	-0.1987	1	3	375.853	1	0.502857	0.64							1.01714	1.08	1.13143	0.714286			1.07619
Q5TKJ2	261	K	Os05g0429400 protein	Os05g0429400	110.38	_TDTVLLK(ac)FLR_	0.75397	1	2	624.372	7.03	6.17	7.8										7
Q5TKJ2	341	K	Os05g0429400 protein	OSJNBb0048I21.5	111.95	_AFGDEEK(ac)R_	-1.7307	1	2	497.235										1.02286	0.977143					1
Q5TKJ2	386	K	Os05g0429400 protein	Os05g0429400	60.064	_NSPPMLGK(ac)HR_	0.81053	1	3	393.541	1.87	1.83	1.64	2.14	2.31	2.01	1.34	1.69	0.93	2.17619		1.52381	1.78	2.15333	1.32	1.85
Q5TKP2	22	K	Putative 60S ribosomal L28 protein	OJ1362_G11.15	156.24	_NNCFLVK(ac)QFGNSNAK_	-0.66977	1	2	891.933	1.66095	0.929524	1.17333				1.52381	1.62667					1.2546		1.57524
Q5TKQ5	169	K	Os05g0540300 protein	Os05g0540300	66.004	_AISSITTHLK(ac)SK_	0.49185	1	2	664.383	3.69	4.53	4.33	3.17	2.39	2.89							4.18333	2.81667			N
Q5VMA1	243	K	Putative lipase	P0046E09.19	85.29	_ISALQSK(ac)YK_	-0.03937	1	2	540.308		0.11		3.02	3.12	4.2	0.25	0.29	0.15				0.11	3.44667	0.23
Q5VMA2	249	K	Os06g0156900 protein	P0046E09.18	57.532	_GPVFTDPK(ac)LK_	-3.5688	1	2	572.324																	N
Q5VMJ3	95	K	Profilin LP04	Os06g0152100	83.623	_GTGGICVK(ac)K_	2.4624	1	2	481.26	1												1
Q5VMN4	122	K	Proteasome subunit beta type	Os06g0153800	121.29	_NLGIK(ac)CR_	0.69952	1	2	451.747	2.27	2.77	2.17	3.34	2.24	2.91				1.94286	1.71619		2.40333	2.83		1.82952
Q5VMN4	131	K	Proteasome subunit beta type	Os06g0153800	103.83	_LHELANK(ac)R_	1.6373	1	2	511.791				21										21
Q5VMT5	737	K	Os06g0286351 protein	P0502B12.54	68.657	_LVDLLEEK(ac)K_	2.4594	1	2	564.829							1.35619								1.35619
Q5VMT5	905	K	Os06g0286351 protein	Os06g0286351	95.502	_VHQYIK(ac)ER_	1.1724	1	2	557.804	1.05			1.91	2.33	1.78	3.36	2.17	2.83				1.05	2.00667	2.78667
Q5VMT5	1330	K	Os06g0286351 protein	Os06g0286351	63.185	_TVDSGSLNGSIK(ac)R_	1.4906	1	2	688.362	1.83	1.77					4.7	5.75	4.85				1.8		5.1
Q5VMT5	1413	K	Os06g0286351 protein	Os06g0286351	126.63	_WEIVASDDPPVK(ac)AR_	0.81852	1	2	812.92	1.27	0.94	1.39	0.28	0.28	0.35	3.4	3.18	2.75				1.2	0.303333	3.11
Q5VMY4	536	K	DNA topoisomerase	P0456E06.44	59.116	_SQEEAHNIEK(ac)R_	0.25786	1	2	691.837	0.749524		1.25048										1				N
Q5VND2	247	K	Os06g0149900 protein	P0710H01.9	56.081	_IICVEPAESPVISGGEPGK(ac)HK_	1.6063	1	3	749.388										1.15333		0.846667				1	N
Q5VND6	100	K	Nucleosome assembly protein 1;1	NAP1;1	57.267	_LYEPLYTK(ac)R_	2.4258	1	2	612.835	1.78	2.56	2.23	0.91	1.68	1.86	1.06	0.98	0.69				2.19	1.48333	0.91
Q5VNM3	165	K	DEAD-box ATP-dependent RNA helicase 2	Os01g0639100	107.32	_VCDMIK(ac)R_	0.63863	1	2	482.241	1.7	1.65	1.45	3.02	1.76	3.13	1.01	0.87					1.6	2.63667	0.94
Q5VNT5	250	K	Glucose-1-phosphate adenylyltransferase large chain	P0663E10.9	89.624	_ASDYGLVK(ac)FDDSGR_	1.0071	1	2	786.37																	N
Q5VNT5	310	K	Glucose-1-phosphate adenylyltransferase large chain	P0663E10.9	58.511	_DVLLDILK(ac)SK_	1.6883	1	2	593.358																	N
Q5VNT5	312	K	Glucose-1-phosphate adenylyltransferase large chain	P0663E10.9	109.04	_SK(ac)YAHLQDFGSEILPR_	-1.8071	1	2	951.989																	N
Q5VNW1	289	K	Putative transketolase 1	P0001H02.3	75.109	_FAEYEK(ac)K_	-0.49762	1	2	478.74	0.8	0.92	0.75	1.31	0.96	1.43	0.17						0.823333	1.23333	0.17
Q5VNW1	290	K	Putative transketolase 1	P0001H02.3	70.942	_K(ac)YPEDAATLK_	-0.62157	1	2	589.309	0.69	0.73	0.84	0.61	0.87	1.46							0.753333	0.98
Q5VQ78	417	K	Coatomer subunit beta'-1	Os06g0143900	96.665	_IFSK(ac)SFQEK_	-0.99866	1	2	578.306							1.00571		0.994286						1
Q5VR00	204	K	Putative lysophospholipase 2	OSJNBa0089K24.29-2	50.088	_ADDVVLYK(ac)HGEK_	-1.0749	1	2	708.362	1.51	2.54	2.38	1.6	3.17	2.03	2.39	1.81	2.1				2.14333	2.26667	2.1
Q5VR12	285	K	NADH-cytochrome b5 reductase	Os01g0174300	125.78	_PGEDSLILVCGPPGMMNHISGDK(ac)AK_	-0.48917	1	3	889.098	1.52	1.49	1.4	3.36	3.85	3.83							1.47	3.68
Q5VRG3	198	K	Proteasome subunit alpha type-4-2	Os06g0167600	118.21	_VLSK(ac)TMDSTSLTAEK_	-1.65	1	2	826.924	2.04	1.05		4.48	4.54	4.08	1.4			1.9		0.933333	1.545	4.36667	1.4	1.41667	N
Q5VRT7	620	K	Os01g0179500 protein	Os01g0179500	105.98	_LAEGTK(ac)YAHK_	-0.067561	1	2	580.309	1.21	1.09	1.27	0.6	0.76	0.99	1.39	2.33	1.4				1.19	0.783333	1.70667
Q5VRT7	869	K	Os01g0179500 protein	Os01g0179500	108.01	_GLQPQIPYK(ac)GPK(ac)QR_	-0.29794	1	2	847.473	2.41	3.27	2.64	0.97	0.94	1.53	3.25	2.94	3.05				2.77333	1.14667	3.08
Q5VRT7	872	K	Os01g0179500 protein	Os01g0179500	108.01	_GLQPQIPYK(ac)GPK(ac)QR_	-0.29794	1	2	847.473	2.41	3.27	2.64	0.97	0.94	1.53	3.25	2.94	3.05				2.77333	1.14667	3.08
Q5VRT7	898	K	Os01g0179500 protein	Os01g0179500	78.342	_K(ac)YSEYVGDGR_	0.76052	1	2	608.286	1.83	3.61	1.82	0.25	0.59	0.43	3.19	2.78	2.44				2.42	0.423333	2.80333
Q5VRT7	930	K	Os01g0179500 protein	Os01g0179500	147.2	_FSVK(ac)TESPR_	0.17593	1	2	546.788	1.71	2.12	1.71	0.39	0.78	0.79	3.25	3.36	2.44			0.072381	1.84667	0.653333	3.01667	0.072381
Q5VRT7	1030	K	Os01g0179500 protein	Os01g0179500	116	_DASSAAQHAVAMAK(ac)LK_	0.77981	1	2	820.925		1.15	0.97			1.37	7.6	5.9	2.82				1.06	1.37	5.44
Q5VRV7	137	K	Os01g0177200 protein	Os01g0177200	48.423	_IAVDK(ac)VILAESADR_	-1.3185	1	2	771.43	2.06	1.51	2.64	3.73	2.13	4.42	0.69						2.07	3.42667	0.69		N
Q5VRV7	399	K	Os01g0177200 protein	Os01g0177200	53.349	_TVIAAK(ac)HPEFSSMR_	3.6901	1	2	808.417						14.38								14.38			N
Q5VRX8	319	K	Os01g0185200 protein	P0510F03.13-1	55.261	_FDDTNPEAEK(ac)K_	0.63872	1	2	668.307	1.43	2.23	1.53	3.02	1.44	3.18							1.73	2.54667
Q5VRX8	577	K	Os01g0185200 protein	P0510F03.13-1	107.79	_EELNK(ac)TASR_	0.33142	1	2	545.28				5.99	6.23	6.14								6.12
Q5VRZ6	139	K	Os06g0112400 protein	Os06g0112400	100.23	_AFDEK(ac)HGFTSTAGAK_	-0.061165	1	2	804.886				6.34	6.89	7.77				1.43048	1.37333	0.651429		7		1.15175
Q5VS16	207	K	Putative uncharacterized protein P0541H01.18-2	P0541H01.18-2	73.616	_GMEDEK(ac)R_	-0.011686	1	2	453.703	1.58	1.24	1.67	2.4	2.78	1.94	1.14	1.17	1.13				1.49667	2.37333	1.14667
Q5VS79	112	K	Calmodulin-binding protein-like	P0644B06.3-1	62.466	_VK(ac)WTTEDKPR_	2.6781	0.999948	3	434.566	4.3		4.02	4.72	3.48	4.48							4.16	4.22667
Q5VS79	159	K	Calmodulin-binding protein-like	P0644B06.3-1	61.344	_TASAAATK(ac)LK_	1.444	1	2	502.293
Q5VS79	210	K	Calmodulin-binding protein-like	P0644B06.3-1	82.914	_ALQDHSK(ac)LK_	-0.065889	1	2	541.304	2.23	2.5	3.23	1.43	1.62	1.6	1.68	1.54	1.81	0.163333			2.65333	1.55	1.67667	0.163333
Q5VS79	310	K	Calmodulin-binding protein-like	P0644B06.3-1	71.501	_DLAVAK(ac)AK_	0.45857	1	2	429.258	1.65	1.35	1.45	2.21	2.11	2.25	1.33	0.96	0.87				1.48333	2.19	1.05333
Q5W6G8	534	K	Os05g0350700 protein	Os05g0350700	159.98	_RGDHGLSTGSEGDESGVAEK(ac)K_	0.12815	1	3	720.005	1.16	1.39	1.24	1.84	1.86	2.35	2.26	1.99	1.21				1.26333	2.01667	1.82
Q5W6G8	564	K	Os05g0350700 protein	Os05g0350700	85.533	_IAMLGHPSK(ac)R_	2.281	1	2	576.321	1.52	2.01	2.15	0.74	1.29	1.57	3.88	2.99	4.06				1.89333	1.2	3.64333
Q5W6G8	609	K	Os05g0350700 protein	Os05g0350700	157.38	_LENAPTTK(ac)QR_	-2.4677	1	2	600.323	1.64	3.37	1.79	1.33	0.63	0.9	3.4	2.8	2.83				2.26667	0.953333	3.01
Q5W6G8	1080	K	Os05g0350700 protein	Os05g0350700	132.32	_EDPWTNNVK(ac)QR_	2.5777	1	2	714.847	1.9	1.78	1.98	0.9	0.8	1.32	2.13	1.9	1.69				1.88667	1.00667	1.90667
Q5W6G8	1112	K	Os05g0350700 protein	Os05g0350700	171.81	_TSGLGTSLVSNTK(ac)GK(ac)R_	-2.3314	1	2	845.46	2.37	1.69	2.49	1.62	1.4	1.33	4.11	3.14	2.83				2.18333	1.45	3.36
Q5W6G8	1114	K	Os05g0350700 protein	Os05g0350700	171.81	_TSGLGTSLVSNTK(ac)GK(ac)R_	-2.3314	1	2	845.46	2.37	1.69	2.49	1.62	1.4	1.33	4.11	3.14	2.83				2.18333	1.45	3.36
Q5W6H1	23	K	Os05g0350500 protein	Os05g0350500	81.632	_ELDLSSSDVVTK(ac)YK_	1.8453	1	2	813.417	1.22	1.75	1.41	2.14	2.5	3.04	0.51	0.59	0.54	2.47667			1.46	2.56	0.546667	2.47667
Q5W6H1	257	K	Os05g0350500 protein	Os05g0350500	58.604	_NYHLK(ac)MK_	-0.84849	1	2	488.258	1.67	2.29		4.15	3.3	3.17		1.67	0.71				1.98	3.54	1.19
Q5W730	152	K	Os05g0333500 protein	Os05g0334000	78.324	_SIYDK(ac)YGEAGLK_	0.71118	1	2	693.351	0.74	0.64		1.34	1.24	1.89		0.8	0.4				0.69	1.49	0.6
Q5W7C5	357	K	Os05g0117864 protein	Os05g0117864	73.665	_SYK(ac)SIEK_	0.12712	1	2	448.74				4.15	3.56		3.11	5.3	2.83					3.855	3.74667		N
Q5WMX0	86	K	DIP3	dip3	99.407	_LDISGHTVSAVGPDIK(ac)HCQSR_	0.25157	1	3	773.722												1				1
Q5WMX0	207	K	DIP3	dip3	67.93	_IHVK(ac)VFGDGR_	1.0737	1	2	585.325											1.04286	0.957143				1
Q5WMY3	50	K	60S ribosomal protein L18	Os05g0155100	64.82	_SNFNAVILK(ac)R_	-3.7775	1	2	602.346	1.83	2.08	1.98	1.41	2.07	2.01	1.53	2.22	1.67		0.649524		1.96333	1.83	1.80667	0.649524
Q5WMY3	97	K	60S ribosomal protein L18	Os05g0155100	87.476	_IQEIPK(ac)MK_	0.18356	1	2	514.794	2.07	2.9	2.29	0.96	0.98	0.95	1.21	1.05	1.18				2.42	0.963333	1.14667
Q5WN02	53	K	Os05g0150800 protein	Os05g0150800	177.06	_DSQTYVQMK(ac)R_	-0.71941	1	2	649.314	1.4	1.32	1.55	2.64	2.48	3.42	0.29	0.43	0.41				1.42333	2.84667	0.376667
Q5Z480	194	K	Os09g0573200 protein	B1130E07.18-1	67.08	_EWK(ac)HVVQEIAR_	1.6567	1	3	479.593	1.35	1.08	1.39	1.3	2.07	1.68	1.15	1.27	1.15				1.27333	1.68333	1.19
Q5Z4M2	44	K	Putative microtubule-associated protein	P0417E03.30-2	65.374	_VLYQLDQECLDVYK(ac)R_	3.3873	1	2	992.496				21										21			N
Q5Z4M6	241	K	Os06g0308000 protein	Os06g0308000	123.98	_AAEIELK(ac)R_	3.6312	1	2	486.28									0.55						0.55
Q5Z5X5	108	K	Os06g0713100 protein	Os06g0713100	89.231	_AEMLQESNISK(ac)FK_	-0.40447	1	2	783.895	7.18	6.1	7.72										7				N
Q5Z5Y2	204	K	Os06g0712600 protein	Os06g0712600	83.423	_GAAANNSAAAAAAAAASK(ac)R_	-2.0354	1	2	828.924	4.63	4.24	2.25	1.87	0.49	0.7	3.02	1.89	1.9				3.70667	1.02	2.27		N
Q5Z6G7	58	K	Xyloglucan endotransglucosylase/hydrolase	Os06g0697000	64.476	_TSGSGFQSK(ac)HEYLYGK_	-1.5996	1	2	915.936				5.52	7.45	7.29								6.75333			N
Q5Z6P4	149	K	Os06g0264800 protein	Os06g0264800	138.21	_KELATDIETLK(ac)K_	1.1979	1	2	715.909				0.47	0.14	0.84								0.483333
Q5Z6T5	100	K	Os06g0538900 protein	Os06g0538900	92.611	_MHGVAGVK(ac)SK_	-0.44514	1	2	528.287	0.68	0.51	0.63	3.66	3.79	3.97	0.78	0.87	0.54	0.90619	1.0581	0.895714	0.606667	3.80667	0.73	0.953333
Q5Z6U5	230	K	T-complex protein 1 subunit gamma	Os06g0538000	77.732	_DVVAPGK(ac)MR_	0.58328	1	2	507.774	2.91	3.58		1.78	2.48	2.25	2.21						3.245	2.17	2.21
Q5Z6U5	250	K	T-complex protein 1 subunit gamma	Os06g0538000	88.803	_IILLDCPVEYK(ac)K_	-2.8966	1	2	766.923	2.74	2.09		2.18	1.72		1.33	1.54	2.08				2.415	1.95	1.65
Q5Z790	349	K	Os06g0531200 protein	Os06g0531200	112.13	_LSDQSECK(ac)NR_	-1.5538	1	2	639.791	1.43	1.17	1.5	3.97	1.92	1.43	0.44						1.36667	2.44	0.44
Q5Z7F8	219	K	Putative Acid phosphatase 1	OSJNBa0090E14.35	98.048	_TAVQYK(ac)SER_	1.5472	1	2	562.291				0.142857						1.35	0.983333	1.52857		0.142857		1.2873
Q5Z7I8	232	K	Aspartate aminotransferase	OSJNBa0016D02.34	94.409	_EISHQFK(ac)VK_	-1.3322	1	2	579.319	1.56667	2.05238	0.745238										1.45476				N
Q5Z854	151	K	Putative 26S proteasome regulatory subunit S2	P0468G03.16	64.711	_HVDSTNYK(ac)R_	-2.6724	1	2	581.286	1												1
Q5Z8Y4	409	K	UDP-sugar pyrophosphorylase	USP	66.893	_THGAISEFVNPK(ac)YTDSTK_	1.2004	1	3	679.669	1.61	2	1.77	3.16	3.97	3.65			1.07				1.79333	3.59333	1.07
Q5Z904	172	K	ATP/GTP-binding protein-like	P0656E03.14	71.98	_HPQLLK(ac)PQLQSGSDIR_	1.7147	1	3	620.343	0.99619	1.40571	1.04				0.558095						1.1473		0.558095		N
Q5Z907	287	K	Os06g0562600 protein	P0656E03.11	74.841	_YFDEMVQK(ac)CK_	1.8187	1	2	695.313	1.37857		1.19										1.28429				N
Q5Z984	61	K	Os06g0725000 protein	P0548E04.8-2	117	_NTHFLEK(ac)VSTTFGK_	-1.1735	1	2	825.928		1											1				N
Q5Z984	80	K	Os06g0725000 protein	P0548E04.8-2	97.69	_EDEIIVGCQSGK(ac)R_	0.15902	1	2	766.872	6.33	7.84	6.84										7.00333				N
Q5Z9H9	78	K	Peptidyl-prolyl cis-trans isomerase	P0655A07.5-1	121.6	_TVPK(ac)TAENFR_	3.1594	1	2	602.82	1.05	1.16	0.93	1.69	2.26	2.23	1.8	1.81	1.29				1.04667	2.06	1.63333
Q5Z9H9	91	K	Peptidyl-prolyl cis-trans isomerase	P0655A07.5-1	111.86	_ALCTGEK(ac)GTGK_	0.098344	1	2	582.29		1.07429	1.22							0.92	0.897143		1.14714			0.908571
Q5Z9H9	207	K	Peptidyl-prolyl cis-trans isomerase	P0655A07.5-1	103.83	_IEAEGQQSGSPK(ac)SK_	-0.58784	1	2	744.37	0.81	0.85	0.78	2.29	3.08	3.01	0.75	0.89	1.08	0.93	0.96	0.647143	0.813333	2.79333	0.906667	0.845714
Q5Z9Z8	35	K	Os06g0319700 protein	Os06g0319700	70.256	_LHGCTFK(ac)K_	0.75157	1	2	516.768	4.71	4.93	4.59	0.94	0.91		1.99						4.74333	0.925	1.99
Q5Z9Z8	66	K	Os06g0319700 protein	Os06g0319700	59.975	_LNK(ac)HIWSSGIR_	0.80356	1	2	676.875	4.48	2.96	5.69			1.23		1.76					4.37667	1.23	1.76
Q5ZA98	81	K	Chlorophyll a/b-binding protein	P0578B12.4	135.86	_FK(ac)ESEVYHCR_	0.073761	1	3	466.215					0.265714	1.73429								1
Q5ZA98	180	K	Chlorophyll a/b-binding protein	Os06g0320500	94.309	_DPVK(ac)FEEYK_	-1.3123	1	2	598.795
Q5ZA98	185	K	Chlorophyll a/b-binding protein	Os06g0320500	114.24	_FEEYK(ac)LK_	1.86	1	2	499.763					0.25	0.25								0.25
Q5ZBJ1	166	K	Putative uncharacterized protein P0046B10.2-2	P0046B10.2-2	75.911	_AVK(ac)YVDAAHFAVPQGAR_	1.6381	1	2	921.486																	N
Q5ZC88	232	K	CUL1	Os01g0369000	83.753	_AEECLK(ac)R_	1.4263	1	2	474.234	1.26		1.24	1.58	1.84	2.18	1.06	1.38	1.23				1.25	1.86667	1.22333
Q5ZC88	622	K	CUL1	Os01g0369000	50.354	_LLHSLSCAK(ac)YK_	0.65897	1	2	681.366	1.34	1.52	1.32	1.03	1.76	2.04	1.38	1.63	2.27				1.39333	1.61	1.76
Q5ZCK7	185	K	Putative (1,4)-beta-xylan endohydrolase	OSJNBa0083M16.32	130.56	_GQVDGSGHFK(ac)FR_	0.47824	1	3	459.562				5.28	7.45	8.26								6.99667			N
Q5ZD71	161	K	Putative aspartyl-tRNA synthetase	P0030H07.25	56.432	_EK(ac)FPEEIR_	0.89383	1	2	545.282				1										1
Q5ZD71	359	K	Putative aspartyl-tRNA synthetase	P0030H07.25	63.816	_EFSNTDLK(ac)K_	1.9119	1	2	562.285		1											1
Q5ZE11	52	K	Mak3 protein-like protein	P0410E03.23	188.59	_YNEK(ac)YYHDTIASK_	-0.38662	1	2	837.394	2.53	1.63	1.6	0.49	0.78	0.72	0.68	0.77	0.56	0.61	0.73	0.13	1.92	0.663333	0.67	0.49
Q5ZE11	158	K	Mak3 protein-like protein	P0410E03.23	90.725	_YYK(ac)NITPPDCYVLTK_	1.7789	1	2	958.977	2.84	3.37	4.05	0.59	0.73	0.68	0.22	0.2	0.26		0.65	0.964286	3.42	0.666667	0.226667	0.807143
Q5ZEN1	211	K	Eukaryotic translation initiation factor 3 subunit A	P0684C01.5-1	127.94	_NHLANLNK(ac)YR_	-0.93454	1	2	642.844	1.97	1.5	1.16	1.16	0.99	1.55	1.38	1.07	1.15				1.54333	1.23333	1.2
Q60DW3	144	K	PHD finger protein ALFIN-LIKE 5	Os05g0419100	100.02	_LFNMINNLPTIFEVVTGAAK(ac)K_	1.6818	1	3	788.099	1.51	0.86	1.37	1.18	1.17	0.97							1.24667	1.10667
Q60E59	134	K	Ribosomal protein	Os05g0388500	82.279	_FLEIQK(ac)LR_	0.55715	1	2	544.827					1.39	1.81								1.6
Q60E66	423	K	Os05g0387200 protein	Os05g0387200	78.505	_VEAEEHYYNAK(ac)HTK_	-1.2994	1	3	587.613	0.78	1.07	0.71	2.68	3.28	3.09	0.37						0.853333	3.01667	0.37
Q60EI0	69	K	Putative ferredoxin sulfite reductase	OSJNBa0017K09.18	69.998	_DASEVK(ac)R_	0.71474	1	2	423.719	3.04	4.46	3.19		1.35	1.73		0.73					3.56333	1.54	0.73
Q60EI0	255	K	Putative ferredoxin sulfite reductase	OSJNBa0017K09.18	83.692	_IMSAEEPPEVTK(ac)AR_	0.73098	1	2	800.406	3.98	5.59	6.99			2.29							5.52	2.29
Q60EI0	393	K	Putative ferredoxin sulfite reductase	OSJNBa0017K09.18	82.287	_AEVEK(ac)YYGK_	-1.7879	1	2	564.782	5.2	5.58		2.46	3.42								5.39	2.94
Q60EJ0	178	K	Os05g0501700 protein	OSJNBa0017K09.8	77.923	_DHDMK(ac)ER_	-0.36026	1	2	486.714										1.71048		1.00952				1.36
Q60EL7	69	K	Os05g0456300 protein	OJ1651_D06.16	103.55	_VFDEGIVK(ac)R_	3.0091	1	2	552.806				1										1
Q60EW3	230	K	Os05g0371200 protein	Os05g0371200	56.013	_WTDGLILK(ac)R_	0.96339	1	2	572.33	1.19	1.76	3.79	4.23	2.88	5.81	1.34						2.24667	4.30667	1.34		N
Q60EY9	250	K	Os05g0208000 protein	Os05g0208000	73.722	_MQPDASGK(ac)YPYTGSLDCAMK_	3.4026	1	3	754.667	3	4.65	5.67	0.75	1.75	1.81	0.18	0.3	0.22				4.44	1.43667	0.233333
Q650T8	450	K	Os09g0520800 protein	Os09g0520800	53.718	_HEVYVDGGGAAVASGTTVGHK(ac)R_	0.45151	1	3	737.37				2.28	8.29	4.66								5.07667			N
Q651B0	16	K	Peptidyl-prolyl cis-trans isomerase	B1331F11.9	74.611	_VFFDILIGK(ac)AR_	1.9112	1	2	660.887
Q651B0	33	K	Peptidyl-prolyl cis-trans isomerase	Os09g0571400	74.141	_VVMELFADTVPK(ac)TAENFR_	-1.8951	1	3	703.694	6.26	8.19	5.75	0.79									6.73333	0.79
Q651B0	98	K	Peptidyl-prolyl cis-trans isomerase	Os09g0571400	80.688	_FADENFK(ac)LR_	-2.7828	1	2	591.301	4.9	5.52	5.6	0.67	0.72	1.55	0.39		0.27	1.07238	0.927619		5.34	0.98	0.33	1
Q651B0	134	K	Peptidyl-prolyl cis-trans isomerase	Os09g0571400	121.21	_TTWLDGK(ac)HVVFGK_	3.4793	1	2	765.409	4.46	6.65	4.87	1.02	1.92	2.08							5.32667	1.67333
Q651E0	23	K	Os09g0540600 protein	Os09g0540600	90.759	_SSAAEMEEHQNWK(ac)K_	1.2489	1	2	858.886																	N
Q651E8	66	K	Os09g0539500 protein	Os09g0539500	76.073	_VIEYCSK(ac)HVEAR_	1.3629	1	3	511.589	1.27	1.16	0.9	2.99	1.96	3.47		1.8	1.23				1.11	2.80667	1.515		N
Q651T8	513	K	Os06g0662000 protein	OSJNBa0051O02.43	64.82	_ITLETAK(ac)LLR_	-1.3096	1	2	600.372
Q651T8	572	K	Os06g0662000 protein	Os06g0662000	151.44	_ITYSVIK(ac)HR_	0.53568	1	2	579.835	0.85	1.19	0.9	1.6	3.7	2.88	0.97	1.02	0.83	1.19429	1.42952	1.33905	0.98	2.72667	0.94	1.32095
Q652B0	328	K	Heat stress transcription factor B-2c	HSFB2C	104.05	_LFGVSIGLK(ac)R_	0.17526	1	2	566.348	3.99	6.28	7.42				1.12	2.2					5.89667		1.66		N
Q654U8	134	K	Os06g0247500 protein	OJ1136_C11.21	73.834	_GSVMYGFK(ac)GGPAGVMK_	-0.68669	1	2	814.402										2.2	2.31429	1.82857				2.11429
Q654U8	142	K	Os06g0247500 protein	Os06g0247500	60.398	_GGPAGVMK(ac)CK_	1.5626	1	2	523.76	3.08	4.98	3.65		1.93	2.06				0.390476	0.328571	0.519048	3.90333	1.995		0.412698
Q654U8	226	K	Os06g0247500 protein	Os06g0247500	71.558	_VIGCPK(ac)TIDGDLK_	2.3773	1	2	729.387	4.09	5.29	4.24		4.37								4.54	4.37
Q654U8	266	K	Os06g0247500 protein	Os06g0247500	110.38	_STGK(ac)YYHFVR_	-2.8286	1	2	650.328	2.44	2.5	2.78	1.16	1.43	2.17	0.99	1.19	1.33		1.0819	0.918095	2.57333	1.58667	1.17	1
Q654U8	426	K	Os06g0247500 protein	Os06g0247500	71.614	_AEGK(ac)YPAHFR_	-0.50153	1	3	406.54	1.64	2.33	1.78	2.32	1.98	2.8	0.67	0.48	0.39				1.91667	2.36667	0.513333
Q654V6	90	K	Pyruvate dehydrogenase E1 component subunit alpha-2, mitochondrial	Os06g0246500	58.098	_AEIAADSLYK(ac)AK_	1.743	1	2	661.354	8.35	2.09	2.41	1.67	2.21	2.31							4.28333	2.06333			N
Q655Q2	228	K	Os01g0314100 protein	B1011A07.49	94.922	_HLAK(ac)QYGLNISDIQGTGK_	0.66202	1	3	662.353	0.172857	1.24857	1.57857										1				N
Q655Q2	362	K	Os01g0314100 protein	Os01g0314100	62.823	_ALSK(ac)YPLLNSCFVEETNEVIFK_	-0.055244	1	3	881.784	8.73	8.88	3.39										7				N
Q655T1	125	K	Phosphoglycerate kinase	Os06g0668200	86.833	_FYK(ac)EEEK_	-0.80832	1	2	507.743	2.93	3.51	2.21	2.09	2.15	2.21			0.25	0.297143	0.213333	0.32	2.88333	2.15	0.25	0.276825
Q655T1	129	K	Phosphoglycerate kinase	Os06g0668200	90.725	_FYKEEEK(ac)NDPEFANK_	-0.19338	0.999169	2	965.447	4.06	7.07	6.01			3.86							5.71333	3.86
Q655T6	148	K	Os06g0667600 protein	P0686E06.7-1	50.178	_ISDPSELNSLMDDEK(ac)YK_	-2.9421	1	2	1013.47	21												21				N
Q655T6	159	K	Os06g0667600 protein	P0686E06.7-1	74.173	_FCEEEDGK(ac)H_	1.3505	1	2	596.732	4.5	5	4.49	0.93	1.25		0.63	0.53	0.42				4.66333	1.09	0.526667		N
Q656J2	183	K	Reticulon-like protein	P0564B04.17	106.62	_EIALGHDLK(ac)K_	-3.9505	1	2	583.332							0.904286	0.677143	1.93714	0.9		0.548571			1.17286	0.724286
Q656U1	70	K	Os01g0565600 protein	OSJNBb0049O23.25-1	56.404	_STANLVQK(ac)CK_	4.0813	1	2	595.814																	N
Q65WV6	149	K	Os05g0475400 protein	Os05g0475400	95.094	_GAFGSDGEK(ac)YAR_	1.1023	1	2	650.302	7.15	7.08	6.77										7				N
Q65WW3	257	K	Os05g0474600 protein	Os05g0474600	67.385	_GTSVIPK(ac)STK_	1.1479	1	2	530.306	6.19	6.53	8.1										6.94				N
Q65WY6	319	K	Os05g0182800 protein	Os05g0182800	69.261	_FDDTNPEAEK(ac)K_	0.61902	1	2	668.307											0.96381	1.03619				1	N
Q65X66	116	K	Os05g0496200 protein	Os05g0496200	85.813	_FAVGTEAIAK(ac)K_	1.5313	1	2	588.835				0.61	1	0.82	0.11							0.81	0.11
Q65X95	393	K	Os05g0524600 protein	Os05g0524600	55.353	_K(ac)NWMGDPCLPR_	2.5155	1	2	708.332	1.21	1.46	1.38	1.41	1.69	2	1.82	1.5	1.65		0.383333	0.246667	1.35	1.7	1.65667	0.315	N
Q65XA0	33	K	Dehydroascorbate reductase	Os05g0116100	88.495	_VLLTLEEK(ac)K_	2.0841	1	2	557.84	0.23			2.66	3.65	3.31	0.71	0.64	0.67				0.23	3.20667	0.673333
Q65XA0	112	K	Dehydroascorbate reductase	Os05g0116100	63.181	_IFSCFTTFLK(ac)SK_	3.1476	1	2	760.895				2.86	2.93	2.94		1.65	1.37					2.91	1.51
Q65XA0	210	K	Dehydroascorbate reductase	Os05g0116100	60.301	_EHLIAGWAPK(ac)VNA_	-3.3661	1	2	724.388					21									21
Q65XE3	37	K	Putative cullin 1	OJ1504_G04.11	76.943	_DK(ac)HDEFMLR_	1.0787	1	3	411.529	0.85	0.63	0.84	2.12	2.69	2.92	1.2	1.07	1.08				0.773333	2.57667	1.11667		N
Q65XE3	571	K	Putative cullin 1	OJ1504_G04.11	73.951	_LLHSLSCAK(ac)YK_	-0.9818	1	3	454.58	0.665714	1.26571	1.12857					1.37429					1.02		1.37429		N
Q65XG4	164	K	Os05g0457700 protein	OJ1362_D02.3	105.2	_WSDQGHLK(ac)CR_	-1.3774	1	2	664.812	1												1				N
Q65XV6	68	K	Os05g0111200 protein	Os05g0111200	79.713	_LEHMLK(ac)K_	-0.94578	1	2	470.768		0.85	0.8	1.34	1.83	2.1		0.3	0.67				0.825	1.75667	0.485		N
Q65XW4	241	K	Os05g0110300 protein	Os05g0110300	66.27	_TETK(ac)TITR_	1.7887	1	2	496.275					3.28	3.25								3.265			N
Q67G20	63	K	Actin	Act	151.55	_DAYVGDEAQSK(ac)R_	1.8814	1	2	690.823	1.08	2.49	1.28	3.15	1.58	3.55		0.83	0.62			0.90381	1.61667	2.76	0.725	0.90381
Q67G20	193	K	Actin	Act	153.81	_DLTDSLMK(ac)ILTER_	1.8115	1	2	788.916	0.395238	0.47619	0.292857				2.79762	1.03571					0.388095		1.91667
Q67IU3	271	K	Os02g0152600 protein	P0463E12.7	81.632	_ICQAYDLDK(ac)IDVLK_	1.3046	1	2	868.45		6.89524	0.975238										3.93524
Q67J16	467	K	Os09g0459800 protein	OSJNBa0054F02.17-1	107.79	_VVATCGGK(ac)CK_	2.0622	1	2	561.276	1.60714	1.65714	1.21429							0.290476		0.230952	1.49286			0.260714
Q67UE5	388	K	Putative formate--tetrahydrofolate ligase	OJ1596_C06.3	77.058	_FM(ox)DIK(ac)CR_	-0.77992	1	2	514.239				0.518571						1.03	1.45143			0.518571		1.24071
Q67UF2	140	K	Putative storekeeper protein	OJ1163_C07.29	128.54	_SAAVASSAEHSK(ac)R_	-0.77417	1	2	671.839	0.986667	1.01333											1				N
Q67UI1	497	K	Glutaredoxin-related-like protein	Os06g0224200	123.79	_SIQGCEEFK(ac)R_	0.071525	1	2	648.306	3.23	1.85	3.06	2.44	3.13	4.02							2.71333	3.19667			N
Q67UR9	258	K	Os06g0649500 protein	Os06g0649500	70.889	_SSEGGK(ac)QGGSVK(ac)K_	-0.99286	1	2	666.841	1.05	1.95	1.81	0.9	0.79	0.69	2.48	1.8	2.56				1.60333	0.793333	2.28
Q67UR9	264	K	Os06g0649500 protein	Os06g0649500	70.889	_SSEGGK(ac)QGGSVK(ac)K_	-0.99286	1	2	666.841	1.05	1.95	1.81	0.9	0.79	0.69	2.48	1.8	2.56				1.60333	0.793333	2.28
Q67VM2	201	K	Putative Tryptophan synthase beta chain	P0505A04.10-1	111.06	_ASYDQK(ac)PYR_	-0.97859	1	2	585.283												1				1
Q67VZ1	287	K	Annexin	P0516A04.15	93.649	_LITEAYQK(ac)R_	1.2072	1	2	582.325
Q67W57	177	K	Os06g0646500 protein	Os06g0646500	52.247	_ETLQDILGK(ac)NK_	-3.4824	1	2	650.859	6.76	6.84	7.39										6.99667
Q67W57	179	K	Os06g0646500 protein	Os06g0646500	114.4	_NK(ac)TILIEQK_	0.29986	1	2	564.835	2.35	2.81	2.35	1.84	2.33	2.13	0.5	0.49	0.61	1.77333	1.18524	1.42048	2.50333	2.1	0.533333	1.45968
Q67W57	209	K	Os06g0646500 protein	Os06g0646500	74.841	_VFDMSIK(ac)TR_	-1.3734	1	2	569.8	2.34	2.48	2.53	1.41	1.61		2.31		2.04				2.45	1.51	2.175
Q67WU6	296	K	Purple acid phosphatase	Os06g0643900	48.794	_YELK(ac)HVDR_	0.38924	1	3	367.861	0.62	0.63	0.76	4.95	4.37	5.35		0.46		1.58429	0.764286	0.651429	0.67	4.89	0.46	1
Q688F7	291	K	Putative histone deacetylase HD2	OSJNBa0035I01.3	51.727	_TFNSEMALQSHSK(ac)AK_	-0.33452	1	2	860.92	5.33	3.35	4.08	1.98	1.6	2.02	1.7		0.94				4.25333	1.86667	1.32		N
Q688J1	442	K	Putative uncharacterized protein OSJNBb0012G21.6	OSJNBb0012G21.6	105.9	_SLENVGVWK(ac)PVGTPK_	2.7165	1	2	826.954	1.02095	0.979048											1
Q688J1	459	K	Putative uncharacterized protein OSJNBb0012G21.6	OSJNBb0012G21.6	189.82	_GPTHLESFSAK(ac)TYTGTSQGLPVK_	1.4463	1	2	1224.62	1.11	1.28	1.19	1.18	0.96	1.41	1.45	1.99	1.23	0.373333			1.19333	1.18333	1.55667	0.373333
Q688K0	206	K	Os05g0418000 protein	P0579A05.9	71.888	_YLNEPAIDTVK(ac)R_	0.24016	1	2	730.891		0.866667										1.13333	0.866667			1.13333
Q688K0	277	K	Os05g0418000 protein	Os05g0418000	145.6	_VCGVTSEGETAK(ac)CK_	-2.1533	1	2	784.358	1.66	1.11	1.8	1.82	0.98	2.48	1.63	1.31	1.14	0.975238	1.10476	1.37143	1.52333	1.76	1.36	1.15048
Q688M9	214	K	'putative endo-1,31,4-beta-D-glucanase	Os05g0399100	90.05	_YK(ac)NDDAAAVK_	1.6349	1	2	568.783	2.5	3.53	2.5	1.77	1.73	2.21		0.81	0.55			0.36381	2.84333	1.90333	0.68	0.36381
Q688Q9	449	K	Glutamate--cysteine ligase A, chloroplastic	GSH1-1	111.82	_GYK(ac)EVGFLR_	1.1418	1	2	555.801	2	1.57	2.01	2.08	2.33	2.84	0.92	2.28					1.86	2.41667	1.6		N
Q688Q9	478	K	Glutamate--cysteine ligase A, chloroplastic	GSH1-1	64.64	_LLNLYETK(ac)WQR_	2.8751	1	2	753.409		12.49	8.51										10.5				N
Q688T8	202	K	Glucose-1-phosphate adenylyltransferase	AGPlar	40.475	_FIWVLEDYYK(ac)HK_	1.3491	1	3	561.624																	N
Q688Y5	139	K	Os05g0560600 protein	Os05g0560600	94.688	_LVGPTLSASASK(ac)R_	0.97338	1	2	664.88	0.89	0.78	0.75	0.65	0.94	0.88	2.9	2.64	2.3				0.806667	0.823333	2.61333
Q69IM3	1049	K	Bromodomain protein 103-like	Os09g0515100	127.84	_SYEALK(ac)R_	1.7304	1	2	454.745	1.2	1.87	1.24	1.2	0.85	1.12	2.9	1.94	1.76				1.43667	1.05667	2.2
Q69JW2	61	K	NAP1-related protein 2	Os02g0576700	105.65	_VLEVEQK(ac)YSEIR_	1.5517	1	2	767.909	1.75	1.76	2.87	1.94	2.19	3.38							2.12667	2.50333
Q69JW2	174	K	NAP1-related protein 2	Os02g0576700	84.479	_EGMEIANGNAK(ac)K_	0.97892	1	2	652.319
Q69K00	160	K	Os09g0535000 protein	P0569E11.2-1	101.3	_HVIGEDDQFIGK(ac)K_	-0.85765	1	2	764.394	0.63			1.49	2.38	1.94							0.63	1.93667
Q69K00	194	K	Triosephosphate isomerase	P0569E11.2-1	57.532	_TFDVCFK(ac)QMK_	2.294	1	2	673.318					0.613333									0.613333
Q69LA6	106	K	Probable pyridoxal 5'-phosphate synthase subunit PDX1.1	PDX11	83.862	_AVTIPVM(ox)AK(ac)AR_	-0.65704	1	2	607.85	4.44	4.36	4.12	0.62	0.66	0.74	0.46	0.59	0.45			0.120476	4.30667	0.673333	0.5	0.120476
Q69LA6	212	K	Probable pyridoxal biosynthesis protein PDX1.1	PDX11	92.939	_NM(ox)DDDEVFSYAK(ac)R_	-1.0642	1	2	824.351	1.25238		0.746667										0.999524
Q69LE7	164	K	Probable polyribonucleotide nucleotidyltransferase 1, chloroplastic	PNP1	73.665	_TSGGFFK(ac)R_	-4.1666	1	2	471.246
Q69MF4	103	K	Putative uncharacterized protein OJ1261_A08.17	OSJNBa0084L05.27	60.161	_AVLDAAPADK(ac)FK_	0.35846	1	2	644.351																	N
Q69MX3	33	K	Os09g0407900 protein	Os09g0407900	62.325	_GRDEEEEEEEEVIDGEAAQK(ac)R_	0.66163	1	3	830.369	4.62	3.21		1.88	2.2		6.63		2.46				3.915	2.04	4.545		N
Q69N38	296	K	Os09g0408000 protein	Os09g0408000	75.416	_HLASLPIQAK(ac)HR_	-1.3872	1	3	471.609					7.76	13.23				1.33143	1.04857			10.495		1.19
Q69NB7	56	K	Putative uncharacterized protein OSJNBa0016E03.7	OSJNBa0016E03.7	53.089	_MTPAVEEK(ac)R_	0.6521	1	2	551.782	1.85	0.77	2.25	0.51	1.31	1.42	1.6	1.73	2.06				1.62333	1.08	1.79667
Q69Q87	40	K	Copper chaperone COX17-1-like protein	Os09g0420700	55.353	_ICCACPDTK(ac)K_	-4.7636	1	2	647.783																	N
Q69QI6	60	K	Nucleotidase-like protein	P0418B08.32	111.65	_EFEDAK(ac)R_	2.3326	1	2	468.725		1											1				N
Q69QI6	134	K	Nucleotidase-like protein	Os09g0424600	81.656	_YPESCLK(ac)YEYDHGFPIR_	-1.1377	1	3	739.342	7.14	7.85	6.01										7				N
Q69QI6	182	K	Nucleotidase-like protein	P0418B08.32	82.515	_LSLSEIK(ac)ELYGTR_	2.1047	1	2	775.925																	N
Q69QI6	259	K	Nucleotidase-like protein	Os09g0424600	58.274	_ILSEPQK(ac)YLIK_	1.3318	1	2	687.406	6.51	6.7	7.79										7				N
Q69QQ6	55	K	Heat shock protein 81-2	HSP81-2	94.692	_FESLTDK(ac)SK_	1.391	1	2	548.78	1.76	1.9	2.31	1.22	1.07	1.42	0.92	0.96	1.03		0.662857	0.508571	1.99	1.23667	0.97	0.585714
Q69QQ6	198	K	Heat shock protein 81-2	HSP81-2	95.662	_K(ac)HSEFISYPISLWTEK_	-0.0014481	1	3	669.679	1.45	1.75	1.49	1.25	1.4	1.97	0.98		0.68				1.56333	1.54	0.83
Q69QQ6	246	K	Heat shock protein 81-2	HSP81-2	188.13	_VEDVDEEKEEK(ac)EK_	1.0308	0.999999	2	824.383	2.15	4.59	1.7		0.82	1.13	1.16	0.74	1.38				2.81333	0.975	1.09333
Q69QQ6	265	K	Heat shock protein 81-2	HSP81-2	220.69	_EVSHEWNVMNK(ac)QK_	0.59106	1	3	557.603	0.84	4.56	2.99	1.43	1.21	1.29	1	0.28	0.96				2.79667	1.31	0.746667
Q69QQ6	318	K	Heat shock protein 81-2	HSP81-2	87.754	_AILFVPK(ac)R_	0.59074	1	2	493.313	1.53	1.39	1.58	1.87	2.06	2.68	0.95	1.21	0.57	1.01143	0.797143	0.9	1.5	2.20333	0.91	0.902857
Q69QQ6	442	K	Heat shock protein 81-2	HSP81-2	238.07	_YHSTK(ac)SGDELTSLK_	-0.5227	1	2	804.399	1.21	1.52	1.42	1.04	2.83	2.43	1.25	1.13	0.73	0.271429	0.307619	0.162857	1.38333	2.1	1.03667	0.247302
Q69QQ6	483	K	Heat shock protein 81-2	HSP81-2	104.24	_AVENSPFLEK(ac)LK_	1.2994	1	2	708.89	1.47	2.25	1.97	1.2	1.61	1.77	1.11	0.99	0.82				1.89667	1.52667	0.973333
Q69QQ6	531	K	Heat shock protein 81-2	HSP81-2	116.52	_LDESEDEK(ac)K_	-0.98624	1	2	567.762	0.78619	0.77381	0.841905				2.68048			1.64048	1.39905	1.45476	0.800635		2.68048	1.4981
Q69QQ6	540	K	Heat shock protein 81-2	HSP81-2	66.27	_EK(ac)FEGLCK_	1.0826	1	2	526.758			0.2	2.61	1.88	3.85	1.28	1.09	1.27				0.2	2.78	1.21333
Q69QR6	84	K	Os09g0481200 protein	Os09g0481200	98.062	_QVPEQNGK(ac)THFDAGDER_	-0.7006	1	3	657.305																	N
Q69RJ0	1295	K	Ferredoxin-dependent glutamate synthase, chloroplastic	GLU	72.875	_TDILK(ac)AK_	-0.56055	1	2	415.753	0.38	0.41	0.36	2.24	1.52	1.74							0.383333	1.83333
Q69RJ0	1310	K	Ferredoxin-dependent glutamate synthase, chloroplastic	GLU	63.436	_TQHIDLK(ac)YLLSSAGLPK_	1.9435	1	3	642.695					1.42									1.42
Q69SU2	449	K	Os02g0554100 protein	Os02g0554100	67.227	_GIPAGNGTETHVPQGDVK(ac)R_	0.81721	1	3	659.005				0.47	1.41	0.79								0.89
Q69SU7	18	K	Os02g0553600 protein	Os02g0553600	63.944	_FGGGGEPAAK(ac)R_	1.0299	1	2	544.778	3.3	5.06	3.29	2.61	2.49			3.69					3.88333	2.55	3.69
Q69T46	411	K	Zinc-finger protein-like	P0664C05.30-2	219.61	_NTADSSTSSISYK(ac)QK_	1.1635	1	2	829.897	1.96	2.7	1.99	1.11	0.72	0.86	2.71	2.73	2.48				2.21667	0.896667	2.64
Q69T99	203	K	Glucose-1-phosphate adenylyltransferase	P0592C05.40	50.791	_MDYQK(ac)FIQAHR_	-4.2532	1	3	493.578																	N
Q69TG8	121	K	Os06g0216800 protein	OSJNBb0024N18.19	88.101	_FEDENFVLK(ac)HER_	2.7161	1	2	802.889												1				1	N
Q69UF2	282	K	Os06g0594100 protein	P0652A05.9-1	76.759	_FK(ac)NEPESGPQLDK_	-0.71025	1	2	765.875				5.83	5.33	7.62								6.26
Q69UI2	93	K	40S ribosomal protein S13-1	Os08g0117200	90.348	_AHGLAPEIPEDLYFLIK(ac)K_	-0.32957	1	3	699.386		0.924286					1.29429	0.781429					0.924286		1.03786		N
Q69UI2	112	K	40S ribosomal protein S13-1	Os08g0117200	120.46	_DKDSK(ac)FR_	-1.0982	1	2	469.241																	N
Q69UI8	48	K	Os08g0116500 protein	P0470F10.11	92.528	_VEAYWPGLFAK(ac)LLEHR_	-0.55757	1	3	657.688	1.51238		1.00952					1.20762					1.26095		1.20762
Q69V07	402	K	Putative 2-amino-4-hydroxy-6-hydroxymethyldihydropteridine diphosphokinase	P0560B08.103-2	90.906	_EVASELYK(ac)R_	0.099512	1	2	568.801		8.14	11.67	1.18									9.905	1.18
Q69V57	7	K	Fructose-bisphosphate aldolase	Os06g0608700	74.133	_(ac)SAFVGK(ac)YADELIK_	-0.63117	1	2	762.901	2.48	2.49	1.35	0.97	1.33	1.67	0.3	0.39					2.10667	1.32333	0.345
Q69V57	14	K	Fructose-bisphosphate aldolase	Os06g0608700	84.507	_YADELIK(ac)TAK_	0.24728	1	2	597.324
Q69V57	17	K	Fructose-bisphosphate aldolase	Os06g0608700	76.682	_TAK(ac)YIATPGK_	0.21097	1	2	546.308		3.6											3.6
Q69V57	211	K	Fructose-bisphosphate aldolase	Os06g0608700	119.25	_VLAAVYK(ac)SLNDHK_	-3.0307	1	2	750.414					1.09	0.53								0.81
Q69V57	307	K	Fructose-bisphosphate aldolase	P0556B08.18	70.056	_ALQQSTIK(ac)K_	1.3053	1	2	529.814				1										1
Q69WY2	208	K	Uncharacterized protein	P0417G12.14	91.313	_VVDILYSCQK(ac)K_	1.1141	1	2	697.871				3.55	3.34	3.54								3.47667			N
Q69X42	861	K	Putative glycine dehydrogenase	P0429G06.10	63.694	_LEK(ac)HYPVLFR_	-0.093839	1	3	448.587	0.45	0.68		0.95	1.33	1.41	0.16						0.565	1.23	0.16
Q69X42	898	K	Putative glycine dehydrogenase	P0429G06.10	105.95	_TTAGIEPEDVAK(ac)R_	-0.37841	1	2	714.87
Q69XJ9	39	K	Os06g0602600 protein	Os06g0602600	72.152	_KPLFFYVNLAK(ac)R_	3.1564	1	3	513.301	3.75	5.39	6.49	5.37									5.21	5.37			N
Q6ASR1	202	K	Chaperonin protein	Os05g0147400	79.986	_HK(ac)FDVDTR_	4.0696	1	2	530.265		1.27	1.9	2.05	1.48	3.01	1.76	1.26	1.41				1.585	2.18	1.47667
Q6AT27	85	K	Putative fibrillarin	OSJNBa0029B02.2	108.43	_HDGVFIAK(ac)AK_	0.1019	1	2	564.314	5.39	5.92	5.07				1.71						5.46		1.71		N
Q6AT27	106	K	Putative fibrillarin	OSJNBa0029B02.2	117.7	_NMVPGESVYGEK(ac)R_	-1.9368	1	2	754.364	2.76	2.62	3.34	0.99	1.36	1.09	0.99	1.22	1.04				2.90667	1.14667	1.08333		N
Q6AT40	470	K	Os05g0558900 protein	OSJNBa0001A14.7	56.043	_TLK(ac)HNIDHPR_	-1.0503	1	3	424.898
Q6ATB2	195	K	Probable GTP diphosphokinase CRSH2, chloroplastic	CRSH2	73.885	_HLDGVPK(ac)HQQR_	0.97857	1	3	452.909						1								1
Q6ATD9	29	K	Ribosomal protein L15	OSJNBa0018H09.6	103.43	_LTRPTRPDK(ac)AR_	-0.10171	1	3	451.597			0.538095						1.4619				0.538095		1.4619		N
Q6ATD9	65	K	Ribosomal protein L15	OSJNBa0018H09.6	58.815	_GIVYGK(ac)PK_	-0.10788	1	2	452.269																	N
Q6ATD9	135	K	Ribosomal protein L15	OSJNBa0018H09.6	79.148	_INWLCK(ac)PVHK_	1.5396	1	2	668.863	1.06	1.13429	0.805714										1				N
Q6AVI0	111	K	Zinc finger BED domain-containing protein RICESLEEPER 2	Os03g0733400	137.14	_IAGTSHLK(ac)R_	1.3627	1	2	512.799	1.18	0.89	1.14	2.07	2.42	1.75	1.38	2.27	0.99	0.64		0.634286	1.07	2.08	1.54667	0.637143
Q6AVI0	123	K	Zinc finger BED domain-containing protein RICESLEEPER 2	Os03g0733400	104.86	_HITLGSCPIIK(ac)NQEHK_	0.2924	1	3	639.672							0.455238		1.54476						1
Q6AVI0	544	K	Zinc finger BED domain-containing protein RICESLEEPER 2	Os03g0733400	69.721	_IYGVEAAK(ac)YVK_	-3.4339	1	2	641.856		0.47	0.78	1.26	4.08	2.37	1.54	1.78	1.16				0.625	2.57	1.49333
Q6EQZ3	248	K	Os02g0450000 protein	Os02g0450000	99.796	_EDLGALAMLEDSVK(ac)R_	-2.3217	1	2	844.93	1.04	1.92	1.85		1.37		2.88	3.49	0.46				1.60333	1.37	2.27667
Q6ER94	98	K	2-Cys peroxiredoxin BAS1, chloroplastic	BAS1	72.23	_LSDYIGK(ac)K_	1.5971	1	2	483.269		0.67	0.5	0.65	1.35	1.24	0.49		0.41				0.585	1.08	0.45
Q6ES10	15	K	Probable histone acetyltransferase type B catalytic subunit	HATB	94.584	_GTDAAADPK(ac)KR_	0.9452	0.772846	2	586.307							1								1
Q6ESI7	440	K	Tripeptidyl-peptidase 2	TPP2	208.27	_FIDLASEVVDK(ac)HR_	0.51076	1	3	524.279	2.22	3.97	2.94	1.66	2.46	3.05	0.27	0.5	0.56	1.31048	3.31429		3.04333	2.39	0.443333	2.31238
Q6ESI7	798	K	Tripeptidyl-peptidase 2	TPP2	78.324	_FFLDTVQICPLK(ac)R_	0.41708	1	2	839.953	1.26571											1.59429	1.26571			1.59429
Q6ESI7	939	K	Tripeptidyl-peptidase 2	TPP2	73.499	_LEDGAEIK(ac)PR_	0.45334	1	2	585.312
Q6ESI7	1002	K	Tripeptidyl-peptidase 2	TPP2	53.448	_HDNVQLLEK(ac)LK_	-0.5119	1	2	689.888												0.746667				0.746667
Q6ESJ0	99	K	Glutathione peroxidase	P0461B08.1	62.466	_DVDLSTFK(ac)GK_	-0.62776	1	2	576.301	0.57619									1.00476	1.95476	0.861905	0.57619			1.27381
Q6ETC4	518	K	Os02g0448400 protein	Os02g0448400	74.133	_INEK(ac)YHLIDSK_	-0.12078	1	2	701.372	1.2	2.37		4.03	3.6	3.3							1.785	3.64333
Q6ETD3	399	K	Os02g0106100 protein	Os02g0106100	60.157	_FYASK(ac)TFYDPAK_	-3.0143	1	2	740.361				5.63	5.88	9.49								7			N
Q6ETD3	578	K	Os02g0106100 protein	Os02g0106100	61.833	_SSHADDIVK(ac)R_	0.75908	1	2	585.299	1.76	4.45	1.51	0.81	1.07	1.08	3.23	2.15	3.53				2.57333	0.986667	2.97		N
Q6ETD9	124	K	Calmodulin-binding protein-like	Os02g0105500	120.87	_SK(ac)YTYEAESAGR_	1.3433	1	2	702.326	2.24	3.83	3.13	0.85	1.87	1.51	1.81	1.58	1.02				3.06667	1.41	1.47		N
Q6ETD9	310	K	Calmodulin-binding protein-like	OJ1359_D06.7	75.738	_HLAVAK(ac)AK_	-1.1151	1	2	440.274	1												1				N
Q6ETN1	21	K	Os02g0177800 protein	Os02g0177800	54.768	_GLEAAAAGGDGHPEAK(ac)R_	0.53814	1	3	550.273	1.46	0.99	1.22	1.39	0.69	1.44	1.75	2.75	1.43				1.22333	1.17333	1.97667
Q6ETN4	23	K	Small nuclear ribonucleoprotein F	P0504A05.22	62.717	_PVIVK(ac)LK_	-1.0088	1	2	419.792																	N
Q6ETY0	51	K	Vacuolar protein sorting-associated protein 29	Os02g0265400	127.83	_EVHDYLK(ac)SLCPDLHITR_	2.2302	1	3	713.361				9.82		7.84	0.72		1.32		1.01238	0.987619		8.83	1.02	1
Q6ETY0	74	K	Vacuolar protein sorting-associated protein 29	Os02g0265400	76.868	_YPETK(ac)TLTIGQFK_	-0.50977	1	2	784.422	1.72	1.7	1.92	2.78	2.43		0.99		0.73				1.78	2.605	0.86
Q6EUD4	245	K	Os02g0245100 protein	Os02g0245100	215.02	_APLAQLAGHGYAVK(ac)R_	-0.2799	1	2	797.447	2.1	1.81	2.74	3.68	5.38	5.02				0.27	0.436667	1.29	2.21667	4.69333		0.665556	N
Q6EUD7	155	K	Os02g0244700 protein	Os02g0244700	76.282	_LVTQLGK(ac)SR_	-0.57207	1	2	522.314					7.57	8.33	1.9	1.65		0.881905		1.1181		7.95	1.775	1
Q6EUD7	188	K	Os02g0244700 protein	Os02g0244700	78.77	_SLLQK(ac)HGR_	-0.56644	1	2	490.785	2.1	3.4	3.54	2.66	2.88	3	1.82	1.6					3.01333	2.84667	1.71
Q6EUD7	802	K	Os02g0244700 protein	OJ1134_F06.2-1	66.962	_HIMQK(ac)DIR_	2.1138	1	2	541.792
Q6EUF8	356	K	Citrate synthase	Os02g0232400	80.165	_VYK(ac)NYDPR_	-0.4307	1	2	548.775	6.12	3.79	2.58	1.43	1.71	2.43		0.56		1.1119	1.34524	1.01429	4.16333	1.85667	0.56	1.15714
Q6EUF8	400	K	Citrate synthase	Os02g0232400	68.536	_AALSDDYFVK(ac)R_	-1.2493	1	2	663.838	4.21	3.17	4.35	1.25	1.28	2.02							3.91	1.51667
Q6EUP4	37	K	14-3-3-like protein GF14-E	GF14E	130.72	_VAK(ac)TVDSEELTVEER_	1.2767	1	2	873.941	1.07619	0.885714	1.30952							1.6381	2.1619	1.51905	1.09048			1.77302
Q6EUQ7	47	K	Os02g0175600 protein	Os02g0175600	65.179	_ILFDK(ac)YHPGYFGK_	1.3673	1	3	542.949	1.15	1.79	2.13	0.9	2.27	0.31	1.52	2.31	1.95	0.339048			1.69	1.16	1.92667	0.339048
Q6F322	358	K	Histone-lysine N-methyltransferase	Os05g0490700	57.55	_SGINCFK(ac)YK_	-1.924	1	2	579.784	1.16	1.83	1.31	0.63	1.35	1.17	1.96	1.84	1.89			0.183333	1.43333	1.05	1.89667	0.183333
Q6F331	87	K	Os05g0490100 protein	Os05g0490100	99.409	_VSVHHFHGNNVDLGTACGK(ac)YYR_	1.0877	1	4	644.058	1.22	2.3	1.56	3.68	2.24	1.51	0.71	0.35	0.66				1.69333	2.47667	0.573333		N
Q6F332	22	K	Calmodulin-2	CAM2	69.188	_EAFSLFDK(ac)DGDGCITTK_	-1.3258	1	2	973.446
Q6F332	87	K	Calmodulin-2	CAM2	130.1	_DTDSEEELK(ac)EAFR_	-2.0251	1	2	805.863
Q6F332	95	K	Calmodulin-2	CAM2	114.27	_VFDK(ac)DQNGFISAAELR_	0.75066	1	2	926.465
Q6F362	7	K	Histone H2B.9	H2B.9	132.01	_AEK(ac)KPAAK(ac)KPAEEEPAAEK_	0.052602	0.994555	2	1053.56	0.53	0.95	0.83	0.78	0.94	1.46	2.38	1.29	1.02	0.222857	0.162857	0.102857	0.77	1.06	1.56333	0.162857
Q6F362	8	K	Histone H2B.9	H2B.9	101.6	_K(ac)PAAKKPAEEEPAAEK(ac)APAAGK_	1.5579	0.883309	3	758.409	0.28	0.32	0.62	1.47	2.26	0.92	2.09	1.88	1.98				0.406667	1.55	1.98333
Q6F362	12	K	Histone H2B.9	H2B.9	169.85	_AEK(ac)KPAAK(ac)KPAEEEPAAEK_	0.3232	0.98336	3	702.707	0.61	0.84	0.69	0.99	1.09	1.55	2.33	1.46	1.46	0.12	0.12	0.11	0.713333	1.21	1.75	0.116667
Q6F362	23	K	Histone H2B.9	H2B.9	177.12	_PAEEEPAAEK(ac)APAAGK(ac)K_	-1.9182	1	3	593.304	0.63	0.51	0.72	1.42	1.05	1.61	1.71	1.2	1.81	0.07	0.07	0.08	0.62	1.36	1.57333	0.0733333
Q6F362	29	K	Histone H2B.9	H2B.9	177.12	_PAEEEPAAEK(ac)APAAGK(ac)K_	-1.9182	1	3	593.304	0.63	0.51	0.72	1.42	1.04	1.62	1.71	1.18	1.82	0.07	0.07	0.08	0.62	1.36	1.57	0.0733333
Q6F362	41	K	Histone H2B.9	H2B.9	139.34	_LPAGK(ac)GEK(ac)GGAGEGK_	-0.64795	1	2	720.378	0.7	0.58	0.9	1.55	0.96	1.94	1	0.87	0.88				0.726667	1.48333	0.916667
Q6F362	44	K	Histone H2B.9	H2B.9	139.34	_LPAGK(ac)GEK(ac)GGAGEGK_	-0.64795	1	2	720.378	0.7	0.58	0.9	1.55	0.96	1.94	1	0.87	0.88				0.726667	1.48333	0.916667
Q6F362	71	K	Histone H2B.9	H2B.9	64.265	_IYIFK(ac)VLK_	-0.041243	1	2	533.339	1.54714	1.55143	1.18714					1.59					1.42857		1.59
Q6F362	136	K	Histone H2B.9	H2B.9	135.55	_LVLPGELAK(ac)HAVSEGTK_	-1.2116	1	2	896.004	0.74	1.13	1.22	1.92	2.22	2.58	1.1	1.99	1.03				1.03	2.24	1.37333
Q6H450	249	K	Annexin	B1339H09.19	66.993	_YFAK(ac)VLR_	-1.8993	1	2	469.777										0.985714	0.875714	1.13714				0.999524	N
Q6H4G4	110	K	Os09g0370200 protein	Os09g0370200	101.2	_AVTQEAQQTSVPK(ac)R_	2.8344	1	2	792.921	3.29	2.57	3.45	1.17	1.47	3.64							3.10333	2.09333
Q6H4L2	232	K	Elongation factor 2	Os02g0519900	86.772	_M(ox)YASK(ac)FGVDEFK_	-3.8915	1	2	740.345	0.78	1.46	0.93	0.66	0.66	1.36	1.12	1.95	1.09		0.826667	0.953333	1.05667	0.893333	1.38667	0.89
Q6H4L2	255	K	Elongation factor 2	P0461D06.32	55.724	_LWGENFFDPATK(ac)K_	-1.2602	1	2	797.899
Q6H4L2	291	K	Elongation factor 2	Os02g0519900	125.53	_QIINTCM(ox)NDQK(ac)DK_	1.4013	1	2	833.382	0.79	0.79	1.01	1.45	2.17	4.38	0.96	0.91	0.7	1.11	0.93	0.8	0.863333	2.66667	0.856667	0.946667
Q6H4L2	408	K	Elongation factor 2	Os02g0519900	103.74	_VATGMK(ac)VR_	2.2628	1	2	452.258	0.84	2.17	0.9	2.15	2.47	1.98	1.12	0.86	0.59				1.30333	2.2	0.856667
Q6H4L2	427	K	Elongation factor 2	Os02g0519900	123.35	_DLYVK(ac)SVQR_	0.40916	1	2	575.317	1.04	1.06	1.3	1.49	2.03	2.49	1.09	0.94	0.85				1.13333	2.00333	0.96
Q6H4L2	438	K	Elongation factor 2	Os02g0519900	60.436	_TVIWMGK(ac)K_	1.3367	1	2	502.784	0.88	0.72	0.76	3.18	2.7	3.67	0.74	0.69	0.73				0.786667	3.18333	0.72
Q6H4L2	571	K	Elongation factor 2	Os02g0519900	108.15	_ETVLEK(ac)SCR_	-4.4257	1	2	582.29	1.84	1.75		2.25	2.65	3.52		0.48	0.62				1.795	2.80667	0.55
Q6H4L2	618	K	Elongation factor 2	Os02g0519900	100.22	_SK(ac)ILSEEFGWDK_	2.624	1	2	740.87	1.12	1.5	1.33	2.25	2.08	1.71	0.68	0.88	0.97				1.31667	2.01333	0.843333
Q6H4L2	722	K	Elongation factor 2	Os02g0519900	121.02	_VIYASQLTAK(ac)PR_	0.94556	1	2	694.898	1.86	1.73	1.73	2.59	1.66	1.68	0.92	0.83		0.778571		0.528571	1.77333	1.97667	0.875	0.653571
Q6H4P7	911	K	Os09g0378300 protein	Os09g0378300	76.228	_YLQDSIVK(ac)FR_	2.716	1	2	655.859	1.13			2.09	2.6	11.04		1.15					1.13	5.24333	1.15		N
Q6H4P7	966	K	Os09g0378300 protein	OSJNBa0041C07.40	98.898	_VLQSK(ac)FDSQAR_	-0.082713	1	2	660.849	1.12857	1.09286	0.778571										1				N
Q6H4P8	159	K	Putative associated molecule with the SH3 domain of STAM	OSJNBa0041C07.38	74.415	_PIVQQK(ac)R_	0.62917	1	2	455.777	0.5	0.49	0.38	0.56	0.53	0.51	2.82	2.89	1.69				0.456667	0.533333	2.46667
Q6H512	103	K	Os02g0173700 protein	Os02g0173700	55.235	_VSDVNHIK(ac)WR_	0.54786	1	3	432.567	3.92	4.67	3.45	0.37	0.56	0.74	0.37	0.44	0.55				4.01333	0.556667	0.453333
Q6H513	225	K	Os02g0173500 protein	Os02g0173500	96.948	_VNMGLK(ac)NLR_	-0.22565	1	2	543.808	2.01	0.89	1.27	1.4	1.84	1.74	2.99	2.08	2.42				1.39	1.66	2.49667
Q6H547	380	K	Os02g0523500 protein	OSJNBa0047A17.32	65.879	_PIHDQK(ac)FTGK_	1.6192	1	3	404.884	0.36	0.377143	0.244286								1.35429		0.327143			1.35429
Q6H547	766	K	Os02g0523500 protein	OSJNBa0047A17.32	52.527	_VASIQQQLASLK(ac)LK_	0.034288	1	2	784.972
Q6H547	954	K	Os02g0523500 protein	OSJNBa0047A17.32	70.373	_AALQNLEQFQEK(ac)AK_	1.8504	1	2	830.439	1.49048		1.50476										1.49762
Q6H5B5	468	K	Os09g0379900 protein	P0027G10.24	108.74	_K(ac)HGASYTR_	-0.63837	1	2	481.246										0.91	1.00143	1.08714				0.999524
Q6H5D1	205	K	Haloacid dehalogenase-like hydrolase-like protein	Os09g0388400	51.436	_EALLYSLK(ac)HR_	-3.0387	1	3	424.575				4.36	6.59	9.25								6.73333			N
Q6H5J0	129	K	Enoyl-[acyl-carrier-protein] reductase [NADH] 2, chloroplastic	Os09g0277800	117.16	_GK(ac)FDESR_	-3.1712	1	2	440.712	4.31	4.09	3.92	1.33	1.23	1.41		0.46	0.43	0.526667	0.526667	0.693333	4.10667	1.32333	0.445	0.582222
Q6H5J0	206	K	Enoyl-[acyl-carrier-protein] reductase [NADH] 2, chloroplastic	Os09g0277800	94.019	_NDFGTIDILVHSLANGPEVK(ac)NSLLETSR_	0.27129	1	3	1027.87		1.01619	0.98381										1
Q6H5V6	129	K	Os02g0638000 protein	OSJNBa0014E22.25	53.565	_AAELPETAEHSEHLK(ac)PK_	-0.63385	1	3	643.662	1.48857	0.621429	0.89										1				N
Q6H611	53	K	Succinate dehydrogenase subunit 7, mitochondrial	SDH7	65.842	_ALLEEDTALK(ac)R_	2.5088	1	2	650.859	4.6	4.14	4.24	2.21	1.96	1.92							4.32667	2.03
Q6H660	6	K	Os02g0644100 protein	Os02g0644100	73.324	_(ac)ADEAK(ac)AK_	-0.81059	1	2	408.709	3.27	3.83	3.64	1.3	1.46	1.76							3.58	1.50667
Q6H660	410	K	Os02g0644100 protein	Os02g0644100	87.989	_YPDAVK(ac)HYTEAIR_	1.8734	1	2	802.907	4.52	5.49	3.69										4.56667
Q6H6C7	74	K	Phosphoglycerate kinase	Os02g0169300	142.1	_GVTPK(ac)YSLK_	-0.31419	1	2	517.798	3.65	5.06	3.67	0.63	1.26	1.47	0.18	0.64	0.48		0.0857143		4.12667	1.12	0.433333	0.0857143
Q6H6C7	78	K	Phosphoglycerate kinase	P0669G09.19	95.502	_YSLK(ac)PLVPR_	0.38907	1	2	557.835	3.11571		2.82857				0.557143	1.32					2.97214		0.938571
Q6H6C7	125	K	Phosphoglycerate kinase	Os02g0169300	119.65	_FYK(ac)EEEK_	-0.80832	1	2	507.743	2.55	3.07	1.93	1.83	2.95	1.93			0.21	0.275238	0.202381	0.299524	2.51667	2.23667	0.21	0.259048
Q6H6C7	129	K	Phosphoglycerate kinase	Os02g0169300	164.66	_FYKEEEK(ac)NDPEFAK_	-1.8729	1	2	908.425	1.24	1.36	1.66	0.78	0.91	2.72	0.38	0.53	0.61				1.42	1.47	0.506667
Q6H6C7	136	K	Phosphoglycerate kinase	Os02g0169300	109.44	_NDPEFAK(ac)K_	4.2386	1	2	495.748	1.27	0.89	1.52	1.31	1.86	1.77		0.09	0.15				1.22667	1.64667	0.12
Q6H6C7	206	K	Phosphoglycerate kinase	Os02g0169300	60.549	_VSTK(ac)IGVIESLLAK_	-2.6061	1	2	750.456	2.31	3.72	3.14	4.02	6.74	0.11			0.96				3.05667	3.62333	0.96
Q6H6C7	240	K	Phosphoglycerate kinase	Os02g0169300	50.04	_AQGYAVGK(ac)SLVEEDK_	0.59254	1	2	818.415	3.49	3.66	6.09	2.11	1.66	4							4.41333	2.59
Q6H6C7	257	K	Phosphoglycerate kinase	Os02g0169300	80.382	_SLVEEDKLELATSLIEK(ac)AK_	1.865	1	3	720.067	3.17	2.48	3.97	1.99	2.38	2.24	0.75						3.20667	2.20333	0.75
Q6H6C7	341	K	Phosphoglycerate kinase	P0669G09.19	66.267	_FAAGTDAIAK(ac)K_	-0.76048	1	2	567.811		0.905714											0.905714
Q6H6D5	129	K	Os02g0168500 protein	P0669G09.11	51.445	_VFDFTK(ac)FNAR_	-0.86271	1	2	643.83	1.20381				1.12							0.752381	1.20381	1.12		0.752381	N
Q6H6P8	303	K	Branching enzyme-3	P0475F05.16	69.812	_YIFK(ac)HPQPK_	2.187	1	2	600.332																	N
Q6H6P8	587	K	Branching enzyme-3	P0475F05.16	68.189	_WSEK(ac)CVTYAESHDQALVGDK_	1.5743	1	3	789.03																	N
Q6H6P8	688	K	Branching enzyme-3	SBE3	94.688	_FIPGNNNSYDK(ac)CR_	-0.9715	1	2	813.87																	N
Q6H713	146	K	Os02g0170100 protein	Os02g0170100	87.411	_VSDSGELNSLMDDAK(ac)YSK_	-0.076866	1	2	1000.96	3.92	8.33	4.71		1.14	2.9							5.65333	2.02			N
Q6H713	149	K	Os02g0170100 protein	P0030G02.14	117.79	_YSK(ac)FCEEEDSK_	1.238	1	2	732.303	1.22667	0.727619	1.58476							0.460952			1.17968			0.460952	N
Q6H713	157	K	Os02g0170100 protein	Os02g0170100	71.451	_FCEEEDSK(ac)H_	-0.65339	1	2	611.738	1.82	2.66	1.36	2.82	3.51	2.82	0.59	0.59	0.52	1.35667	1.01667	1.3	1.94667	3.05	0.566667	1.22444	N
Q6H734	291	K	Os02g0198600 protein	Os02g0198600	61.56	_K(ac)HQCIIDLK_	2.2658	1	2	598.826					9.2	7.11								8.155
Q6H734	299	K	Os02g0198600 protein	P0026H03.19	51.03	_HQCIIDLK(ac)DNVLR_	-4.7135	1	2	833.441										1						1
Q6H7I9	226	K	ATP-dependent Clp protease proteolytic subunit	Os02g0634500	133.88	_IYQK(ac)HTGQEIDK_	0.77341	1	3	501.26	0.23		0.42	4.39	5.65	3.44	0.39	0.23	0.3				0.325	4.49333	0.306667
Q6H7M0	27	K	Putative 3-oxoacyl carrier protein synthase	OJ1524_D08.18	96.673	_ALSTK(ac)YNSLPQAASR_	-2.0509	1	2	824.936	1.19	0.94		4.96	4.17	3.34							1.065	4.15667			N
Q6H7P9	239	K	Os02g0195500 protein	Os02g0195500	77.776	_MSSVVDALHDCQK(ac)K_	-2.4828	1	2	830.395				5.1	7.97	7.93								7			N
Q6H7T1	95	K	Os02g0162500 protein	Os02g0162500	135.16	_ELGITALHIK(ac)LR_	1.7043	1	2	703.43	1.37	1.74	1.94	2.67	2.31	1.56	0.85	0.71	1.24	0.96	1.25333	0.896667	1.68333	2.18	0.933333	1.03667
Q6H7U2	324	K	Zinc finger CCCH domain-containing protein 13	Os02g0161200	66.267	_GTEATK(ac)SLYLK_	1.6041	1	2	626.843	1.56	1.98	1.76	0.49	0.56	0.96	2.62	2	2.26				1.76667	0.67	2.29333
Q6H819	157	K	Os02g0180500 protein	Os02g0180500	71.692	_YVAEVK(ac)FK_	1.0474	1	2	513.287	1.49	1.57	1.56	1.71	2.95	2.88	1.14	1.04	0.9	1.08762			1.54	2.51333	1.02667	1.08762
Q6I5G9	24	K	Os05g0533800 protein	Os05g0533800	105.98	_FAAK(ac)HGCAYHR_	-0.25435	1	3	453.884	5.55	3.71	6.58	0.39	0.46	0.45	0.32	0.35	0.26				5.28	0.433333	0.31
Q6I5G9	39	K	Os05g0533800 protein	Os05g0533800	103.76	_NQK(ac)YVADPPTIER_	0.17992	1	2	786.904	5.65	6.32	7.55	0.23	0.14	0.33		0.3	0.31				6.50667	0.233333	0.305
Q6I5L0	97	K	Os05g0435700 protein	Os05g0435700	64.104	_VIDYK(ac)PGEYAVGIK_	-0.54527	1	2	797.43	1.21	1.72	1.54	0.94	0.99	0.81	1.3		1.52				1.49	0.913333	1.41
Q6I5R5	32	K	Putative cold regulated protein	OJ1058_C01.10	66.56	_HYTLEGQGAK(ac)K_	-2.3251	1	2	637.33	12.55		8.45										10.5				N
Q6I608	21	K	Os05g0556900 protein	Os05g0556900	65.246	_GTILGYK(ac)R_	0.40598	1	2	475.277	1.94	2.37	1.76	1.52	1.36	1.22	1.55	1.38	1.56				2.02333	1.36667	1.49667
Q6I608	51	K	Os05g0556900 protein	Os05g0556900	80.231	_EEVGWYAGK(ac)R_	1.9915	1	2	618.804	1.76	1.67	2.35	1.04	1.75	1.27	1.59	1.6	1.26				1.92667	1.35333	1.48333
Q6I610	29	K	Putative T-complex protein 1 beta subunit (TCP-1-beta) (CCT-beta)	OJ1214_E03.9	91.961	_VAEIEAAEK(ac)QK_	0.47845	1	2	629.338		2.71	2.1	4.3	2.1	3.81						0.535714	2.405	3.40333		0.535714	N
Q6I614	271	K	Putative dynamin	OJ1214_E03.5	60.55	_EYFSTTPEYK(ac)HLAHR_	-0.76598	1	3	640.979		0.61		3.98	5.52	4.42		2.1					0.61	4.64	2.1		N
Q6I614	288	K	Putative dynamin	OJ1214_E03.5	90.614	_SLSK(ac)HLETVIK_	-1.6023	1	2	648.88	0.54	1.13		2.7	2.9	3.74	3.73	1.63	1.6				0.835	3.11333	2.32		N
Q6I614	372	K	Putative dynamin	OJ1214_E03.5	44.968	_IYHVFDNQFPVAIK(ac)R_	2.2225	1	3	630.34							1								1		N
Q6K1R5	91	K	Putative adenosine kinase	B1215B07.34	53.751	_DK(ac)FGEEMK_	0.26035	1	2	513.234		0.72		3.31	2.52	2.71	1.38	1.56	1.22				0.72	2.84667	1.38667		N
Q6K1R5	157	K	Putative adenosine kinase	B1215B07.34	101.75	_KPENWALVEK(ac)AK_	1.6494	1	2	727.904		0.63	0.87	3.73	3.47	5.2		1.52					0.75	4.13333	1.52		N
Q6K1R5	253	K	Putative adenosine kinase	B1215B07.34	58.32	_ISQLPLASGK(ac)QK_	-0.062953	1	2	656.385										1.01048						1.01048	N
Q6K1T2	221	K	Lysine--tRNA ligase	Os02g0623500	72.2	_YHGLTDVDK(ac)R_	1.2971	1	2	623.315	4.43	8.46	6.48	1.62									6.45667	1.62
Q6K2P6	25	K	Os09g0327100 protein	Os09g0327100	73.918	_VVLIGDSGVGK(ac)SNLLSR_	3.0788	1	2	878.502	4.29			7.71									4.29	7.71			N
Q6K2Y3	531	K	Os02g0307000 protein	Os02g0307000	105.14	_TSFALK(ac)YR_	-1.6322	1	2	514.282	1.31	1.06	0.8	2.03	2.21	2.52	1.57	2.04	1.2				1.05667	2.25333	1.60333
Q6K3M2	54	K	Putative uncharacterized protein OSJNBb0021C10.31	OSJNBb0021C10.31	74.962	_ASGPSARK(ac)CPQK_	2.9552	1	2	664.841																	N
Q6K3Z3	230	K	Os09g0252100 protein	Os09g0252100	71.894	_GKPPVLVDKDEGLDK(ac)FDPVK_	-2.1519	0.997744	3	746.739	1.27			1.63	2.7	3.32	1.86	1.17					1.27	2.55	1.515
Q6K3Z3	235	K	Os09g0252100 protein	Os09g0252100	82.635	_GKPPVLVDKDEGLDKFDPVK(ac)LK_	0.24366	0.996954	3	827.132	1.66	1.89	2.08	1.04	2.28	2.15	0.84	0.94	0.84				1.87667	1.82333	0.873333
Q6K4D4	164	K	Os09g0471900 protein	OJ1509_C06.4	97.69	_NQALEGFHEFLK(ac)R_	3.7713	1	2	815.92								1							1		N
Q6K4E7	227	K	Aminopeptidase M1-D	Os09g0362800	153.54	_VYTQVGK(ac)SNQGK_	-2.0695	1	2	675.854										1.01429	0.985714	1				1	N
Q6K4E7	411	K	Aminopeptidase M1-D	Os09g0362800	61.344	_FQK(ac)ALASYIK_	-1.1859	1	2	605.845												1				1	N
Q6K4K9	461	K	Os09g0249700 protein	Os09g0249700	97.635	_DAAANNLK(ac)R_	2.3103	1	2	507.77	0.95	1.6	0.78		3.37	8.9							1.11	6.135			N
Q6K4P1	41	K	Eukaryotic translation initiation factor 3 subunit G	Os02g0788400	53.448	_VVSGPDENGFK(ac)K_	-0.50938	1	2	659.836	2.91	2.63	2.5				1.66	1.59	1.56	0.932857		0.484286	2.68		1.60333	0.708571
Q6K4U8	391	K	Putative RNA helicase	OSJNBa0010K08.27	92.474	_ANPSGGSASGVGVGSGK(ac)R_	-2.2815	1	2	793.898	1.44	1.26	1.21	1.05	1.26	1.34	1.17	2.14	1.04				1.30333	1.21667	1.45
Q6K5C8	167	K	Os02g0294600 protein	OSJNBa0073G17.1	103.13	_TLQSEITPLGVNK(ac)K_	2.0282	1	2	785.446	1.07	1.17	1.16	1.04	0.77	1.07	1.15	1.53	0.85				1.13333	0.96	1.17667
Q6K5G8	57	K	Glyceraldehyde-3-phosphate dehydrogenase 3, cytosolic	GAPC3	206.19	_YDTVHGQWK(ac)HHEVK_	-0.64155	1	2	903.44	1.63	1.96	1.8	3.43	2.44	3.3	0.56	0.7	0.41	0.471429	0.242857	0.414286	1.79667	3.05667	0.556667	0.37619
Q6K5G8	62	K	Glyceraldehyde-3-phosphate dehydrogenase 3, cytosolic	GAPC3	119.41	_HHEVK(ac)VK_	0.88837	1	2	459.761										0.641429	1.19	1.16857				1
Q6K5G8	140	K	Glyceraldehyde-3-phosphate dehydrogenase 3, cytosolic	GAPC3	56.768	_DAPMFVVGVNEK(ac)EYK_	-0.77577	1	2	884.435	5.1	7.88	6.49						1.52				6.49		1.52
Q6K5G8	143	K	Glyceraldehyde-3-phosphate dehydrogenase 3, cytosolic	GAPC3	83.602	_EYK(ac)SDVNIVSNASCTTNCLAPLAK_	1.5777	1	3	899.767	6.09	9.01	5.91										7.00333
Q6K5G8	196	K	Glyceraldehyde-3-phosphate dehydrogenase 3, cytosolic	GAPC3	78.903	_TVDGPSMK(ac)DWR_	0.021465	1	2	667.314	4.69	4.66	5.21	0.66		0.9	0.68		0.56				4.85333	0.78	0.62
Q6K5G8	271	K	Glyceraldehyde-3-phosphate dehydrogenase 3, cytosolic	GAPC3	101.38	_EEAEGK(ac)LK_	0.44546	1	2	473.248	4.49	5.96	4.34	0.76	0.7	0.93	0.34	0.2	0.14			1.23333	4.93	0.796667	0.226667	1.23333
Q6K5H5	381	K	Glucose-6-phosphate 1-dehydrogenase	Os02g0600400	56.404	_DAPGDIFK(ac)CK_	-2.3862	1	2	596.787	9.1	11.9											10.5
Q6K5H5	497	K	Glucose-6-phosphate 1-dehydrogenase	Os02g0600400	132.17	_GPPEADELSK(ac)R_	-0.96534	1	2	620.812	6.38	8.2	6.19						0.23				6.92333		0.23
Q6K624	450	K	BRI1-KD interacting protein 135	Os02g0612800	68.355	_EMVSPK(ac)SVSK_	-0.36232	1	2	567.297	1.18	2.04	1.09			0.77	4.04	3.7	3.75				1.43667	0.77	3.83		N
Q6K643	545	K	Os02g0611400 protein	OJ1004_A05.9	54.281	_NQLDHALSFLLK(ac)LEK_	3.2539	1	3	604.34			1										1				N
Q6K669	171	K	Leucine aminopeptidase 2, chloroplastic	Os02g0794700	87.323	_LPGQGFK(ac)R_	-0.11684	1	2	472.769					6.98	5.79								6.385
Q6K670	46	K	Os02g0794600 protein	P0700F06.35	66.55	_ICCACPDTK(ac)R_	1.8913	1	2	661.786	0.812857	1.16571	1.02143										1
Q6K7A3	345	K	Os02g0469600 protein	Os02g0469600	81.656	_NSWGENWGEHGYYK(ac)ICR_	-2.2263	1	3	733.322				5.67	4.95	10.38					1			7		1	N
Q6K836	254	K	GCN5-related N-acetyltransferase (GNAT) family protein-like	OJ1548_F12.27-1	99.752	_WPEPK(ac)IAK(ac)GVR_	-2.1637	1	2	682.888				0.43	0.88	0.71	0.38	0.52	0.26					0.673333	0.386667
Q6K836	257	K	GCN5-related N-acetyltransferase (GNAT) family protein-like	OJ1548_F12.27-1	99.752	_WPEPK(ac)IAK(ac)GVR_	-2.1637	1	2	682.888				0.43	0.88	0.71	0.38	0.52	0.26					0.673333	0.386667
Q6K850	126	K	Os02g0804500 protein	Os02g0804500	75.764	_EISAAYEVLSDEK(ac)K_	2.2186	1	2	812.409																	N
Q6K8D8	201	K	Os02g0759900 protein	Os02g0759900	94.114	_FEDLK(ac)ER_	1.4837	1	2	489.748
Q6K8J4	228	K	4-hydroxy-3-methylbut-2-en-1-yl diphosphate synthase, chloroplastic	ISPG	72.2	_VFSPLVEK(ac)CK_	1.9386	1	2	624.836		1.37429										0.658571	1.37429			0.658571
Q6K8U8	52	K	Os02g0785800 protein	Os02g0785800	78.939	_EEVAWYCGK(ac)R_	1.3677	1	2	670.309	2.44	2.12	1.69	7.16	0.8		2.3	2.43	2.07				2.08333	3.98	2.26667
Q6K975	6	K	Os02g0831300 protein	Os02g0831300	120.65	_(ac)MDAAHK(ac)R_	0.1241	1	2	456.721																	N
Q6K9G4	106	K	Os02g0620400 protein	Os02g0620400	79.837	_GLSCTWDVLAAVDK(ac)YYK_	1.0062	1	3	677.668	0.63	0.84	0.22	3.52	3.47	1.83	0.51	0.66	1.31				0.563333	2.94	0.826667
Q6K9N6	75	K	Succinyl-CoA ligase [ADP-forming] subunit beta, mitochondrial	Os02g0621700	109.16	_EIVVK(ac)SQILAGGR_	4.1	1	2	706.417	2.32	3.05		4.38	4.07	5.36		0.68					2.685	4.60333	0.68
Q6K9N6	130	K	Succinyl-CoA ligase [ADP-forming] subunit beta, mitochondrial	Os02g0621700	87.184	_IVSK(ac)VYLCEK_	2.1827	1	2	640.85	4.91	4.31	5.1	1.13	1.33	1.24	0.32	0.25	0.3	0.823333	1.00905	0.718095	4.77333	1.23333	0.29	0.850159
Q6K9N6	188	K	Succinyl-CoA ligase [ADP-forming] subunit beta, mitochondrial	Os02g0621700	61.821	_VPIDVFK(ac)GITDDDAAK_	-0.12913	1	2	873.451	1.10476	0.895238											1
Q6K9N6	393	K	Succinyl-CoA ligase [ADP-forming] subunit beta, mitochondrial	Os02g0621700	121.68	_LEGTNVDQGK(ac)R_	-1.373	1	2	629.823	2.81	2.95	2.68	3.14		3.83		0.5		0.713333	0.543333	0.793333	2.81333	3.485	0.5	0.683333
Q6K9Q5	138	K	Serine/threonine-protein phosphatase	Os02g0820000	88.056	_IYGFYDECK(ac)R_	-0.20916	1	2	696.816	1.31	8.21	1.2		0.85	1.23	0.75	0.7		1.95429	1.50095	1.70286	3.57333	1.04	0.725	1.71937
Q6K9Q5	235	K	Serine/threonine-protein phosphatase	Os02g0820000	60.549	_VSEFLEK(ac)HDLDLICR_	3.3389	1	3	639.324	1.17	2.29	1.14	1.85	2.27	2.91		2.18		1.17333		0.826667	1.53333	2.34333	2.18	1
Q6KAI0	342	K	Polyribonucleotide nucleotidyltransferase 2, mitochondrial	PNP2	65.374	_GEALENITQSVK(ac)AK_	3.1203	1	2	765.412	5.15	9.88	5.97										7				N
Q6KAJ2	260	K	Aspartate aminotransferase	Os02g0797500	86.898	_IADVIQEK(ac)K_	0.21331	1	2	543.314	0.63	0.57		3.54	3.38	4.21							0.6	3.71
Q6L4Q9	345	K	Putative casein kinase	OSJNBa0017O06.16	124.98	_LIYQVGQK(ac)R_	1.4125	1	2	573.835	1.96	2.78	1.93	0.82	0.64	0.67	1.27	1.02	1.31				2.22333	0.71	1.2
Q6L4S0	191	K	Os05g0592400 protein	Os05g0592400	66.492	_HVK(ac)TYEVALK_	0.3165	1	2	615.348	0.98			3.11	6.96	4.73	1.29						0.98	4.93333	1.29		N
Q6L4W7	173	K	Os05g0509200 protein	Os05g0509200	227.56	_EIEEALLEHLGVK(ac)R_	-0.56617	1	3	559.977	9.14	5.95	4.3	0.42	0.55	0.44					0.114286		6.46333	0.47		0.114286	N
Q6L4W7	223	K	Os05g0509200 protein	Os05g0509200	69.979	_GSEGYTYNYYEDLTPK(ac)R_	-0.65483	1	2	1049.47		9.38	10.2	1.42									9.79	1.42			N
Q6L4X5	61	K	Os05g0508500 protein	Os05g0508500	51.135	_IIAPVFADLAK(ac)K_	-2.5805	1	2	664.403	0.78		0.82	4.18	3.46	3.91		1.46			0.953333	1.04667	0.8	3.85	1.46	1
Q6L4X5	62	K	Os05g0508500 protein	Os05g0508500	121.5	_K(ac)HTNAVFLK_	1.333	1	2	550.317				12.82	8.18									10.5
Q6L510	58	K	60S ribosomal protein L36	OJ1281_H05.4	77.124	_EVAGFAPYEK(ac)R_	1.5547	1	2	654.833	0.934286	1.17	0.895714										1
Q6L588	102	K	Putative 40S ribosomal protein S4	OJ1393_A07.10	66.429	_DEDAK(ac)FK_	0.24988	1	2	447.714									1						1		N
Q6L5I4	143	K	Putative aldehyde dehydrogenase	OJ1741_B01.10	112.74	_VSPK(ac)SYQQALAEVQVSQK_	0.78798	1	2	1016.54	5.41	7.73	7.3	0.01	0.01		0.11	0.14	0.13	0.00190476			6.81333	0.01	0.126667	0.00190476	N
Q6L5I5	18	K	Mitochondrial outer membrane protein porin 2	VDAC2	79.393	_(ac)AAAAPPAGPGLYSDIGK(ac)K_	3.6539	1	2	884.467	1.07	0.85	2.32	2	2.96	3.86		0.51					1.41333	2.94	0.51		N
Q6L5I5	108	K	Mitochondrial outer membrane protein porin 2	VDAC2	96.866	_GILSIPFPYQK(ac)SAK_	4.2084	1	2	795.948	1.98	1.94	1.85	3.87	4.29	4.56	0.83		0.89				1.92333	4.24	0.86		N
Q6YPF2	310	K	Os08g0120500 protein	B1203H11.9	58.172	_ITDLLK(ac)EYIK_	1.218	1	2	639.371	1.29714	1.60429											1.45071
Q6YPF2	314	K	Os08g0120500 protein	Os08g0120500	85.837	_EYIK(ac)NGDTAEACR_	-2.3495	1	2	784.854	5.19	9.71	6.11										7.00333
Q6YSX0	86	K	Os07g0674200 protein	P0618H09.1	78.728	_YLK(ac)YLTK_	2.6521	1	2	485.784	2.41		3.36	2.73		3.14	2.73	2.08	2.16				2.885	2.935	2.32333
Q6YTT6	17	K	Os08g0484301 protein	Os08g0484301	75.825	_LVGVGFK(ac)AR_	2.5779	1	2	494.801	7.96	5.37	7.67										7				N
Q6YTY3	138	K	PHD finger protein ALFIN-LIKE 9	Os07g0608400	149.47	_LFGM(ox)INDLPTIFEVVSGK(ac)SK_	1.4926	1	3	751.733	0.6	0.65	0.74	1.47	1.59	0.6	0.21	0.28					0.663333	1.22	0.245
Q6YTY3	246	K	PHD finger protein ALFIN-LIKE 9	Os07g0608400	66.92	_ITPAK(ac)AEHIK_	0.034543	1	3	383.892	1.52	1.53	1.13	1.38	1.68	1.17	2.73	3.41	2.71				1.39333	1.41	2.95
Q6YU05	33	K	Os02g0562300 protein	Os02g0562300	49.036	_VLDPTGGGGGDDDDHAAK(ac)R_	-1.0246	1	3	632.289
Q6YU90	22	K	Os02g0101500 protein	B1370C05.18-1	80.014	_VVSTK(ac)SMPGTR_	0.23326	1	2	602.821	0.64		0.5	0.27	0.58	0.39	0.38	0.41	0.37				0.57	0.413333	0.386667
Q6YUA2	770	K	Enhancer of polycomb-like protein	Os02g0100200	111.57	_GK(ac)PDICLQDANGAEEEALR_	-1.2242	1	2	1064.5	2.5	2.09	2.01	1.66	1.71	1.27	2.42	1.79	1.81				2.2	1.54667	2.00667		N
Q6YUK5	315	K	T-complex protein 1 subunit delta	Os02g0332200	101.88	_DAVTDLSLHYLAK(ac)AK_	-0.99886	1	3	562.974		1.54	6.4	1.27	1.88	2.19	1.16	3.19		0.537143		0.974286	3.97	1.78	2.175	0.755714
Q6YV22	75	K	Carbamoyl-phosphate synthetase small subunit-like	OSJNBb0060O16.25-3	96.391	_VTHINLNDNSCAGLQYPK(ac)MK_	0.64374	1	3	782.384	2.28	3.52	2.71	3.62	4.38	2.9	0.55						2.83667	3.63333	0.55		N
Q6YVH4	88	K	Putative heterogeneous nuclearribonucleoprotein A2	P0758B01.1-2	47.217	_HFEK(ac)YGAITDSVIMK_	-2.4528	1	3	594.303	0.78	1.46		2.94	5.13	9.43		1.25					1.12	5.83333	1.25		N
Q6YW64	60	K	Double-stranded RNA-binding protein 4	DRB4	53.237	_QLPIYCTK(ac)CK_	2.2757	1	2	676.839	2.38	2.65	2.72	0.9			5.06	4.68	2.63				2.58333	0.9	4.12333		N
Q6YWQ9	271	K	Putative mitochondrial aldehyde dehydrogenase ALDH2a	OSJNBa0072H09.28-1	87.718	_TGVEQGPQIDGEQFK(ac)K_	0.88746	1	2	901.95	1.01143	0.988571	1.00143										1.00048				N
Q6YXI1	547	K	Glucose-6-phosphate isomerase	OJ1005_D12.17	62.466	_AAGEVLALQK(ac)R_	1.9093	1	2	599.351										0.829524	1.17048					1	N
Q6YXY2	846	K	Probable histone acetyltransferase HAC-like 1	Os02g0137500	110.63	_PLQK(ac)PAK_	-2.8625	1	2	412.255		1.66667	1.8819							0.219048	0.232381		1.77429			0.225714
Q6YXY2	1365	K	Probable histone acetyltransferase HAC-like 1	Os02g0137500	100.38	_GK(ac)TK(ac)K(ac)IITK(ac)R_	-0.41446	1	2	670.917	1												1
Q6YXY2	1367	K	Probable histone acetyltransferase HAC-like 1	Os02g0137500	100.38	_GK(ac)TK(ac)K(ac)IITK(ac)R_	-0.41446	1	2	670.917	1												1
Q6YXY2	1368	K	Probable histone acetyltransferase HAC-like 1	Os02g0137500	100.38	_GK(ac)TK(ac)K(ac)IITK(ac)R_	-0.41446	1	2	670.917	1												1
Q6YXY2	1372	K	Probable histone acetyltransferase HAC-like 1	Os02g0137500	100.38	_GK(ac)TK(ac)K(ac)IITK(ac)R_	-0.41446	1	2	670.917	1												1
Q6YXY3	124	K	Putative splicing factor 3b, subunit 3, 130kDa	OSJNBa0026E05.6	60.301	_VHQETFGK(ac)SGCR_	0.23545	1	2	724.341	1.69	3.19	1.23	2.03	1.25	1.85	1.71	1.13	2.17				2.03667	1.71	1.67		N
Q6YXY3	152	K	Putative splicing factor 3b, subunit 3, 130kDa	OSJNBa0026E05.6	64.918	_ALCIAALEK(ac)QK_	1.3683	1	2	643.86									9.6						9.6		N
Q6YXY3	1092	K	Putative splicing factor 3b, subunit 3, 130kDa	OSJNBa0026E05.6	65.423	_LPQDLSDEIEEDPTGGK(ac)IK_	1.9728	1	2	1063.53	3.62	2.74		1.15		0.89	2.64	1.8	1.94				3.18	1.02	2.12667		N
Q6YXZ6	358	K	Os02g0139300 protein	OSJNBa0026E05.37	43.878	_YQLNLGQSHGLLK(ac)AK_	0.17085	1	3	571.321																	N
Q6YXZ7	242	K	Protein arginine N-methyltransferase 5	PRMT5	67.494	_GYPCLSK(ac)R_	-0.1153	1	2	511.758	1.74	1.68	4.04	1.02	1.5			1.82	0.77				2.48667	1.26	1.295		N
Q6YY64	12	K	60S ribosomal protein L6	OSJNBa0006O15.44	127.84	_LSQGIK(ac)R_	-1.4076	1	2	422.256	1.22286	1.08	1.15048				0.546667						1.15111		0.546667
Q6YY64	29	K	60S ribosomal protein L6	Os02g0591700	63.565	_GLWAIK(ac)AK_	-2.1569	1	2	464.784	1.85	2.21	1.88	0.66	1.45	1.68	1.41	1.4	1.2				1.98	1.26333	1.33667
Q6YY64	145	K	60S ribosomal protein L6	Os02g0591700	82.279	_FDDK(ac)YFAR_	1.3599	1	2	552.261	2.14	1.87	2.09	1.14	1.64	1.7	1.14	1.04	0.86	0.35619	0.30381	0.529048	2.03333	1.49333	1.01333	0.396349
Q6YYB0	8	K	Uncharacterized protein Os08g0359500	Os08g0359500	57.55	_HPEVK(ac)WAQR_	0.46587	1	2	596.815
Q6YYB0	60	K	Uncharacterized protein Os08g0359500	Os08g0359500	116.98	_LELNDK(ac)VNVEESK_	-0.33194	1	2	779.902	1.7	2.13	2	1.9	2.27	2.16	1.28	1.19	0.82				1.94333	2.11	1.09667
Q6YYB0	202	K	Uncharacterized protein Os08g0359500	Os08g0359500	79.875	_AAEAGK(ac)SQESDAK_	0.64553	1	2	667.315	2.19	7.28	5.71				1.58		1.12				5.06		1.35
Q6YYC8	23	K	Os08g0134900 protein	Os08g0134900	126.24	_PMVAIK(ac)R_	0.50662	1	2	428.757	2.23	2.38	2.09	0.64	0.22	0.71	1.6	1.35	1.36				2.23333	0.523333	1.43667
Q6YYV1	327	K	Polyadenylate-binding protein	Os09g0115400	108.71	_YQNTNLYLK(ac)NLDDSVDDDKLR_	1.3958	1	3	862.089	2.81	3.28	4.89	1.38	2.33	3.42							3.66	2.37667
Q6YYV1	337	K	Os09g0115400 protein	OJ1310_F05.15	66.004	_NLDDSVDDDK(ac)LR_	3.0635	1	2	723.839
Q6YZH8	273	K	Os08g0559600 protein	P0562A06.23	55.261	_LAGK(ac)YLLELLK_	-1.5753	1	2	651.905										0.788571	0.977143	1.23429				1
Q6YZX5	206	K	Os08g0191200 protein	Os08g0191200	62.088	_LCDK(ac)YNIPTAK_	3.1382	1	2	682.848				2.47	2.65	2.87	0.82	1.04	0.85					2.66333	0.903333
Q6YZX6	152	K	Putative aconitate hydratase, cytoplasmic	Os08g0191100	130.47	_SPNAVQSNMELEFK(ac)R_	0.87901	1	2	896.438	2.29	2.65	2.6	2.21	2.71	3.28	0.97	1.17	0.63			0.864286	2.51333	2.73333	0.923333	0.864286
Q6YZX6	736	K	Putative aconitate hydratase, cytoplasmic	Os08g0191100	89.231	_IVNK(ac)FLNGEVGPK_	0.25184	1	2	728.912		0.697143					0.910476			1.61143	1.83619		0.697143		0.910476	1.72381
Q6YZX6	745	K	Putative aconitate hydratase, cytoplasmic	Os08g0191100	64.298	_FLNGEVGPK(ac)TVHVPTGEK_	-3.6602	1	3	651.014	1.14	1.45	1.54	2.79	3.35	6.68	0.82		0.29				1.37667	4.27333	0.555
Q6YZX6	765	K	Putative aconitate hydratase, cytoplasmic	Os08g0191100	115.36	_YK(ac)SEGHDTIVLAGAEYGSGSSR_	-1.4707	1	3	776.036	0.99	1.27	1.2	5.74	4.85	3.07	0.69	0.86					1.15333	4.55333	0.775
Q6YZX6	803	K	Putative aconitate hydratase, cytoplasmic	Os08g0191100	122.28	_AVIAK(ac)SFER_	-2.0432	1	2	531.801	1.19	1.58	1.06	2.69	3.56	3.6	0.68	0.8	0.71	2.07952	1.4981		1.27667	3.28333	0.73	1.78881
Q6Z050	132	K	Os08g0314800 protein	P0451H06.101	62.68	_SGAANIFIK(ac)NLDK_	3.8162	1	2	716.893												1				1	N
Q6Z0F1	21	K	Enhancer of polycomb-like protein	Os08g0338900	120.31	_KLPIVK(ac)SAR_	-0.94307	1	3	351.897	1.87	1.88	1.79	0.42	0.45	0.53	3.15	2.87	3.14				1.84667	0.466667	3.05333		N
Q6Z0F1	260	K	Enhancer of polycomb-like protein	OSJNBa0062G05.8	91.032	_NLEQAK(ac)ALMGALIK_	-0.26003	1	2	771.44	2.81143	2.37143					4.36571	0.302857	0.508571				2.59143		1.72571		N
Q6Z0N5	342	K	Os08g0295300 protein	Os08g0295300	103.21	_EYK(ac)HLLEEAK_	-0.83867	1	3	434.563	1.83	2.2	0.86	2.74	3.01	4.51	0.52		0.98				1.63	3.42	0.75
Q6Z1C0	291	K	Nucleolin 1	Os08g0192900	126.1	_TPAATK(ac)SQNDEPK_	-0.95134	1	2	714.852	3.51	3.57	3.5			0.39	1.49	1.53	1.71				3.52667	0.39	1.57667		N
Q6Z1J6	81	K	Obg-like ATPase 1	OSJNBb0094P23.28	53.211	_FDWLCQLYK(ac)PK_	4.1904	1	2	770.387	1.66		1.02571										1.34286
Q6Z2H7	294	K	Os02g0734600 protein	Os02g0734600	64.82	_FEEIFAK(ac)HAK_	0.57985	1	2	631.332				6.08	8.8	0.96	1.67		2.46					5.28	2.065		N
Q6Z2J8	1249	K	Os02g0732700 protein	Os02g0732700	59.709	_SK(ac)SNPSDAAGSTAR_	1.1725	1	2	695.831		2.17	2.64	1.51	1.64	2.37	1.44	2.63	3.07				2.405	1.84	2.38		N
Q6Z2Z4	14	K	Eukaryotic initiation factor 4A-3	Os02g0146600	117.53	_(ac)AGMAPEGSQFDAK(ac)HYDSK_	1.5672	1	2	1011.95	2.05	2.83	2.56	1.87	1.6	2.54	0.89	1.06	0.83				2.48	2.00333	0.926667
Q6Z2Z4	238	K	Eukaryotic initiation factor 4A-3	Os02g0146600	64.803	_FMNK(ac)PVR_	0.94095	1	2	467.252	2.09	2.21	1.79	1.24	2.75	2.24	1.45	1.39	1.34				2.03	2.07667	1.39333
Q6Z2Z4	299	K	Eukaryotic initiation factor 4A-3	Os02g0146600	76.282	_VDWLTDK(ac)MR_	-4.3705	1	2	603.303	1.23	1.15	1.69	2.1	2.07	3.47	0.74	0.8	0.98				1.35667	2.54667	0.84
Q6Z308	354	K	Os02g0767100 protein	Os02g0767100	87.363	_VILHVYDTEESGAK(ac)R_	2.6246	1	3	586.972	6.84	1.78	5.27	0.74	0.84	0.69	0.59	0.44	0.5				4.63	0.756667	0.51
Q6Z382	268	K	Coatomer subunit gamma-2	Os07g0201100	102.87	_NK(ac)AEMVILEAAR_	2.9109	1	2	693.874	0.94	1.18	1.43	1.99		2.11	1.37	1.11	1.54				1.18333	2.05	1.34
Q6Z382	395	K	Coatomer subunit gamma-2	Os07g0201100	55.064	_SLCLK(ac)FPLK_	2.6679	1	2	574.331	0.92	1.29		2.49	2.31	1.64	1.3	1.91	1.8				1.105	2.14667	1.67
Q6Z382	420	K	Coatomer subunit gamma-2	Os07g0201100	55.461	_EEGGFEYK(ac)K_	-0.14983	1	2	564.764	0.71	0.87	0.72	0.88	1.93	1.87	1.23	1.62	1.33				0.766667	1.56	1.39333
Q6Z3T3	25	K	Putative 60S ribosomal protein L31	OSJNBa0025J22.10	86.67	_EYTINLHK(ac)R_	-0.66478	1	2	608.328	1.16571						0.44	1.39429					1.16571		0.917143		N
Q6Z3W7	156	K	Putative uncharacterized protein P0673E01.12	P0673E01.12	80.706	_K(ac)ATATAMRQR_	-2.4243	1	2	588.319																	N
Q6Z3X5	214	K	Os07g0695800 protein	Os07g0695800	116.52	_DKIETAK(ac)LK_	-1.29	1	2	544.322	6.43	8.19	5.41	0.33	0.23	0.23		0.19					6.67667	0.263333	0.19		N
Q6Z3X5	508	K	Os07g0695800 protein	Os07g0695800	143.31	_MYQVIK(ac)NHPSSLK_	-1.1707	1	2	793.922	5.31	6.08	6.85	0.28	0.48	0.54	0.14	0.21	0.23				6.08	0.433333	0.193333		N
Q6Z3X5	588	K	Os07g0695800 protein	P0627E10.28	103.08	_NTGVNPGVLK(ac)R_	-1.9038	1	2	598.841	1.16667	0.833333											1				N
Q6Z411	213	K	Chlorophyll a/b-binding protein	Os07g0558400	86.898	_NAELDPEK(ac)R_	-0.64633	1	2	557.28					0.42	0.37								0.395
Q6Z411	243	K	Chlorophyll a/b-binding protein	Os07g0558400	109.29	_LQLAEIK(ac)HAR_	2.6865	1	3	407.575				0.17	0.07	0.22	0.04	0.04						0.153333	0.04
Q6Z441	82	K	Homeodomain protein	Os02g0147800	137.73	_GSDAATGK(ac)SATGPTR_	1.0507	1	2	709.847	2.38	2.92	2.81	0.8		1.2	3.79	3.75	2.5				2.70333	1	3.34667
Q6Z441	431	K	Homeodomain protein	P0479D12.6	93.267	_SDVK(ac)SNK(ac)K_	0.66213	1	2	495.267	1												1
Q6Z441	434	K	Homeodomain protein	P0479D12.6	93.267	_SDVK(ac)SNK(ac)K_	0.66213	1	2	495.267	1												1
Q6Z4E4	108	K	Methylmalonate semi-aldehyde dehydrogenase	Os07g0188800	81.017	_IMLK(ac)YQELIR_	-1.015	1	2	674.886	3.85	4.43	5.07	2.65	2.1	2.15						1.3981	4.45	2.3		1.3981
Q6Z4E4	416	K	Methylmalonate semi-aldehyde dehydrogenase	OSJNBb0084L07.21	111.77	_SEMECYK(ac)EEIFGPVLLLM(ox)K_	-3.0806	1	3	792.051	2.7	1.05143	1.73714				0.148571	0.117143	0.248571				1.82952		0.171429
Q6Z4E4	443	K	Methylmalonate semi-aldehyde dehydrogenase	Os07g0188800	110.74	_NK(ac)YGNGASIFTTSGVSAR_	-0.73022	1	3	624.646	8.36	5.83	5.83	0.54	0.22	0.21							6.67333	0.323333
Q6Z4N6	57	K	Os07g0683900 protein	Os07g0683900	53.034	_DEHQHWFK(ac)DMR_	0.8891	1	3	524.233	1.17	0.89	1.18	2.2	2.76	3.76							1.08	2.90667			N
Q6Z4N6	230	K	Os07g0683900 protein	Os07g0683900	107.09	_DDYQHWIK(ac)DMR_	-1.2137	1	2	774.849	0.78	1.44	1.62	2.21	3.2	2.19		0.65					1.28	2.53333	0.65		N
Q6Z4N6	259	K	Os07g0683900 protein	Os07g0683900	60.541	_VTGEAIK(ac)HSTGQGHPVK_	-0.9587	1	3	596.651	0.74	2.46	0.54	3.91	2.59	3.71	0.49	0.68	0.82				1.24667	3.40333	0.663333		N
Q6Z510	37	K	Ribosomal protein S3	OSJNBa0036E18.21	110.93	_NYSEGLQEDK(ac)K_	-0.74479	1	2	676.82																	N
Q6Z5N4	82	K	Pyruvate dehydrogenase E1 component subunit alpha-1, mitochondrial	Os02g0739600	69.03	_M(ox)EIAADSLYK(ac)AK_	2.3985	1	2	699.353	1.64	1.84	1.92	1.89	2.01	2.93	0.52	0.72	0.51	2.04667	1.93333	1.26667	1.8	2.27667	0.583333	1.74889
Q6Z5N4	245	K	Pyruvate dehydrogenase E1 component subunit alpha-1, mitochondrial	Os02g0739600	97.602	_SPAYYK(ac)R_	1.8466	1	2	463.74		13.62	5.36					0.28					9.49		0.28
Q6Z5N4	336	K	Pyruvate dehydrogenase E1 component subunit alpha-1, mitochondrial	Os02g0739600	57.936	_LILAHDLATAAELK(ac)DMEK_	-0.17628	1	3	675.363		1											1
Q6Z6A7	72	K	Annexin	Os02g0753800	66.393	_ALNDEIHGK(ac)FER_	1.5498	1	3	490.916	0.17		0.24	4.11	5.58	5.04	0.29	0.56	0.4			0.745714	0.205	4.91	0.416667	0.745714
Q6Z6A7	122	K	Annexin	P0627E03.4	87.519	_TPSQLFAAK(ac)QAYHER_	-1.9045	1	3	596.972			0.214286				1.70476			1.28095	1.2381	0.87619	0.214286		1.70476	1.13175
Q6Z6A7	248	K	Annexin	P0627E03.4	101.69	_YFEK(ac)VIR_	-0.20711	1	2	498.779							0.66			2.21048		1.8019			0.66	2.00619
Q6Z6L4	236	K	Aminopeptidase M1-A	Os02g0218200	146.36	_VYTQVGK(ac)SAQGK_	-1.1016	1	2	654.351	0.84	1.13	0.71	3.84	3.21	3.56	0.6	0.92	0.36	0.406667	0.45		0.893333	3.53667	0.626667	0.428333
Q6Z6L4	298	K	Aminopeptidase M1-A	Os02g0218200	167.56	_ETALLFDEK(ac)HSAAANK_	1.7102	1	2	893.952	1.64	1.16	1.65	0.65	2.71	3.05	0.98	0.97	0.93	0.615238	0.890476	1.90238	1.48333	2.13667	0.96	1.13603
Q6Z6L4	732	K	Aminopeptidase M1-A	Os02g0218200	54.343	_IYK(ac)ETDLSQEK_	2.6442	1	2	698.354				4.15	7.62	9.23				1.3881	0.979524	0.969048		7		1.11222
Q6Z6Y2	103	K	Os02g0130000 protein	P0576F08.32	70.028	_EINCDDK(ac)LK_	2.4455	1	2	588.782
Q6Z718	271	K	Os02g0123500 protein	P0575F10.14	83.182	_NTVVIPK(ac)TSK_	0.01254	1	2	564.835	2.65	3.3	3.58	0.95	1.27	1.41	0.85	0.9	0.47				3.17667	1.21	0.74
Q6Z744	227	K	Os02g0736400 protein	P0487D09.22	77.776	_M(ox)TPNITDITK(ac)PAR_	-2.3524	1	2	758.395										0.977143	0.752857	1.26857				0.999524
Q6Z782	100	K	Os02g0202400 protein	Os02g0202400	83.692	_QLAAAEAEEAAGK(ac)K_	-2.4086	1	2	714.87																	N
Q6Z782	208	K	Os02g0202400 protein	Os02g0202400	51.726	_K(ac)YLTPEDGEPAK_	0.096052	1	2	695.348																	N
Q6Z7B0	452	K	Dnak-type molecular chaperone Bip	Os02g0115900	59.931	_NTVIPTK(ac)K_	-2.0229	1	2	471.785				3.93	2.69	3.69								3.43667
Q6Z7B0	487	K	Dnak-type molecular chaperone Bip	P0036E06.29	51.771	_LLGK(ac)FDLSGIPAAPR_	0.38344	1	2	798.959
Q6Z7B0	559	K	Dnak-type molecular chaperone Bip	Os02g0115900	92.112	_EAEEFAEEDK(ac)K_	-1.0742	1	2	683.804											1					1
Q6Z7C5	1600	K	SNF2 domain/helicase domain-containing protein-like	OJ1399_H05.29	65.157	_GSGK(ac)YSIYR_	-0.084683	1	2	536.775	2.06	1.9	1.55	0.88	1.22	1.53	2.44	2.31	2.64				1.83667	1.21	2.46333
Q6Z7C5	1703	K	SNF2 domain/helicase domain-containing protein-like	OJ1399_H05.29	53.034	_LPPPAPSSSSK(ac)K_	1.006	1	2	619.343	1.08	1.46	0.94	1.77	2.11	2.11	1.58	2.51	1.19				1.16	1.99667	1.76
Q6Z7E6	210	K	Os02g0565000 protein	Os02g0565000	108.9	_TQFLPSSGVK(ac)R_	0.60682	1	2	631.349	1.4	1.45	1.84	1.19	1.43	1.55	2.52	1.37	1.15				1.56333	1.39	1.68		N
Q6Z7L1	299	K	Os02g0774300 protein	OJ1448_G06.10	78.342	_SEAIDLAK(ac)DR_	1.081	1	2	580.301	1.07429	1.10429	0.821429										1
Q6Z7L1	570	K	Os02g0774300 protein	OJ1448_G06.10	142.91	_MVQEAELHSQK(ac)DQER_	2.2502	1	3	623.963	1.29714	0.946667	1.49905								0.257143		1.24762			0.257143
Q6Z7R9	258	K	Os02g0741500 protein	P0516G10.28	65.276	_VSYMEK(ac)ELCSTK_	2.0616	1	2	758.855	1.00286	0.997143											1
Q6Z8D4	190	K	Os02g0700000 protein	Os02g0700000	144.51	_EAEQYVLHAGSK(ac)R_	-1.2648	1	2	765.389	1.8	3.16	2.79	0.36	0.87	0.55	2.66	2.98	2.16				2.58333	0.593333	2.6
Q6Z8D4	228	K	Os02g0700000 protein	Os02g0700000	139.73	_HIQAGENLDSK(ac)EK_	-0.74146	1	2	755.878	1.88	2.41	1.87	1.27	1.14	1.34	1.71	3.54	1.11				2.05333	1.25	2.12
Q6Z8F4	208	K	Phosphoribulokinase	P0459B01.11	114.02	_FAWK(ac)IQR_	-0.15942	1	2	495.78				1.56571	0.677143	0.757143								1
Q6Z8F4	224	K	Phosphoribulokinase	P0459B01.11	88.075	_GHSLESIK(ac)ASIEAR_	0.58019	1	2	770.41				1.50571	0.59	0.905714								1.00048
Q6Z8F7	473	K	26S proteosome regulatory subunit-like	Os02g0697600	62.466	_NK(ac)TYM(ox)SEAQR_	-0.57236	1	2	643.296	7.11	6.19	7.7										7				N
Q6Z8F7	542	K	26S proteosome regulatory subunit-like	Os02g0697600	61.161	_LYLDK(ac)YIMK_	2.0321	1	2	614.836	5.13	7.11	6.82	0.24		0.48	0.33	0.27	0.32				6.35333	0.36	0.306667		N
Q6Z8I7	186	K	Os02g0752200 protein	Os02g0752200	126.26	_GQETPGEDPTVTGK(ac)YAAVFVR_	0.86505	1	2	1132.56				8.25	6.75	6								7
Q6Z8Y5	14	K	Ribosomal protein L37	Os02g0111700	144.77	_NK(ac)THTLCVR_	-0.47396	1	2	585.806	2.2	2	2.46				3.44	2	1.54				2.22		2.32667
Q6Z8Y5	52	K	Ribosomal protein L37	P0501G04.27	73.233	_YNWSVK(ac)AIR_	2.1136	1	2	589.819	1.58667	1.62333	1.78667				0.926667						1.66556		0.926667
Q6Z921	730	K	Os08g0224700 protein	P0494D11.3	90.412	_IILDK(ac)HEDTMSK_	-0.78045	1	2	736.377	0.814286	0.828571	0.919048				0.609524	0.757143					0.853968		0.683333
Q6Z921	848	K	Os08g0224700 protein	P0494D11.3	92.039	_LPTAILSTYAK(ac)AK_	-0.084042	1	2	709.916	2.09333	1.44952		0.0666667				0.390476					1.77143	0.0666667	0.390476
Q6ZBH5	90	K	Os08g0544900 protein	Os08g0544900	84.753	_LEVGSETVIDK(ac)SK_	1.7397	1	2	723.888		0.41		1.39	1.21	1.19	0.85	0.48	0.59				0.41	1.26333	0.64		N
Q6ZBP3	7	K	Histone H2B.2	H2B.2	153.22	_AEK(ac)KPAEK(ac)KPAEEK_	-0.24715	0.999324	2	833.954	0.71	0.99	0.69	0.81	0.99	1.25	2.05	1.17	1.02	0.178095	0.291429	0.15381	0.796667	1.01667	1.41333	0.207778
Q6ZBP3	12	K	Histone H2B.2	H2B.2	153.22	_AEK(ac)KPAEK(ac)KPAEEK_	-0.29872	0.998255	3	556.305	0.69	0.96	0.68	1.3	0.96	1.22	2	1.14	1	0.178095	0.291429	0.15381	0.776667	1.16	1.38	0.207778
Q6ZBP3	40	K	Histone H2B.2	H2B.2	170.79	_RLPASK(ac)GEK(ac)GGEGK_	-3.7658	1	2	749.405	0.59	0.72	0.58	1.88	1.91	1.89	1.23	1.93	0.86	0.18	0.12	0.16	0.63	1.89333	1.34	0.153333
Q6ZBP3	43	K	Histone H2B.2	H2B.2	170.79	_RLPASK(ac)GEK(ac)GGEGK_	-3.7658	1	2	749.405	0.59	0.72	0.58	1.88	1.91	1.89	1.23	1.93	0.86	0.18	0.12	0.16	0.63	1.89333	1.34	0.153333
Q6ZBP3	48	K	Histone H2B.2	H2B.2	127.66	_LPASK(ac)GEK(ac)GGEGK(ac)K_	-0.50856	1	2	756.407				2.16	1.48	2.79	2.57		1.97					2.14333	2.27
Q6ZBS5	880	K	Os08g0177300 protein	Os08g0177300	152.16	_RPSDFFNIPTK(ac)R_	0.39499	1	2	760.404	1.71	2.15	2.76	1.52	1.26	2.11	3.05	4.08	2.36				2.20667	1.63	3.16333		N
Q6ZBZ2	203	K	Germin-like protein 8-14	GER5	93.345	_VTFLDDAQVK(ac)K_	-3.0184	1	2	653.356
Q6ZC70	327	K	Os08g0109200 protein	Os08g0109200	100.38	_ALTFSQCAK(ac)SVR_	-1.8188	1	2	705.364	5.84	7.18	7.97										6.99667				N
Q6ZCC4	25	K	Os08g0112800 protein	P0498H04.25	59.198	_NFSFLDYFK(ac)K_	3.2669	1	2	675.84		1											1				N
Q6ZD29	132	K	Os08g0374000 protein	P0690C12.27	59.606	_AEFEPITPTSPPPEK(ac)AK_	-2.5048	1	2	940.986			1										1				N
Q6ZD89	193	K	Flavone 3'-O-methyltransferase 1	ROMT-9	124.67	_NHSVIITK(ac)K_	-0.31673	1	2	541.322		0.42	0.59	5.12	4.3	5.82			0.3	1.06286	1.00714	0.93	0.505	5.08	0.3	1
Q6ZD96	16	K	Os08g0156800 protein	P0438H08.20	170.04	_HSYATK(ac)SNQTR_	-0.13892	1	2	667.826	0.982857	0.521905	0.88				2.2781	1.05143	1.51619	0.354286	0.415238		0.794921		1.61524	0.384762
Q6ZD96	36	K	Os08g0156800 protein	Os08g0156800	68.224	_LVYQYTK(ac)K_	0.57129	1	2	542.806	2.91		2.78				3.01	2.81					2.845		2.91
Q6ZD98	55	K	Os08g0156700 protein	Os08g0156700	64.244	_K(ac)YSVRPNTGVVLPR_	1.4514	1	3	543.314	2.44	2.79	3.45		1.16			1.19	1.62				2.89333	1.16	1.405
Q6ZD98	126	K	Os08g0156700 protein	P0438H08.18	93.561	_VEEVK(ac)LR_	-1.2162	1	2	457.769										0.898095						0.898095
Q6ZDQ1	551	K	Phosphoacetylglucosamine mutase	Os07g0195400	102.08	_VYAEASSEEAADCLAK(ac)R_	0.45592	1	2	956.441	3.88	3.88	2.08	3.48	1.9	2.18	1.32						3.28	2.52	1.32		N
Q6ZDY8	466	K	Succinate dehydrogenase [ubiquinone] flavoprotein subunit, mitochondrial	SDH1	168.82	_VAETAKPGEK(ac)QK_	0.16049	0.999998	2	664.364	1												1
Q6ZDY8	484	K	Succinate dehydrogenase [ubiquinone] flavoprotein subunit, mitochondrial	SDH1	77.533	_TIAWLDK(ac)LR_	-1.9234	1	2	579.337	5.81	8.98	6.21										7
Q6ZDY8	527	K	Succinate dehydrogenase [ubiquinone] flavoprotein subunit, mitochondrial	SDH1	124.45	_LITK(ac)AWESYHDVK_	1.0102	1	2	816.425	4.97	4.42	4.15	1.15	1.79	1.97	0.25	0.28	0.21				4.51333	1.63667	0.246667
Q6ZDY8	603	K	Succinate dehydrogenase [ubiquinone] flavoprotein subunit, mitochondrial	SDH1	136.38	_HSLGYWENEK(ac)VR_	-2.9773	1	2	780.384	1.65238	2.12381	0.961905										1.57937
Q6ZDY8	626	K	Succinate dehydrogenase [ubiquinone] flavoprotein subunit, mitochondrial	SDH1	136.36	_PVHMNTLDSEVESFPPK(ac)AR_	-1.9279	1	3	732.697	4.86	6.51	9.15	0.05		0.42							6.84	0.235
Q6ZEZ1	189	K	Putative ribose-5-phosphate isomerase	P0534H07.29-2	86.497	_LQDLFNDEGCEAK(ac)LR_	-3.1322	1	2	925.441					0.401905	0.398095				1.06095	2.13905			0.4		1.6	N
Q6ZFI6	53	K	Os08g0502700 protein	Os08g0502700	97.734	_TLLEDVK(ac)QIFK_	0.54432	1	2	688.395
Q6ZFI6	277	K	Os08g0502700 protein	Os08g0502700	165.34	_TALDLIFEEGLENVIK(ac)R_	-0.82674	1	3	668.033
Q6ZFJ4	83	K	Os02g0103800 protein	OJ1435_F07.32-1	72.531	_QVDGVVTNK(ac)YR_	-0.60157	1	2	660.849					1									1
Q6ZFT5	133	K	Ribose-phosphate pyrophosphokinase 4	Os02g0714600	57.532	_ILSMIPK(ac)SR_	0.49862	1	2	543.821	3.56	3.63	4.13	1.7		2.04	1.1	1.25	1.42		1.27714	1.15571	3.77333	1.87	1.25667	1.21643	N
Q6ZG42	127	K	Os08g0477100 protein	OJ1111_E05.24	71.176	_DINDFYLK(ac)HCPK_	-0.45348	1	2	796.382																	N
Q6ZG90	175	K	Os02g0131300 protein	OJ1007_D04.18	99.991	_NMGLLLAEFEK(ac)INK_	-0.215	1	2	831.45	1.04	1.08571	0.874286										1
Q6ZG90	219	K	ATP synthase	Os02g0131300	140.24	_ECVEAMEVQLK(ac)R_	-2.6908	1	2	767.374	7.84	4.85	6.99	0.56		0.56							6.56	0.56
Q6ZG90	224	K	Os02g0131300 protein	OJ1007_D04.18	89.26	_REEFK(ac)DEEMPDVK_	-0.52206	1	2	847.391			1										1
Q6ZGS9	333	K	Os02g0690800 protein	Os02g0690800	62.287	_GPVSK(ac)YVLPDENLR_	-1.857	1	2	814.936	3.3	7.94	6.2			3.57							5.81333	3.57			N
Q6ZGW6	167	K	Delta-12 fatty acid desaturase	OJ2056_H01.1-1	65.224	_DEVFVPK(ac)QK_	0.9571	1	2	566.306								1							1
Q6ZH90	49	K	Os02g0122000 protein	Os02g0122000	49.595	_VFTK(ac)VGGHHQNEEFAVR_	0.7244	1	4	500.005	2.08		0.76	3.87	4.12	5.56			1.52				1.42	4.51667	1.52
Q6ZH90	110	K	Os02g0122000 protein	Os02g0122000	113.69	_LSFAFVYPDK(ac)HGR_	-0.36501	1	3	526.94	0.66	0.78	0.61	3.3	3.29	3.66	0.84	0.62	1.41	1.18667		0.886667	0.683333	3.41667	0.956667	1.03667
Q6ZH98	44	K	Peptidyl-prolyl cis-trans isomerase	OJ1020_C02.14	104.43	_ALCTGEK(ac)GVGK_	-0.44977	1	2	581.3								1.06286	0.72	0.265714	0.471429	0.337143			0.891429	0.358095
Q6ZH98	56	K	Peptidyl-prolyl cis-trans isomerase	Os02g0121300	62.466	_PLHYK(ac)GSTFHR_	-0.33482	1	2	692.86				10.87	3.41	6.71								6.99667
Q6ZH98	96	K	Peptidyl-prolyl cis-trans isomerase	Os02g0121300	99.815	_FADEVFK(ac)FK_	1.9758	1	2	586.803	0.97	1.15	1.32	2.02	3.09	2.86	0.84	0.92	0.98	1.69714		1.48286	1.14667	2.65667	0.913333	1.59
Q6ZHC0	8	K	Os02g0686600 protein	Os02g0686600	107.01	_(ac)AAAASPK(ac)R_	0.09784	1	2	428.238	1.56	2.12	1.73	1.56	1.63	1.47	1.14	1.56	0.94				1.80333	1.55333	1.21333
Q6ZHC3	253	K	Os02g0686400 protein	OJ1717_A09.34	101.38	_IQCQVENK(ac)FR_	1.7162	1	2	682.343
Q6ZHC3	488	K	Os02g0686400 protein	Os02g0686400	43.77	_IHLPELLTK(ac)R_	0.73576	1	3	421.259
Q6ZHS4	116	K	Cinnamyl alcohol dehydrogenase 2	CAD2	82.417	_ANVEQYCNK(ac)R_	-0.20661	1	2	662.309										1						1
Q6ZHS6	88	K	Os02g0187600 protein	Os02g0187600	91.906	_FEQVVK(ac)R_	2.4516	1	2	474.269	1.51	1.96	1.84	1.71		1.27							1.77	1.49
Q6ZI53	104	K	Elongation factor Tu	OJ1126_D09.31-1	132.79	_K(ac)YDEIDAAPEER_	-0.31113	1	2	739.344	0.83												0.83
Q6ZI53	195	K	Elongation factor Tu	OJ1126_D09.31-1	111.01	_IVVFLNK(ac)K_	-2.1792	1	2	501.821				0.72										0.72
Q6ZI53	247	K	Elongation factor Tu	OJ1126_D09.31-1	83.204	_ALENLM(ox)ANPAIK(ac)R_	4.2829	1	2	749.906				0.85	0.76	1.13								0.913333
Q6ZIA1	87	K	Os08g0530200 protein	Os08g0530200	74.929	_WPAK(ac)SAR_	0.62684	1	2	429.235	1.68	2.06	2.35	0.42	0.31	0.36	2.47	1.87	1.58				2.03	0.363333	1.97333
Q6ZIR2	264	K	DegP protease-like	Os02g0712000	119.74	_VPLEYVK(ac)YTDR_	0.16377	1	2	712.875	1.48	0.93	1.36	1.02	0.92	1.4	1.85	1.79	1.24	1.38667	1.61333	1.54	1.25667	1.11333	1.62667	1.51333
Q6ZJ08	53	K	Monodehydroascorbate reductase	OJ1150_A11.25	69.92	_PALSK(ac)GYLFPQNAAR_	2.7798	1	2	837.952										1.69714						1.69714	N
Q6ZJ08	270	K	Monodehydroascorbate reductase	OJ1150_A11.25	90.707	_PLTHLFK(ac)GQVAEEK_	1.1956	1	3	546.967																	N
Q6ZJD3	272	K	Patatin-like protein 2	PLP2	57.525	_FM(ox)VISIGCGSNHDQK(ac)YK_	0.90997	1	3	681.321											1					1	N
Q6ZJI9	64	K	Acyl carrier protein	Os08g0549300	99.375	_VCDIVK(ac)K_	-2.9979	1	2	452.252	2.46		2.5	4.34	5.12	4.17		2.41					2.48	4.54333	2.41
Q6ZJI9	131	K	Acyl carrier protein	Os08g0549300	121.9	_LVEQK(ac)SAEAK_	0.32403	1	2	572.814	1.5	1.31	1.6	1.76	2.23	2.75	0.77	0.65	0.54				1.47	2.24667	0.653333
Q6ZJS7	105	K	Elongation factor Ts, mitochondrial	EFTS	69.198	_GVVLAAK(ac)K_	-0.65844	1	2	414.271	1												1				N
Q6ZJW9	153	K	Actin-related protein 4	ARP4	56.548	_AAELMFEK(ac)YK_	-0.39361	1	2	636.321								1							1
Q6ZJX3	167	K	33kDa secretory protein	OJ1613_G04.16	65.88	_AFQK(ac)VVGK_	0.59075	1	2	459.774	0.911429	1.06	1.03										1.00048				N
Q6ZKB8	156	K	Os08g0430700 protein	Os08g0430700	59.116	_DIPIPQGCAPK(ac)LK_	-0.71711	1	2	739.905	4.93	2.07	2.15	2.24	3.78	4.65							3.05	3.55667			N
Q6ZKC0	31	K	14-3-3-like protein GF14-C	GF14C	110.97	_VAK(ac)TVDVEELTVEER_	0.93126	1	2	879.96	1.64	3.1	1.91	2.1	1.56	3.35	0.89	1.35	1.45	1.84381		2.6019	2.21667	2.33667	1.23	2.22286
Q6ZKC0	84	K	14-3-3-like protein GF14-C	GF14C	153	_GNEEHVTLIK(ac)EYR_	0.69724	1	3	543.946	0.708571	0.394286	0.382857				3.55429		3.42857	0.182857			0.495238		3.49143	0.182857
Q6ZKC0	96	K	14-3-3-like protein GF14-C	GF14C	65.374	_IEAELSK(ac)ICDGILK_	1.4888	1	2	815.94
Q6ZKC0	137	K	14-3-3-like protein GF14-C	GF14C	78.342	_YLAEFK(ac)TGAER_	0.57959	1	2	663.838				21						1.31429	1.05238	0.957143		21		1.10794
Q6ZL16	324	K	Os07g0573800 protein	OJ1699_E05.22-1	145.43	_DVK(ac)TLIVEMLQAAK_	1.8225	1	2	800.953	3.67	2.11	2.47	2.64	1.9	1.86							2.75	2.13333			N
Q6ZL43	6	K	Probable histone H2A.1	Os07g0545300	77.062	_GK(ac)AIGAGAAK(ac)K_	0.79299	1	2	528.314				1										1
Q6ZL43	14	K	Probable histone H2A.1	Os07g0545300	77.062	_GK(ac)AIGAGAAK(ac)K_	0.79299	1	2	528.314				1										1
Q6ZL89	723	K	Os07g0578300 protein	OJ1199_H01.105	83.856	_VTVRPATLEFK(ac)EK_	-0.206	1	2	780.443						1.4								1.4			N
Q6ZLB8	110	K	Os07g0180900 protein	Os07g0180900	111.61	_M(ox)FAPTK(ac)TWR_	-3.8059	1	2	598.3	2.17	3.07	2.21	0.91	0.92	1.32	1	3.49					2.48333	1.05	2.245
Q6ZLB8	186	K	Os07g0180900 protein	Os07g0180900	83.204	_QVGAYADAEK(ac)AK_	2.4893	1	2	646.828	2.11	2.97	1.9	1.33	0.91	1.17	1.25	0.98	1.03	0.504762		0.419048	2.32667	1.13667	1.08667	0.461905
Q6ZLJ0	85	K	Putative uncharacterized protein OJ1136_A05.35	OJ1136_A05.35	63.734	_LGLPLGGQGK(ac)R_	-0.2087	1	2	569.341												1				1	N
Q75G91	62	K	40S ribosomal protein S3, putative, expressed	Os03g0577000	113.69	_TQNVLGEK(ac)GR_	2.0571	1	2	572.309	1.4	1.84	1.22	2.88	1.89	2.5	0.99	0.84	0.99			0.857143	1.48667	2.42333	0.94	0.857143
Q75G91	75	K	40S ribosomal protein S3, putative, expressed	Os03g0577000	120.15	_ELTSVVQK(ac)R_	0.65766	1	2	551.317	1.13	1.19	1.39	2.21	2.44	3.54	0.94	1.02	1.12	0.959048	0.886667	0.732857	1.23667	2.73	1.02667	0.859524
Q75G91	141	K	40S ribosomal protein S3, putative, expressed	Os03g0577000	58.172	_GCEVIVSGK(ac)LR_	1.8088	1	2	630.342		1.41	1.73	2	2.64	3.26	1.25	1.1	1.36				1.57	2.63333	1.23667
Q75GB3	456	K	Os05g0230600 protein	Os05g0230600	94.407	_GHMLK(ac)LK_	-0.76824	1	2	434.757	3.11	3.79	2.75	1.13	1.56	0.94		0.84	0.72				3.21667	1.21	0.78
Q75GI3	60	K	Alpha tubulin	OSJNBa0013A09.14	75.868	_TVGGGDDAFNTFFSETGAGK(ac)HVPR_	-1.3807	1	3	837.063							2.94571								2.94571
Q75GI3	401	K	Alpha tubulin	OSJNBa0013A09.14	107.57	_FDLM(ox)YSK(ac)R_	-4.3048	1	2	559.271		1.12762					3.42857		1.63048				1.12762		2.52952
Q75H81	238	K	Serpin-ZXA	Os03g0610650	88.134	_LPYQQGGDK(ac)R_	3.4389	1	2	602.309	0.948571		0.904286							1.14714			0.926429			1.14714
Q75H81	270	K	Serpin-ZXA	Os03g0610650	121.99	_LNSEPEFLEK(ac)HIPTR_	0.26452	1	3	617.991	0.384762	0.148571	0.380952				0.179048	0.582857		1.40952	3.28381	1.63429	0.304762		0.380952	2.10921
Q75HJ3	322	K	Os03g0804800 protein	OSJNBb0015I02.11	83.429	_ISSK(ac)FELR_	-0.87906	1	2	511.287								1.86095		0.834286	0.980952				1.86095	0.907619
Q75I90	177	K	Eukaryotic peptide chain release factor subunit 1-2, putative, expressed	OSJNBa0004L11.18	66.692	_FTVDLPK(ac)K_	4.6505	1	2	495.287	1.09	0.87	1.31	4.21	5.63	5.09							1.09	4.97667			N
Q75I93	168	K	Beta-glucosidase 7	BGLU7	60.045	_K(ac)YGGWLNAK_	-0.75876	1	2	539.788				6.66		4.83								5.745			N
Q75I93	197	K	Beta-glucosidase 7	BGLU7	84.821	_VK(ac)HWFTFNEPR_	-2.8364	1	3	501.589				3.46	7.03	6.88	1.81	0.49	1.34					5.79	1.21333		N
Q75I93	221	K	Beta-glucosidase 7	BGLU7	143.93	_IVALLGYDQGTNPPK(ac)R_	1.8521	1	2	892.489	0.34	0.49	0.81	3.53	3.22	4.61	1.14	0.91	1.17				0.546667	3.78667	1.07333		N
Q75I93	446	K	Beta-glucosidase 7	BGLU7	60.91	_SYLTQLK(ac)K_	-2.2887	1	2	511.798				5.81	6.06	5.96			0.4					5.94333	0.4		N
Q75IK4	255	K	Os05g0209600 protein	Os05g0209600	152	_SYNSLSSYHNTLLK(ac)R_	2.3204	1	2	912.966				6.97	8.49	5.54								7			N
Q75IK4	292	K	Os05g0209600 protein	Os05g0209600	71.888	_SPQNFGLK(ac)YGLK_	-1.9318	1	2	697.377	1.27	0.96	1.08	2.76	3.99	5.47							1.10333	4.07333			N
Q75IM9	166	K	Isovaleryl-CoA dehydrogenase, mitochondrial	Os05g0125500	97.542	_LISGEHVGALAMSEPNSGSDVVSMK(ac)CK_	-1.3666	1	3	949.122	4.67	7.55	8.13			0.65							6.78333	0.65			N
Q75IQ4	134	K	Outer envelope pore protein 24, chloroplastic	OEP24	55.04	_VK(ac)YSYAHGQDR_	-1.8499	1	3	455.89	1.08	2.04	0.71		1.36	1.95	1.12	0.87	0.72				1.27667	1.655	0.903333
Q75IQ9	408	K	'putative 6-phosphofructo-2-kinase / fructose-2, 6-bisphosphate 2-phosphatase'	OSJNBb0099P06.14	54.157	_HFNVGK(ac)YR_	2.8522	1	2	531.778					1									1
Q75IR5	55	K	Putative PRP8 protein	OSJNBb0099P06.8	85.676	_WHQLNSK(ac)R_	1.6518	1	2	555.794	3.72	8.9	3.81	1.91									5.47667	1.91
Q75IR7	427	K	Os05g0163000 protein	Os05g0163000	68.016	_SK(ac)SELLQR_	1.6086	1	2	501.783		5.61			9.87								5.61	9.87
Q75IZ8	206	K	Expressed protein	LOC_Os03g29960	97.797	_NEVTHLSGSKPLK(ac)K_	-0.69643	0.995022	2	790.444							8.88	5.03	7.09						7		N
Q75J49	187	K	Protein kinase, putative, expressed	OSJNBa0066H15.2	59.153	_QYLIK(ac)NSR_	1.1759	1	2	532.298											1					1	N
Q75K55	168	K	Os05g0531200 protein	Os05g0531200	80.632	_PK(ac)STLMFGPGTGGK_	-1.1088	1	2	710.369	6.01	8.44	6.55										7				N
Q75K90	143	K	Phosphoglycerate kinase	OJ1118_C04.1	51.03	_SVGDLTAADLEGK(ac)R_	3.1059	1	2	737.381				0.52		0.65	0.14							0.585	0.14
Q75K90	267	K	Phosphoglycerate kinase	OJ1118_C04.1	58.32	_FLK(ac)PSVAGFLLQK_	1.1254	1	2	745.442						1								1
Q75KD7	115	K	AOC	LOC_Os03g32314	98.044	_LYSGSLDK(ac)R_	0.78626	1	2	540.788	2.6	3.02	2.74	1.54	2.6	2.77	0.5						2.78667	2.30333	0.5
Q75LJ7	58	K	Os03g0836200 protein	Os03g0836200	49.081	_GFGFVTFDEK(ac)K_	1.7909	1	2	658.83
Q75LJ9	169	K	Harpin-induced protein 1 containing protein, expressed	OSJNBa0096I06.6	70.056	_LDTVM(ox)QYK(ac)AR_	0.28492	1	2	641.827											1					1
Q75LL6	231	K	Transcriptional adapter ADA2	ADA2	146.5	_SPSHIAGGANK(ac)K_	0.49817	1	2	604.823	2.47381		0.538095				0.633333	0.871429	0.485714				1.50595		0.663492
Q75LL6	281	K	Transcriptional adapter ADA2	ADA2	184.22	_YSADEGPSLTELSGYNSK(ac)R_	0.078615	1	2	1058.5	0.92	1.59	1.29	0.83	1.77	1.62	1.38	1.14	1.01				1.26667	1.40667	1.17667
Q75LL6	425	K	Transcriptional adapter ADA2	ADA2	68.657	_EHEVNAQK(ac)AK_	-1.4864	1	2	598.307		1.83	2.04			1.54	3.66	4.42	2.05				1.935	1.54	3.37667
Q75LL6	437	K	Transcriptional adapter ADA2	ADA2	78.708	_ESGQLLSNTK(ac)VVHK(ac)TNRPMK_	0.90382	1	3	784.422	1.65	3.59	1.02	1.12	1.12	0.91	3.88	2.22	2.77				2.08667	1.05	2.95667
Q75LL6	441	K	Transcriptional adapter ADA2	ADA2	78.708	_ESGQLLSNTK(ac)VVHK(ac)TNRPMK_	0.90382	1	3	784.422	1.65	3.59	1.02	1.12	1.12	0.91	3.88	2.22	2.77				2.08667	1.05	2.95667
Q75LL6	457	K	Transcriptional adapter ADA2	ADA2	122.7	_IESDGNLDQK(ac)K_	-0.87959	1	2	644.823	1.13	1.07	1.44	1.19	0.68	1.29	2.85	2.28	2.46				1.21333	1.05333	2.53
Q75LL6	480	K	Transcriptional adapter ADA2	ADA2	88.395	_TTGHAGTK(ac)HWDDWDIVGFPGAELLSTSEK_	0.71839	1	4	800.135	4.31	2.37	2.56				3.66	2.54	3.31				3.08		3.17
Q75LR5	14	K	40S ribosomal protein S6	Os03g0390000	99.844	_FNIANPTTGCQK(ac)K_	-3.487	1	2	760.88	1.91	3.58	2.33	0.68	0.78		1.24	1.21	1.24				2.60667	0.73	1.23		N
Q75LR5	23	K	40S ribosomal protein S6	Os03g0390000	98.105	_KLEIDDDQK(ac)LR_	0.62799	1	2	707.88	1.89	1.39	2.6	0.26	0.47	0.74	1.23	1.37	1.3				1.96	0.49	1.3		N
Q75M08	210	K	Protein disulfide isomerase-like 2-1	PDIL2-1	42.68	_QDEGVVIANLDADK(ac)HTALAEK_	0.73707	1	3	760.389	2.67					9.85	0.69	2.62	0.79				2.67	9.85	1.36667
Q75M08	217	K	Protein disulfide isomerase-like 2-1	PDIL2-1	77.027	_HTALAEK(ac)YGVSGFPTLK_	0.36798	1	3	621				6.41	6.54	5.71								6.22
Q75M32	126	K	Peptidyl-prolyl cis-trans isomerase	P0668H12.6	63.091	_ALCTGEK(ac)GFGYK_	-2.2021	1	2	686.832		0.49		1.13									0.49	1.13
Q75M32	131	K	Peptidyl-prolyl cis-trans isomerase	Os05g0103200	90.913	_GFGYK(ac)GSSFHR_	-1.6982	1	2	642.81				3.48	2.86	5.35								3.89667
Q7EY69	117	K	Os08g0427900 protein	Os08g0427900	69.672	_ELFSEVGHLK(ac)R_	-1.7943	1	3	452.914				2.81	6.78	8.83				1				6.14		1	N
Q7EYM8	127	K	Os08g0379400 protein	Os08g0379400	111.79	_VAAAALNPVDAK(ac)R_	-1.3807	1	2	669.38				0.33	0.59	0.76								0.56
Q7EZB9	359	K	Os08g0517500 protein	P0700D12.111	58.592	_VETLEEAK(ac)R_	-1.4899	1	2	558.798			1										1
Q7EZD2	247	K	Os08g0158500 protein	P0498E12.110	157.37	_GEAEAILAK(ac)SEATAR_	1.7007	1	2	779.907	6.23	5.23	8.07	0.27	0.24	0.33	0.04	0.12	0.04				6.51	0.28	0.0666667		N
Q7EZD2	288	K	Os08g0158500 protein	P0498E12.110	75.213	_AFANLAK(ac)K_	-0.97598	1	2	452.766	5.23	6.16	5.47	1.01	1.95		1.19						5.62	1.48	1.19		N
Q7EZJ3	171	K	Putative valyl-tRNA synthetase	P0428D12.115	92.781	_EK(ac)YGSTITNQIK_	0.23776	1	2	712.375	4.53	4.21	4.15	0.59									4.29667	0.59
Q7F1F2	165	K	Os08g0525600 protein	OJ1191_A10.119	84.479	_DICQDGGIFK(ac)K_	-2.1943	1	2	661.824	1.33	1.14	1.27	2.06	2.32	3.03	1.29	1.15	1.23			0.647619	1.24667	2.47	1.22333	0.647619
Q7F1F2	278	K	Os08g0525600 protein	OJ1191_A10.119	69.721	_TVTEIGDDK(ac)K_	-0.039814	1	2	574.296	1.19	1.23	1.58	2.8	1.88	3.19			1.68				1.33333	2.62333	1.68
Q7F1F2	316	K	Os08g0525600 protein	OJ1191_A10.119	68.536	_LQDGTIFTK(ac)K_	0.38115	1	2	596.832		0.724286							0.542857				0.724286		0.542857
Q7F1F2	447	K	Os08g0525600 protein	OJ1191_A10.119	111.83	_FIEYDSSFSEDEK(ac)K_	-3.3301	1	2	883.394	2.54	1.48	2.1	3.41	2.58	4.58							2.04	3.52333
Q7F1F2	465	K	Os08g0525600 protein	OJ1191_A10.119	84.365	_VTCNLNNAACK(ac)LK_	-2.7594	1	2	774.387	1.76	3.23		3.84	4.45	5.05	2.67						2.495	4.44667	2.67
Q7F1F2	472	K	Os08g0525600 protein	OJ1191_A10.119	94.309	_LKDYK(ac)QAEK_	-0.55474	0.999881	2	582.817	1.09	1.18	1.39	3.21	3.22	3.22	1	2.44	1.44				1.22	3.21667	1.62667
Q7F1F2	480	K	Os08g0525600 protein	OJ1191_A10.119	135.91	_LCTK(ac)VLELDSQNVK_	-2.4156	1	2	844.948	2.52	1.02	1.71	2.03	2.24	3.41	2.06	2.37	1.13				1.75	2.56	1.85333
Q7F1H3	98	K	Blue copper-binding protein-like	OJ1118_G09.114	59.227	_GHSYAFQLK(ac)EAK_	-1.7327	1	2	710.865								1.57							1.57
Q7F280	128	K	Isocitrate dehydrogenase [NADP]	OSJNBb0006H05.32	95.417	_LVPGWTK(ac)PICIGR_	0.84325	1	2	769.929												0.604286				0.604286
Q7F280	203	K	Isocitrate dehydrogenase [NADP]	OSJNBb0006H05.32	69.92	_AFAEASM(ox)TTAYEK(ac)K_	0.80068	1	2	803.377										1						1
Q7F280	238	K	Isocitrate dehydrogenase [NADP]	Os01g0654500	91.812	_SK(ac)FEAAGIWYEHR_	-1.0894	1	2	818.399	1.08	0.53	1.3	1.02	2.05	2.6	0.83	0.51	0.52				0.97	1.89	0.62
Q7F2G3	86	K	Carbonic anhydrase	Os01g0639900	97.565	_FK(ac)TEFYDK_	1.3432	1	2	560.271			0.07	0.19	0.21	0.21							0.07	0.203333
Q7F2G3	146	K	Carbonic anhydrase	Os01g0639900	62.088	_NIANMVPAYCK(ac)IK_	-1.9489	1	2	782.405
Q7F2G3	186	K	Carbonic anhydrase	P0004A09.36	84.66	_ALLSLK(ac)DGAPDSFHFVEDWVR_	2.4998	1	3	815.413				1										1
Q7F2L6	129	K	Cytochrome f	petA	71.425	_ISPELK(ac)EK_	2.4185	1	2	493.282																	N
Q7F2L6	180	K	Cytochrome f	petA	76.759	_DVHFLK(ac)YPIYVGGNR_	-1.7	1	3	607.321	0.35			0.74	1.19	0.85							0.35	0.926667			N
Q7F4F8	227	K	Mitochondrial outer membrane protein porin 3	VDAC3	123.19	_NESTLIFGSQHSLDPHTTVK(ac)AR_	1.1532	1	3	827.422				9.19	11.81									10.5
Q7F8R1	399	K	Citrate synthase	P0437H03.132	61.962	_LYEVVPPILTELGK(ac)VK_	-0.16357	1	3	614.033	1.61905	0.380952											1				N
Q7F8R1	456	K	Citrate synthase	P0437H03.132	63.727	_PK(ac)SVTMEWLENHCK_	-1.6068	1	3	600.952	4.31	1.64		4.21	4.32	6.51							2.975	5.01333			N
Q7F8R1	468	K	Citrate synthase	P0437H03.132	127.52	_SVTMEWLENHCK(ac)K_	1.3669	1	2	852.398	6.75	7.21		1.59	2.29	3.16							6.98	2.34667			N
Q7F8S5	122	K	Peroxiredoxin-2E-2, chloroplastic	PRXIIE-2	54.09	_HLPGFIEK(ac)AGELHAK_	-2.6773	1	3	563.642
Q7F941	681	K	OSJNBb0088C09.17 protein	OSJNBb0088C09.17	157.2	_EDK(ac)HWNNLVESAK_	-2.4845	1	2	806.392	4.54	2.53	6.1	1.41	1.98				3.3				4.39	1.695	3.3		N
Q7F9I1	783	K	Chaperone protein ClpC1, chloroplastic	CLPC1	66.267	_IK(ac)SLVTEELK_	-1.8896	1	2	601.356
Q7FAH2	67	K	Glyceraldehyde-3-phosphate dehydrogenase 2, cytosolic	GAPC2	79.286	_DSK(ac)TLLFGEK_	2.8699	1	2	590.316	1.88	2.18	3.16	1.58	2.24	2.57	0.62	0.68	0.55				2.40667	2.13	0.616667
Q7FAH2	196	K	Glyceraldehyde-3-phosphate dehydrogenase 2, cytosolic	GAPC2	148.28	_TVDGPSSK(ac)DWR_	-0.29667	1	2	645.31	1.56		2.43	1.78	2.68	4.27	0.94						1.995	2.91	0.94
Q7FAH2	271	K	Glyceraldehyde-3-phosphate dehydrogenase 2, cytosolic	GAPC2	133.98	_AAIKEESEGK(ac)LK_	0.50432	1	2	672.872	1.51	0.78	0.77	3.29	3.6	2.91	0.65	1.46		0.213333	1.07429	0.209524	1.02	3.26667	1.055	0.499048
Q7FAT6	403	K	OSJNBa0010H02.6 protein	Os04g0551800	157.97	_SLHDALCIVK(ac)R_	-0.70831	1	3	451.915	2.35	2.69	1.96	0.98	1	1.27	1.03	1.09	1.04	0.714762	0.470476	0.434286	2.33333	1.08333	1.05333	0.539841
Q7FAT6	469	K	OSJNBa0010H02.6 protein	Os04g0551800	118.03	_DATELVAK(ac)LR_	0.84137	1	2	579.33	1.98	2.29	2.78	1.29	2.37	2.22	0.81	0.9	1.31				2.35	1.96	1.00667
Q7FAY6	340	K	Probable UDP-arabinopyranose mutase 2	UAM2	70.808	_LWK(ac)SHGAQSA_	0.47661	1	2	563.786	2.14			5.14	5.45	6.04							2.14	5.54333			N
Q7G8Y3	1088	K	Probable chromatin-remodeling complex ATPase chain	Os01g0367900	134.06	_VSEGETTPSNSFK(ac)R_	0.52504	1	2	790.881	1.26	1.23	1.39	0.27		0.54	5.01	4.53	3.93				1.29333	0.405	4.49		N
Q7GBK0	23	K	Histone H2B.7	H2B.7	176.42	_KPAEEEPAAEK(ac)AEK_	-1.2232	1	2	784.894	0.75	1.12	0.85	1.1	0.96	1.36	1.22	1.23	1.25				0.906667	1.14	1.23333
Q7GBK0	26	K	Histone H2B.7	H2B.7	82.609	_KPAEEEPAAEK(ac)AEK(ac)APAGK_	2.3349	1	3	679.016	0.71	1.04	0.71	1.54	0.68	1.61	1.58	1.42	1.05				0.82	1.27667	1.35
Q7GBK0	31	K	Histone H2B.7	H2B.7	92.866	_AEK(ac)APAGK(ac)KPK_	-1.035	0.872657	2	604.854			1										1
Q7GBK0	43	K	Histone H2B.7	H2B.7	206.13	_RLPAGK(ac)GEK(ac)GSGEGK_	-2.6338	1	2	777.915	0.94	1	0.89	1.73	1.81	1.79	0.7	0.86	0.54	0.291429	0.222857	0.385714	0.943333	1.77667	0.7	0.3
Q7GBK0	46	K	Histone H2B.7	H2B.7	206.13	_RLPAGK(ac)GEK(ac)GSGEGK_	-2.6338	1	2	777.915	0.94	1	0.89	1.73	1.81	1.79	0.7	0.86	0.54	0.291429	0.222857	0.385714	0.943333	1.77667	0.7	0.3
Q7GBK0	52	K	Histone H2B.7	H2B.7	97.235	_LPAGK(ac)GEK(ac)GSGEGK(ac)K_	0.66889	1	2	784.918	1.14	1.25	1.34	1.32	1.16	1.41	1.32	0.88	1.15				1.24333	1.29667	1.11667
Q7GCH3	111	K	26S proteasome regulatory particle triple-A ATPase subunit6	OsRPT6	102.5	_VHPEGK(ac)YVVDIDK_	-0.53472	1	2	770.904	1.59		1.56	2.37	4.41	5.33	1.81						1.575	4.03667	1.81		N
Q7GD79	40	K	GTP-binding nuclear protein Ran-2	RAN2	77.533	_HLTGEFEK(ac)K_	-2.2853	1	2	565.796				6.29	6.2	8.51								7
Q7GD79	102	K	GTP-binding nuclear protein Ran-2	RAN2	118.9	_LTYK(ac)NVPTWHR_	-1.5798	1	2	728.888	1.2	0.87	0.83	2.04	1.76	1.62	1	0.98	1.5				0.966667	1.80667	1.16
Q7GD79	162	K	GTP-binding nuclear protein Ran-2	RAN2	83.633	_SNYNFEK(ac)PFLYLAR_	2.5305	1	2	902.457	0.226667	1.00952					1.57714	1.18667					0.618095		1.3819
Q7X752	81	K	OSJNBb0070J16.13 protein	Os04g0515300	83.862	_AMEEADVK(ac)NK_	-0.79444	1	2	588.782	2.14	2.89	2.5	1.06	1.07	1.22	1.19	1.44	0.97				2.51	1.11667	1.2
Q7X7G8	497	K	OSJNBa0083N12.2 protein	OsJ_16022	91.812	_RPMGK(ac)TDGNISLDR_	0.86442	1	2	801.407	4.6	3.48	5.03				2.46	2.7	2.73				4.37		2.63		N
Q7X7I6	480	K	Glucose-6-phosphate 1-dehydrogenase	OJ000223_09.8	65.179	_GPK(ac)EADELSER_	2.6345	1	2	636.807
Q7X7K7	391	K	OJ991214_12.19 protein	OJ991214_12.19	88.83	_AAK(ac)TLRSELSEDK_	-0.86803	1	2	745.396	1.09	1.14	1.19	1.07	1.03	0.72	2.1	1.18	2.26				1.14	0.94	1.84667
Q7X7L3	517	K	Elongator complex protein 3	ELP3	91.276	_DADK(ac)LQHQGYGTLLMEEAER_	0.029466	1	3	782.706	0.981905	1.0181											1				N
Q7X881	421	K	DNA-directed RNA polymerase subunit	Os04g0492300	85.676	_LHLK(ac)YCDR_	1.5614	1	2	573.79		4.67		0.96	2.58	1.54	2.43	3.04					4.67	1.69333	2.735		N
Q7X8A1	234	K	OSJNBa0036B21.24 protein	OSJNBa0036B21.24	67.207	_ILDQK(ac)FGIIK_	-1.8641	1	2	608.869				1										1
Q7X8A1	291	K	OSJNBa0036B21.24 protein	OSJNBa0036B21.24	78.342	_AVALVLPNLK(ac)GK_	-1.1396	1	2	632.903				1.98286	0.615714	0.401429								1
Q7X8U6	196	K	OSJNBa0076N16.8 protein	Os04g0490400	82.417	_VVTK(ac)SAEDFK_	0.18554	1	2	583.309	5.92	6.96	5.82	0.35	0.86	0.84							6.23333	0.683333			N
Q7X8U6	240	K	OSJNBa0076N16.8 protein	Os04g0490400	82.426	_EVEELTK(ac)K_	0.90919	1	2	509.277	7.66	5.25	8.09										7				N
Q7X9A7	173	K	60 kDa chaperonin alpha subunit	LOC_Os03g64210	115.33	_TVHSLVEELEK(ac)K_	-0.26413	1	3	485.268				5.6	5.74	3.81	0.71		0.7	1				5.05	0.705	1
Q7X9A7	470	K	60 kDa chaperonin alpha subunit	LOC_Os03g64210	56.258	_FVPAIK(ac)EK_	-0.82181	1	2	487.289	1.84	2.24	2.1	0.94	2.14	2.65	0.55	0.45	0.81				2.06	1.91	0.603333
Q7XAL3	297	K	Acetyltransferase component of pyruvate dehydrogenase complex	P0492E07.128	100.04	_ADIEDYLAK(ac)GCR_	-0.23122	1	2	726.843	4.09	5.6	8.94	1.14		1.23							6.21	1.185
Q7XAL3	350	K	Acetyltransferase component of pyruvate dehydrogenase complex	P0492E07.128	93.162	_VDNLIK(ac)LR_	2.3016	1	2	506.811	3.33	3.93	3.99	1.79	1.97	2.6	0.64			0.612857			3.75	2.12	0.64	0.612857
Q7XB58	266	K	Putative TATA box binding protein-associated factor	P0431A02.36	135.1	_DK(ac)FVGTTGK(ac)NMK_	0.88307	1	2	705.358	1.48	1.93	1.99	0.72	0.97	1.11	2.55	1.98	2.06				1.8	0.933333	2.19667
Q7XB58	273	K	Putative TATA box binding protein-associated factor	P0431A02.36	135.1	_FVGTTGK(ac)NMK_	2.193	1	2	562.792	1.56	1.85	1.08	0.39	0.53	1.38	3.5	2.68	2.49				1.49667	0.766667	2.89
Q7XC31	133	K	60S ribosomal protein L27	Os10g0564300	68.787	_WFFTK(ac)LR_	-4.2053	1	2	520.29	21												21				N
Q7XC37	49	K	Nucleoside diphosphate kinase	Os10g0563700	155.06	_SFAEK(ac)HYADLSSK_	1.126	1	2	762.87	1.13	2.14	0.51	3.8	3.85	3.59	0.62	0.53	0.51	1.54667	1.1	0.906667	1.26	3.74667	0.553333	1.18444
Q7XCK0	79	K	Glutathione S-transferase	OSJNBb0015I11.25	78.77	_HIADK(ac)YK_	-1.4172	1	2	458.748	0.68	0.52	0.83	2.19	2.47	1.92	1.71	1.96	1.9				0.676667	2.19333	1.85667
Q7XCR5	129	K	Expressed protein	LOC_Os10g37430	106.04	_ILSFAAK(ac)R_	0.45421	1	2	474.287	1.85	1.48	2.14	0.99	1.33	1.41	1.33	1.35	1.3				1.82333	1.24333	1.32667
Q7XCR6	88	K	Cytochrome b5, putative, expressed	Os10g0518200	75.316	_YLIGEIDASTIPVK(ac)R_	-0.3035	1	2	858.98																	N
Q7XD67	315	K	DNA ligase	OSJNBb0049A16.5	91.961	_PLTISHVLAK(ac)FR_	0.10753	1	3	475.286	1												1				N
Q7XDC8	111	K	Malate dehydrogenase, cytoplasmic	Os10g0478200	67.227	_NVSIYK(ac)SQASALEAHAAPNCK_	-3.2747	1	3	767.715			2.03	2.44	4.88	6	2.49		2.01				2.03	4.44	2.25
Q7XDC8	208	K	Malate dehydrogenase, cytoplasmic	Os10g0478200	91.867	_TPSGEK(ac)PVR_	1.164	1	2	506.775				3.87	4.26	4.53			0.79		2.50286	1.98095		4.22	0.79	2.2419
Q7XDC8	237	K	Malate dehydrogenase, cytoplasmic	Os10g0478200	101.64	_GAAIIK(ac)AR_	1.091	1	2	421.266							0.554286								0.554286
Q7XDI5	188	K	Os10g0470900 protein	Os10g0470900	60.364	_VLHK(ac)TFHDLSGK_	-0.31273	1	3	475.261	0.7	0.67	0.62	1.88	3.13	2.83	1.44		1.4				0.663333	2.61333	1.42
Q7XEL9	158	K	Chitinase 1, putative, expressed	Os10g0416800	82.279	_LLTELK(ac)AR_	2.1418	1	2	493.306																	N
Q7XEM9	197	K	Glutathione reductase, chloroplast, putative, expressed	LOC_Os10g28000	51.591	_MDK(ac)HGAIVVDEFSR_	-0.9782	1	2	823.404	8.55	5.44	5.24				1.08						6.41		1.08		N
Q7XEM9	277	K	Glutathione reductase, chloroplast, putative, expressed	LOC_Os10g28000	58.98	_AIEK(ac)YGDVDVYTSNFR_	1.9222	1	2	959.963	9.97	7.75	3.28										7				N
Q7XEQ3	19	K	40S ribosomal protein S17-4, putative, expressed	Os10g0411800	88.495	_QVIEK(ac)YYSR_	3.3202	1	2	614.322	2.08	3.34	2.59	1.79	1.3	1.51	1.26		1.29				2.67	1.53333	1.275
Q7XEQ3	44	K	40S ribosomal protein S17-4, putative, expressed	Os10g0411800	84.365	_VLEEVSILPSK(ac)R_	3.4297	1	2	706.411
Q7XHN3	159	K	Early nodulin 8-like protein	OJ1113_E01.105-2	116.73	_SCDDPLK(ac)R_	0.76252	1	2	516.743	0.15	0.17	0.13	4.72	2.91	4.59	1.01	0.86	0.72				0.15	4.07333	0.863333
Q7XHZ2	155	K	Os07g0447800 protein	P0475E07.126	69.261	_FFTSAGGLNK(ac)ADIK_	0.21557	1	2	755.899	4.11	3.81	6.35	2.89	3.83								4.75667	3.36
Q7XI14	130	K	Probable D-2-hydroxyglutarate dehydrogenase, mitochondrial	D2HGDH	56.569	_VSVANMDWMGK(ac)YK_	-1.896	1	2	785.873	5.54	1.88	6.29					3.44					4.57		3.44		N
Q7XI67	722	K	Os07g0691200 protein	P0034A04.101-1	60.157	_LQTETVCVK(ac)PAR_	-1.8754	1	2	722.385						1								1
Q7XIE2	98	K	Putative syntaxin-related protein	P0039H02.103	58.592	_TK(ac)VDELEK_	-1.0534	1	2	502.269
Q7XIK5	44	K	Os04g0613600 protein	OJ1773_H01.103	60.255	_SIGLGFK(ac)TPR_	-0.97837	1	2	559.322	1.35143	0.562857						1.08571					0.957143		1.08571
Q7XIK5	57	K	Os04g0613600 protein	OJ1773_H01.103	81.625	_EAIEGTYIDK(ac)K_	1.4285	1	2	654.838	1.54	1.49	1.58	0.79	0.98	1.41	1.86	1.52	1.32				1.53667	1.06	1.56667
Q7XIK5	96	K	Os04g0613600 protein	OJ1773_H01.103	89.698	_NYLHFVK(ac)K_	-1.1857	1	2	545.806	1.92	2.74	1.9	1.59	1.39		2.12	1.63	1.87	0.579048	0.457143	0.373333	2.18667	1.49	1.87333	0.469841
Q7XJB4	15	K	60S ribosomal protein L13	Os03g0576700	129.77	_K(ac)HWQNYVK_	-0.22641	1	2	572.799	1.81905	1.45238	2.50476					0.342857					1.9254		0.342857		N
Q7XK23	154	K	OSJNBa0044K18.22 protein	OSJNBa0044K18.22	78.401	_IAK(ac)YAFEYAYLNNR_	2.4479	1	2	889.449		2.59	2.38	1.66									2.485	1.66			N
Q7XK23	315	K	OSJNBa0044K18.22 protein	OSJNBa0044K18.22	117.4	_VIAEGK(ac)YR_	-0.60717	1	2	489.274	5.94	5.23	6.84	0.56	0.41	0.67	0.18	0.16	0.14	0.133333	0.157143	0.138095	6.00333	0.546667	0.16	0.142857	N
Q7XKA7	231	K	OSJNBb0020J19.2 protein	OSJNBb0020J19.2	128.36	_DSNIPLDTK(ac)HPR_	-0.87545	1	3	478.916	1.25	1.82	1.4	0.57	1.37	1	2	2.16	0.85				1.49	0.98	1.67
Q7XKB5	234	K	Pyruvate kinase	Os04g0677500	164.96	_QLLGQHAK(ac)R_	-0.61094	1	2	546.817	1.94	2.49	2.18	2.04	2.16	2.46	0.49	0.76	0.48	0.766667	0.72	0.166667	2.20333	2.22	0.576667	0.551111
Q7XKB5	414	K	Pyruvate kinase	Os04g0677500	71.342	_LVAK(ac)YRPR_	2.3938	1	2	522.819	2.18	2.11	2.37	3.38	3.77	2.68		1.75					2.22	3.27667	1.75
Q7XKK0	189	K	ATP-dependent Clp protease proteolytic subunit	OSJNBa0038O10.7	110.8	_IYAK(ac)HTSQAIDR_	-0.72653	1	3	482.256	3.63	4.19	3.73	2.61	3.39	3.15							3.85	3.05			N
Q7XLF5	151	K	OSJNBa0013A04.14 protein	OSJNBa0013A04.14	44.925	_FPWITEQVWEEFCEK(ac)K_	1.1253	1	2	1099.52	1.49	1.93	1.89	1.52	0.87	1.87	3.23	1.39	1.98				1.77	1.42	2.2
Q7XLG5	320	K	OSJNBa0039C07.11 protein	OSJNBa0039C07.11	69.554	_EQQLTGK(ac)SAMK_	-2.9404	1	2	631.824	3.55	3.9	3.73	5.82				1.86	2.14				3.72667	5.82	2
Q7XLR1	237	K	Probable aquaporin PIP2-6	PIP2-6	84.479	_SIGAAVIYNQK(ac)K_	-1.0779	1	2	667.377				1.49	2.18	2.01	2.73	2.45	2.63					1.89333	2.60333
Q7XM27	73	K	OSJNBa0084K01.4 protein	Os04g0661800	101.54	_K(ac)ELRTLNR_	-2.9264	1	2	536.317			3.58				6.07		5.42				3.58		5.745		N
Q7XMJ1	64	K	OSJNBb0006N15.8 protein	OSJNBb0006N15.8	82.831	_VLTVISQK(ac)QK_	-0.50006	1	2	593.364	0.818571	0.804286	1.37714										1				N
Q7XMK5	189	K	OSJNBb0039L24.13 protein	Os04g0533300	74.376	_AEEM(ox)AAK(ac)YR_	0.92855	1	2	563.764										1.17381	1.28571	1.00952				1.15635
Q7XMP6	289	K	OSJNBb0059K02.15 protein	OSJNBb0059K02.15	67.385	_M(ox)LNDETFAK(ac)M(ox)K_	-1.5089	1	2	701.323	1.02476	0.975238											1				N
Q7XN06	383	K	Glutamate dehydrogenase	OSJNBb0038F03.5	65.232	_AMCK(ac)SHDCNLR_	-0.046127	1	3	478.541	3.44	3.92	4.38	1.36	2.08	1.78							3.91333	1.74			N
Q7XNV4	125	K	OSJNBb0015G09.12 protein	OSJNBb0015G09.12	103.88	_FFK(ac)YQEGYYNQPTYGK_	2.2565	1	2	1037.98										1.32857		0.671429				1
Q7XPB5	237	K	4-hydroxy-tetrahydrodipicolinate synthase	Os04g0574800	101.38	_LPYVPLPLEK(ac)R_	-3.7106	1	3	456.275																	N
Q7XPC8	141	K	OSJNBa0042N22.11 protein	OSJNBa0042N22.11	51.771	_DFFAEVSTISEAK(ac)HK_	0.69345	1	3	584.293										0.547619		1.45238				1	N
Q7XPL2	251	K	Oxygen-dependent coproporphyrinogen-III oxidase, chloroplastic	CPX	88.092	_QACDK(ac)FDPSFYPR_	0.69739	1	2	836.875				5.2	5.64	2.9								4.58
Q7XPL2	271	K	Oxygen-dependent coproporphyrinogen-III oxidase, chloroplastic	CPX	87.184	_WCDDYFYIK(ac)HR_	2.6549	1	2	822.867	1.67	3.39	3.56	3.13	5.49								2.87333	4.31
Q7XPN4	229	K	OSJNBa0060D06.10 protein	Os04g0652700	79.089	_TCADK(ac)YAEESAK_	1.4236	1	2	707.811				3.81	2.8	5.65	0.62	0.51	0.45		2.36905	2.23095		4.08667	0.526667	2.3
Q7XPR2	174	K	Aminomethyltransferase	OSJNBa0053K19.11	52.576	_GGDVK(ac)WHVHDER_	0.56239	1	3	492.904					1.06381	0.93619								1
Q7XPR2	322	K	Aminomethyltransferase	Os04g0623800	83.647	_QLQEGPK(ac)IR_	2.8222	1	2	555.817					2.54	1.94								2.24
Q7XPR2	388	K	Aminomethyltransferase	OSJNBa0053K19.11	67.385	_GK(ac)SYDAVVTK_	-0.96367	1	2	555.295						1.80286								1.80286
Q7XPT4	200	K	OSJNBa0083N12.6 protein	Os04g0599700	52.599	_LDGVVTMVDCK(ac)HAMK_	-4.3986	1	3	582.618	6.63	8.7	5.67										7				N
Q7XPT4	204	K	OSJNBa0083N12.6 protein	Os04g0599700	73.887	_HAMK(ac)HLNEVK_	0.54862	1	3	416.889	7.24	5.53	7.04	0.66					0.53				6.60333	0.66	0.53		N
Q7XPY2	312	K	Plasma membrane ATPase	Os04g0656100	141.88	_LSQQGAITK(ac)R_	0.0045225	1	2	572.328	0.42	0.82	0.3	3.46	3.7	3.93				1.29905		1.82476	0.513333	3.69667		1.5619
Q7XPY2	355	K	Plasma membrane ATPase	Os04g0656100	63.181	_GVDK(ac)DHVLLLAAR_	2.6111	1	3	483.612										1		1				1
Q7XPY2	405	K	Plasma membrane ATPase	Os04g0656100	56.956	_EVHFLPFNPVDK(ac)R_	-1.0142	1	3	547.291											1					1
Q7XPY2	449	K	Plasma membrane ATPase	Os04g0656100	90.614	_VHAVIDK(ac)YAER_	0.53984	1	2	671.859				1.7	4.5	4.11	0.86		0.67	0.691429				3.43667	0.765	0.691429
Q7XPY2	468	K	Plasma membrane ATPase	Os04g0656100	83.998	_QEVPEK(ac)SK_	0.55641	1	2	493.761
Q7XPY2	569	K	Plasma membrane ATPase	Os04g0656100	51.495	_ADGFAGVFPEHK(ac)YEIVK_	0.90246	1	2	974.994				3.58	7.17	10.25								7
Q7XPY2	597	K	Plasma membrane ATPase	Os04g0656100	40.493	_HIVGMTGDGVNDAPALK(ac)K_	1.8643	1	3	622.324				21										21
Q7XPY2	913	K	Plasma membrane ATPase	Os04g0656100	77.867	_ELSEIAEQAK(ac)R_	-0.078141	1	2	658.346				1.63	2.12	3.38								2.37667
Q7XPY2	936	K	Plasma membrane ATPase	Os04g0656100	122.98	_GHVESVVK(ac)LK_	1.2771	1	2	569.335	1.04	1.25	1.31	4.07	2.82	3.74				0.931429	1.16571	0.834286	1.2	3.54333		0.977143
Q7XQ03	139	K	OSJNBa0004N05.4 protein	OSJNBa0004N05.4	75.018	_SK(ac)HGSDSGTYDNEGR_	0.27798	1	2	826.351	5.13	8.35	7.52										7				N
Q7XR60	97	K	Methylthioribose kinase 2	MTK2	145.91	_AYFEASALQK(ac)HR_	-3.8309	1	2	731.876	1.91	2.82	0.96	3.23	2.8	7.04				1.54286	0.954286	1.34667	1.89667	4.35667		1.28127
Q7XR60	325	K	Methylthioribose kinase 2	MTK2	97.431	_FVELWNK(ac)HK_	1.0444	1	2	621.835	1.33	1.06	0.98	5.33	3.09	2.88	0.41	0.42	0.34	1.98	1.71857	1.81286	1.12333	3.76667	0.39	1.83714
Q7XR89	205	K	Aldehyde dehydrogenase	OSJNBa0011L07.12	78.324	_WDK(ac)VLFTGSPR_	0.55126	1	2	674.356							1.53238		0.467619						1		N
Q7XRB6	447	K	OSJNBa0006B20.1 protein	Os04g0435700	124.78	_GNGADANVPENDVK(ac)R_	-0.18161	1	2	799.382	0.25	0.58	0.21	2.92	1.67	3.98	1.15	0.92	0.72				0.346667	2.85667	0.93
Q7XRT0	282	K	OSJNBa0042F21.13 protein	Os04g0234600	60.064	_LINYYVK(ac)EK_	1.7613	1	2	606.337				1.05	1.33	1.12								1.16667
Q7XRT0	303	K	OSJNBa0042F21.13 protein	Os04g0234600	55.437	_YTGGM(ox)VPDVNQIIVK(ac)EK_	4.437	1	2	975.006
Q7XRT0	317	K	OSJNBa0042F21.13 protein	Os04g0234600	102.5	_GIFTNVTSPTAK(ac)AK_	0.74755	1	2	738.906				0.44	0.58	0.59								0.536667
Q7XRT0	366	K	OSJNBa0042F21.13 protein	Os04g0234600	92.939	_TQVAYGSK(ac)NEIIR_	2.8831	1	2	760.907
Q7XSA2	901	K	Protein argonaute 1B	AGO1B	79.474	_ELLISFK(ac)R_	-0.88739	1	2	524.313	0.99619	1.00381											1				N
Q7XSR8	241	K	OSJNBa0041A02.19 protein	OSJNBa0041A02.19	89.029	_IAIIDHEK(ac)K_	1.4036	1	2	554.822				5.68	4.36	6.23								5.42333			N
Q7XTB5	145	K	OSJNBa0068L06.8 protein	OSJNBa0068L06.8	52.247	_EHLGVHPCDK(ac)R_	1.7146	1	2	695.338				8.81		12.19								10.5
Q7XTE8	37	K	14-3-3-like protein GF14-B	GF14B	75.018	_VAK(ac)TVDSEELTVEER_	1.9982	1	2	873.941	2.73	2.57	2.71	5.36	2.49	3.59							2.67	3.81333			N
Q7XTE8	90	K	14-3-3-like protein GF14-B	GF14B	82.287	_VTLIK(ac)DYR_	-1.7726	1	2	525.303		1.72714	1.95619				0.897619	2.08		2.39571			1.84167		1.48881	2.39571	N
Q7XTJ3	410	K	Pyruvate dehydrogenase E1 component subunit alpha-3, chloroplastic	Os04g0119400	94.363	_GFGIGPDGK(ac)YR_	1.1375	1	2	604.807	1.43	2.02	1.44			2.08	0.7	0.67	0.7		0.632381		1.63	2.08	0.69	0.632381
Q7XTK1	232	K	Elongation factor	Os04g0118400	92.856	_MYASK(ac)FGVDESK_	3.1582	1	2	702.329	1.05	1.25	1.18	1.61	1.5	1.47	1.3	1.03	1.13	1.98095		1.23048	1.16	1.52667	1.15333	1.60571
Q7XTY1	96	K	OSJNBa0019K04.16 protein	OSJNBa0019K04.16	80.318	_LLTLLDYYDTK(ac)K_	3.5852	1	2	764.419							1.92								1.92		N
Q7XTY1	280	K	OSJNBa0019K04.16 protein	Os04g0574200	84.166	_GHIQTLASTGAGK(ac)YDLSVVTK_	-0.1032	1	3	730.058	2.11		1.81	3.56	5.24	8.28							1.96	5.69333			N
Q7XUA1	101	K	OSJNBa0019D11.5 protein	Os04g0520000	93.374	_VIEIAPK(ac)R_	-2.8967	1	2	484.3	2.44	3.18	3	1.25	1.42	1.17	1.16	1.03					2.87333	1.28	1.095		N
Q7XUC9	6	K	Histone H4	OSJNBb0064P21.1	169.04	_GK(ac)GGK(ac)GLGK(ac)GGAK(ac)R_	-1.4132	1	3	480.276	0.79	0.99	0.75	0.95	1.38	1.14	2.33	2.65	2.78	0.11	0.03	0.72	0.843333	1.15667	2.58667	0.286667
Q7XUC9	9	K	Histone H4	OSJNBb0064P21.1	169.04	_GK(ac)GGK(ac)GLGK(ac)GGAK(ac)R_	-1.4132	1	3	480.276	0.79	0.91	0.77	0.96	1.19	1.14	2.45	2.62	2.65	0.09	0.03	0.8	0.823333	1.09667	2.57333	0.306667
Q7XUC9	13	K	Histone H4	OSJNBb0064P21.1	169.04	_GLGK(ac)GGAK(ac)R_	0.043305	1	2	464.272	0.79	0.9	0.78	0.96	1.19	1.14	2.46	2.63	2.65	0.06	0.02	0.72	0.823333	1.09667	2.58	0.266667
Q7XUC9	17	K	Histone H4	OSJNBb0064P21.1	169.04	_GLGK(ac)GGAK(ac)R_	0.043305	1	2	464.272	0.7	0.86	0.67	0.97	1.24	1.15	2.48	2.7	2.72	0.032381		0.582857	0.743333	1.12	2.63333	0.307619
Q7XUC9	60	K	Histone H4	OSJNBa0088A01.17	108.56	_GVLK(ac)IFLENVIR_	-0.060882	1	2	721.94								1							1
Q7XUC9	92	K	Histone H4	OSJNBb0064P21.1	118.76	_TVTAMDVVYALK(ac)R_	1.4306	1	3	503.61	3.06	2.78	2.44	0.42	0.67	0.66	2.15	1.3	1.41		1.21714	1.27429	2.76	0.583333	1.62	1.24571
Q7XUW6	143	K	OSJNBa0027P08.10 protein	OSJNBa0027P08.10	90.453	_GMSCTWDVAEAVDK(ac)HYK_	-0.87374	1	2	1019.95	0.23	0.3	0.41	0.27	0.42	2.56	0.27	0.29	0.22	0.461429	0.0566667	0.615238	0.313333	1.08333	0.26	0.377778	N
Q7XUY5	38	K	OSJNBb0048E02.12 protein	Os04g0465600	79.837	_IFPEQYK(ac)SIETVEGDGK_	2.83	1	2	991.491				1.9		2.75	1.18							2.325	1.18		N
Q7XUY5	69	K	OSJNBb0048E02.12 protein	Os04g0465600	81.904	_YTEGVPMVTFAK(ac)EK_	-0.77483	1	2	821.413				1.37	1.57	1.48		1.45	0.92					1.47333	1.185		N
Q7XUY5	79	K	OSJNBb0048E02.12 protein	Os04g0465600	158.42	_EKVEVADDEK(ac)K_	0.87716	1	2	666.338				0.75	1.1	0.91	0.74	0.77	0.83					0.92	0.78		N
Q7XUY5	96	K	OSJNBb0048E02.12 protein	Os04g0465600	114.58	_VVSYSVVDGELVSFYK(ac)NFR_	0.014769	1	3	750.72				2.56										2.56			N
Q7XUY5	156	K	OSJNBb0048E02.12 protein	OSJNBb0048E02.12	68.536	_TFHDLDDYLLK(ac)N_	-0.4222	1	2	768.372																	N
Q7XV11	90	K	OSJNBa0036B21.6 protein	OSJNBa0036B21.6	107.57	_DPAFLK(ac)WYR_	-0.067536	1	2	619.322				1.01714	0.902857	1.08								1
Q7XV11	224	K	OSJNBa0036B21.6 protein	Os04g0457000	130.27	_LAEIK(ac)HAR_	-0.64678	1	2	490.288				0.29	0.35	0.33								0.323333
Q7XV86	69	K	Calnexin	OSJNBb0012E08.10	100.23	_SDGHEDYGLLVSEK(ac)AK_	0.17876	1	3	597.292								2.94667							2.94667
Q7XV86	150	K	Calnexin	Os04g0402100	110.81	_VHFILK(ac)HK_	1.5958	1	2	532.324	0.59	0.6	0.59	2.35	1.79	3.24	1.28	1.11	0.45	0.113333		0.161905	0.593333	2.46	0.946667	0.137619
Q7XV86	198	K	Calnexin	OSJNBb0012E08.10	83.862	_ILVDGEEK(ac)KK_	0.66732	0.888656	2	600.845
Q7XV86	405	K	Calnexin	Os04g0402100	79.474	_YEVEK(ac)EK_	0.24117	1	2	483.743	0.71	0.95	0.56	1.22		1.54	1.05	2.03	1.27				0.74	1.38	1.45
Q7XV86	426	K	Calnexin	OSJNBb0012E08.10	79.393	_AEEAAAAAGDGLSEFQK(ac)K_	-0.099698	1	2	917.945
Q7XVM2	149	K	OSJNBa0072K14.5 protein	Os04g0394200	63.979	_VAIISK(ac)SAAPAETHVAPSEDSTPK_	0.75013	1	3	816.759	1.72	1.75	2.13	5.22	5.7	4.47							1.86667	5.13
Q7XVM2	183	K	OSJNBa0072K14.5 protein	Os04g0394200	97.798	_LEEK(ac)SPK_	0.92572	1	2	436.74	3.82	5.91	5.33	1.48	1.25	1.38	0.23	0.21	0.31				5.02	1.37	0.25
Q7XVM2	208	K	OSJNBa0072K14.5 protein	Os04g0394200	93.348	_TSPTEPQLPPK(ac)ER_	-2.1389	1	2	761.399	5.16	7.2	5.57			2.02	0.36						5.97667	2.02	0.36
Q7XVM2	256	K	OSJNBa0072K14.5 protein	Os04g0394200	59.418	_SDYK(ac)DEFVTK_	0.29177	1	2	637.301	4.39	3.33	4.21	1.83	1.93	1.95	0.3	0.62	0.28				3.97667	1.90333	0.4
Q7XVM2	262	K	OSJNBa0072K14.5 protein	Os04g0394200	96.247	_SDYKDEFVTK(ac)HGVK_	-0.22016	1	2	847.923	1.11	0.68	1.38	4.18	3.13	4.39			0.38				1.05667	3.9	0.38
Q7XVQ4	90	K	OSJNBa0050F15.10 protein	Os04g0317800	57.59	_FLVK(ac)NGGYR_	0.89852	1	2	548.301				7.38	5.91	7.71								7			N
Q7XW09	351	K	OSJNBb0054B09.3 protein	OSJNBb0054B09.3	86.086	_GYYK(ac)ICR_	0.32242	1	2	501.247										1.02857	1.22	0.751429				1	N
Q7XW88	239	K	OSJNBb0043H09.9 protein	Os04g0244400	111.95	_K(ac)YNITDAR_	0.11433	1	2	511.767																	N
Q7XWP1	470	K	Probable cleavage and polyadenylation specificity factor subunit 1	Os04g0252200	81.904	_SADIEGDLPFSK(ac)R_	-0.5518	1	2	738.87	2.01		1.68			1.7	2.33	2.73	1.76				1.845	1.7	2.27333
Q7XWV7	104	K	OSJNBb0067G11.10 protein	OSJNBb0067G11.10	149.82	_TNAAAHEDAQEVVEEEKETK(ac)R_	1.1841	0.999449	3	809.386				5.32	5.57	7.71								6.2			N
Q7XXP7	1016	K	Os02g0709900 protein	OJ1311_H06.10-1	73.758	_QTAAAVTQAPGEK(ac)R_	1.5649	1	2	735.389	3.41						6.86	7.32					3.41		7.09
Q7XXS0	103	K	Os08g0478200 protein	Os08g0478200	139.78	_PK(ac)FDALLVELK_	0.47909	1	2	657.887	11.78	5.1	4.12										7
Q7XXS0	112	K	Os08g0478200 protein	OJ1666_A04.19	63.185	_FDALLVELK(ac)EAEK_	2.9233	1	2	773.922	0.997143	1.00286											1
Q7XXS0	136	K	Os08g0478200 protein	OJ1666_A04.19	97.813	_ELAELQEMK(ac)K_	0.39416	1	2	630.829			1.70857										1.70857
Q7XXS0	150	K	Os08g0478200 protein	Os08g0478200	72.793	_NISTMTADEYFAK(ac)HPEVK_	-2.2528	1	3	708.342	6.51	3.16	7.1	0.39	0.58	0.69	0.37	0.21	0.23				5.59	0.553333	0.27
Q7XXS0	157	K	Os08g0478200 protein	Os08g0478200	56.432	_QK(ac)FDDEIR_	1.1119	1	2	546.77	4.58	5.6	4.16	0.71	0.6	1.06			0.4				4.78	0.79	0.4
Q7XZF7	331	K	Probable DNA gyrase subunit A, chloroplastic/mitochondrial	GYRA	99.5	_TDIETIDVK(ac)SK_	2.4468	1	2	645.843	7.2	5.62	8.19										7.00333				N
Q7XZH5	188	K	Os03g0810800 protein	OSJNBa0028F23.5	88.338	_NVAGELGK(ac)HGIR_	0.32608	1	2	646.857				2.35	13.8	3.46		0.71	0.68					6.53667	0.695
Q7XZW4	96	K	Cytochrome c oxidase	LOC_Os03g56190	68.856	_EFPWGPDGLFENK(ac)HH_	2.3055	1	3	617.953					7.58	6.38	2.8							6.98	2.8
Q7XZX4	54	K	40S ribosomal protein S29, putative, expressed	Os11g0634500	96.492	_DIGFIK(ac)YR_	2.8664	1	2	527.29	2.61	3.38	3.25	0.68			1.89	2.23	2.42	0.471429	0.497143		3.08	0.68	2.18	0.484286
Q7Y0E8	55	K	Probable nucleoredoxin 1-1	Os03g0405500	127.83	_FTPK(ac)LIEAYNELVSQGK_	-1.2952	1	3	660.354	1.16571	1.11429	0.88							0.902857	0.882857	1.05714	1.05333			0.947619
Q7Y140	86	K	Calreticulin, putative, expressed	OSJNBa0078D06.28	53.3	_FYAISAK(ac)YPEFSSK_	1.6165	1	2	840.419																	N
Q7Y140	356	K	Calreticulin, putative, expressed	OSJNBa0078D06.28	56.404	_FAEETWAK(ac)HK_	-1.4709	1	2	644.82																	N
Q7Y152	111	K	Galactokinase, putative, expressed	Os03g0832600	57.198	_VANVDDK(ac)YPICVYPADPDKEIDIK_	-1.0639	0.999992	3	940.465				3.27	3.3	3.61		1.53						3.39333	1.53
Q7Y152	475	K	Galactokinase, putative, expressed	Os03g0832600	68.383	_ETYYK(ac)SR_	-1.8418	1	2	494.74					10.64	10.36								10.5
Q7Y161	165	K	Putative uncharacterized protein OSJNBa0090L05.19	OSJNBa0090L05.19	67.897	_K(ac)QLAPAVFR_	-1.7889	1	2	536.319		1											1				N
Q7Y1V2	56	K	Eukaryotic translation initiation factor 1A	eif-1a-OF2	66.267	_CEAICVDGTK(ac)R_	-0.0022786	1	2	675.811	3.77	5.43	4.08		2.54			2.9					4.42667	2.54	2.9
Q84L14	149	K	Nuclear cap-binding protein subunit 2	CBP20	104.22	_MVQK(ac)ELEAQR_	-1.4258	1	2	637.332	1.95952	1.2119	0.95										1.37381
Q84M35	61	K	40S ribosomal protein S2, putative, expressed	Os03g0807800	55.755	_FSK(ac)IEEIYLHSLPVK_	-2.0471	1	3	615.677	3.58	2.52	2.14	2.41	2.37	3.1	1.36		1.17				2.74667	2.62667	1.265
Q84M87	568	K	Os03g0858100 protein	OSJNBa0059G06.10	56.172	_TVVNK(ac)LFEFMHEMHPGVQDMACDTFLK_	-0.56828	1	4	817.384		1											1
Q84M87	1014	K	Os03g0858100 protein	Os03g0858100	93.442	_HDLPSFK(ac)NHIR_	-2.4657	1	3	469.249	4.26			5.8	8.82								4.26	7.31
Q84MN8	374	K	Bifunctional 3'-phosphoadenosine 5'-phosphosulfate synthethase, putative, expressed	OSJNBb0036F07.7	77.185	_DPAGM(ox)GHPTEK(ac)R_	-1.0984	1	2	677.314
Q84MN8	409	K	Bifunctional 3'-phosphoadenosine 5'-phosphosulfate synthethase, putative, expressed	OSJNBb0036F07.7	100.57	_VAAYDTK(ac)QK_	1.9493	1	2	533.282	1.02143	0.88	1.09857										1
Q84MP7	4	K	Probable histone H2A variant 3	Os03g0743400	129.11	_AGK(ac)GGK(ac)GLLAAK(ac)TTAAK(ac)SAEK_	-0.59946	1	3	709.399	1.33	1.65	1.27	1.03	0.84	1.07	3.59	3.27	3.52	0.047619	0.0380952		1.41667	0.98	3.46	0.0428571
Q84MP7	7	K	Probable histone H2A variant 3	Os03g0743400	132.79	_GGK(ac)GLLAAK(ac)TTAAK(ac)SAEK_	0.12026	1	2	914.512	2.26	2.11	2.59	0.76	0.8	0.86	2.62	2.47	2.49	0.0190476	0.0761905		2.32	0.806667	2.52667	0.047619
Q84MP7	13	K	Probable histone H2A variant 3	Os03g0743400	140.03	_GLLAAK(ac)TTAAK(ac)SAEK_	0.39692	1	2	772.438	2.08	1.97	2.35	0.8	0.91	0.92	2.55	2.44	2.42	0.04	0.06	0.01	2.13333	0.876667	2.47	0.0366667
Q84MP7	18	K	Probable histone H2A variant 3	Os03g0743400	140.03	_TTAAK(ac)SAEK(ac)DK_	2.3785	1	2	617.32	1.49	1.59	1.56	1.07	1.45	1.19	2.12	2.24	1.94	0.047619	0.0380952	0.0380952	1.54667	1.23667	2.1	0.0412698
Q84MP7	22	K	Probable histone H2A variant 3	Os03g0743400	128.08	_TTAAK(ac)SAEK(ac)DK_	2.3785	1	2	617.32	1.52	0.93	1.4	1.79	1.97	1.44	0.99	1.46	1.54				1.28333	1.73333	1.33
Q84NW1	65	K	Os07g0513000 protein	P0580A11.134	84.916	_LVAAAK(ac)VR_	-0.011993	1	2	435.282
Q84NW1	133	K	Os07g0513000 protein	P0580A11.134	70.089	_GLCGSFNNNVLK(ac)K_	0.99521	1	2	746.882
Q84P97	14	K	Mitochondrial outer membrane protein porin 5	VDAC5	82.494	_GPGLFSDIGK(ac)R_	-4.5248	1	2	594.822	1.68	0.88	1.72	1.66	3.17	3.28	0.64		0.46		1		1.42667	2.70333	0.55	1
Q84P97	22	K	Mitochondrial outer membrane protein porin 5	VDAC5	59.227	_DLLTK(ac)DYTYDQK_	-1.4284	1	2	772.878
Q84P97	62	K	Mitochondrial outer membrane protein porin 5	VDAC5	67.326	_GGLYTLDVSSVYK(ac)YK_	-1.5275	1	2	867.951											0.89619	1.10381				1
Q84P97	194	K	Mitochondrial outer membrane protein porin 5	VDAC5	147.02	_VSGVYHLDDK(ac)QK_	-0.39033	1	2	715.867	0.92	1.09	0.8	2.87	2.92	4.08	0.7	1.18	0.83	2.19333	2.94667	2.50667	0.936667	3.29	0.903333	2.54889
Q84P97	247	K	Mitochondrial outer membrane protein porin 5	VDAC5	104.59	_LAALLQHEVK(ac)PK_	2.9129	1	2	694.917	1.84	2.92	2.09	3.06	1.81	1.98	0.43	0.47	0.7				2.28333	2.28333	0.533333
Q84P97	249	K	Mitochondrial outer membrane protein porin 5	VDAC5	64.768	_LAALLQHEVKPK(ac)SVLTISGEFDTK_	1.1899	0.892252	3	889.497		2.97	1.77	12.11		2.87							2.37	7.49
Q84PB3	345	K	Eukaryotic translation initiation factor isoform 4G-1	Os04g0499300	56.916	_LIGELLK(ac)QK_	3.9665	1	2	542.342	1.12	1.26	1.34	2.58	2.42	3.22	1.01	2.31	1.73				1.24	2.74	1.68333
Q84PB3	693	K	Eukaryotic translation initiation factor isoform 4G-1	Os04g0499300	123.86	_LLEHLHAK(ac)K_	0.95233	1	2	565.838	0.19	1.32	0.66	0.58	2.94	2.27	1.04	0.77	0.94	0.228571	0.266667		0.723333	1.93	0.916667	0.247619
Q84PB4	142	K	Chloroplast photosystem I reaction center subunit II-like protein	Os08g0560900	120.15	_YK(ac)INYQFYR_	1.8713	1	2	668.838
Q84PB4	186	K	Chloroplast photosystem I reaction center subunit II-like protein	P0604E01.24	56.91	_SIGK(ac)NVSPIEVK_	-1.9501	1	2	656.877				1										1
Q84PW3	164	K	Os08g0151800 protein	P0443G08.138	66.893	_ILK(ac)YGSLIISTGCEASR_	-2.5699	1	2	955.506	8.85	6.34	5.8										6.99667				N
Q84PX0	236	K	Os08g0150800 protein	P0443G08.126	71.491	_EYCDDIK(ac)R_	-0.2029	1	2	570.753	2.43	3.84	2.06	1.23	1.92	1.83							2.77667	1.66
Q84Q77	115	K	17.9 kDa class I heat shock protein	HSP17.9A	110.63	_SSGK(ac)FLR_	3.0528	1	2	418.735	3.57	5.24	3.69				2.44	2.42	1.7				4.16667		2.18667		N
Q84QT9	473	K	Os08g0345700 protein	P0410E11.122	67.903	_DPVDK(ac)WR_	-1.5103	1	2	479.243	1.02095	0.979048											1				N
Q84QT9	512	K	Os08g0345700 protein	P0410E11.122	61.423	_PAIHPSPIDLK(ac)GK_	0.76335	1	3	472.273	1.34		0.66										1				N
Q84QW3	30	K	Putative ribosomal protein L32	OJ1191_A10.105	88.495	_YLCLK(ac)PSWR_	0.4633	1	2	632.829	1.99143	2.03143											2.01143				N
Q84QW3	71	K	Putative ribosomal protein L32	OJ1191_A10.105	89.752	_HYLPNK(ac)FK_	2.769	1	2	544.798			1.58										1.58				N
Q84QW4	177	K	Os08g0524400 protein	OJ1191_A10.104	74.321	_SVNQVWQVGSSVTGGAPDK(ac)HAFGPANLASK_	-2.0529	1	3	1017.85				7.02	8.16	5.82								7			N
Q84R32	160	K	CBS domain containing protein, expressed	OSJNBb0016H12.19	114.72	_VLQAM(ox)QLMTEK(ac)R_	2.1037	1	2	753.394	0.82	1.05	1.18	4.84	4.24	4.51	0.39		0.31				1.01667	4.53	0.35		N
Q84S20	171	K	CHP-rich zinc finger protein-like	OSJNBb0041B22.112-2	71.342	_DHDMK(ac)ER_	-1.4393	1	2	486.714		2.17	2.01	2.95	3.31	5.4							2.09	3.88667			N
Q84SC3	56	K	Os08g0162800 protein	P0577B11.140	66.799	_AK(ac)WDAWK_	2.1144	1	2	473.743	0.57	0.51	0.73	1.77	1.68	2.44	1.11	1.5	0.77				0.603333	1.96333	1.12667		N
Q84SC5	161	K	Os08g0162600 protein	P0577B11.138	84.743	_GAQVDVK(ac)R_	1.221	1	2	457.756
Q84SC5	222	K	Os08g0162600 protein	P0577B11.138	58.511	_FAK(ac)YDAETGR_	-1.9833	1	2	600.288					1.18									1.18
Q84SZ4	165	K	Expressed protein	LOC_Os03g58780	98.997	_QYAEK(ac)FR_	0.86625	1	2	492.251	1.29	1.49	1.55		1.49	1.17	3.04	2.88	2.56	0.192857		0.192857	1.44333	1.33	2.82667	0.192857
Q84SZ6	691	K	Vacuolar protein sorting-associated protein 35	OSJNBa0087C10.23	76.833	_VLLCLK(ac)R_	-0.43551	1	2	472.292																	N
Q84T03	381	K	DEAD-box ATP-dependent RNA helicase 27	Os03g0802700	119.38	_FHAELLNFLQIECSDIHGK(ac)QK_	-0.69595	1	3	857.1	2.06	3.03	3.75				1.1	1.41	1.07				2.94667		1.19333		N
Q84T92	134	K	Chalcone--flavonone isomerase	CHI	65.105	_AAGVYTDAEGAAADK(ac)FK_	0.17092	1	2	863.918											1.63429					1.63429
Q84TA1	105	K	Heat shock cognate 70 kDa protein 2, putative, expressed	OJ1754_E06.25	49.595	_VIPGPGDK(ac)PMIVVQYK_	-0.0084647	1	2	891.995
Q84TA1	253	K	Heat shock cognate 70 kDa protein 2, putative, expressed	OJ1754_E06.25	125.24	_LVNHFVQEFK(ac)R_	0.38836	1	2	729.896	0.62	0.62	0.58	1.69	2.45	2.29	1.07	0.84	0.67	0.84	0.274286		0.606667	2.14333	0.86	0.557143
Q84TA1	533	K	Heat shock cognate 70 kDa protein 2, putative, expressed	OJ1754_E06.25	76.228	_YK(ac)SEDEEHK_	0.29644	1	2	603.767										1						1
Q84TB3	15	K	Actin-depolymerizing factor 4	ADF4	149.97	_(ac)ANSSSGVAIHDDCK(ac)LK_	-2.5046	1	2	893.425	1.27	1.45	1.47	2.7	4.07	4.41	1.95	1.81	1.53	0.780952			1.39667	3.72667	1.76333	0.780952
Q84TB3	17	K	Actin-depolymerizing factor 4	ADF4	98.73	_LK(ac)FNELQSK_	-0.19935	1	2	574.819	0.8	0.919048	0.733333					0.795238		1.10952	1.49524	1.01905	0.81746		0.795238	1.20794
Q84TB3	24	K	Actin-depolymerizing factor 4	ADF4	107.57	_FNELQSK(ac)R_	0.54163	1	2	532.28	1.05	1.51	1.12	4.59	2.65	3.66	0.95	0.98	1.09		1.63		1.22667	3.63333	1.00667	1.63
Q84TZ6	563	K	Putative uncharacterized protein OSJNBa0087M10.17	OSJNBa0087M10.17	66.989	_ESPEDSAK(ac)VFSR_	0.97469	1	2	697.333								0.905714	1.09429						1		N
Q84TZ6	582	K	Putative uncharacterized protein OSJNBa0087M10.17	OSJNBa0087M10.17	113.69	_RPSSSEK(ac)EIK_	-0.24306	1	2	601.822							1.15429		0.845714						1		N
Q84VC8	109	K	Gamma hydroxybutyrate dehydrogenase-like protein	Os02g0562700	110.12	_ISEAIK(ac)QK_	0.82527	1	2	479.782		0.77	0.39	3.19	3.26	3.03	0.9	0.8					0.58	3.16	0.85
Q84ZK1	12	K	Eukaryotic translation initiation factor 5A	P0453E05.118	221.37	_(ac)SDSEEHHFESK(ac)ADAGASK_	-1.1394	1	2	1008.43	0.53	0.84	0.49	3.81	4.59	8.15	0.35	0.24	0.35				0.62	5.51667	0.313333		N
Q84ZK1	37	K	Eukaryotic translation initiation factor 5A	P0453E05.118	57.175	_NGYIVIK(ac)NRPCK_	2.1637	1	2	752.409				21						0.52	0.686667	0.503333		21		0.57	N
Q84ZK1	50	K	Eukaryotic translation initiation factor 5A	P0453E05.118	74.611	_VVEVSTSK(ac)TGK_	-3.1547	1	2	588.827	0.81	0.8	0.81	3.1	2.38	3.14	0.82	0.76	0.75				0.806667	2.87333	0.776667		N
Q84ZL6	181	K	Os08g0154300 protein	OJ1066_B03.121-1	71.685	_VHELLK(ac)LYSDHDVLSER_	2.7982	1	3	699.032		7.08		3.91	4.18	4.3				1.42			7.08	4.13		1.42
Q84ZP1	19	K	Os07g0208000 protein	OJ1559_F09.109	66.692	_TMYNAEK(ac)R_	1.9972	1	2	527.753	3.15	2.69	6.2	2.7	3.4					0.368571		0.36	4.01333	3.05		0.364286
Q850X1	111	K	Putative isomerase	OSJNBb0027B08.34	101.5	_ELQSAAK(ac)SAGLPWTLGK_	2.0691	1	2	899.989	7.41	7.67	5.91										6.99667				N
Q851M0	476	K	Nicotinate phosphoribosyltransferase, putative, expressed	OSJNBa0042I09.24	102.51	_HPFNESK(ac)R_	1.2644	1	2	528.765	4.86	3.47	4.38	2.44	3.58	1.92		0.35					4.23667	2.64667	0.35		N
Q851P9	243	K	Histone-like protein	OSJNBa0052F07.24	61.11	_AAK(ac)TSAKDTPSK_	-2.039	0.999479	2	623.836
Q851Q5	129	K	ES43, putative, expressed	OSJNBa0052F07.18	72.898	_FEYK(ac)SATGSFVPDR_	4.1565	1	2	823.396				8.99	12.01									10.5			N
Q851S8	435	K	Adenylosuccinate synthetase 2, chloroplastic	PURA2	61.477	_VK(ac)YEVLPGWEDDISSVR_	4.9281	1	2	1017.51	1												1
Q851Y8	129	K	Elongation factor Tu	Os03g0851100	68.481	_GITIATAHVEYETAK(ac)R_	-1.9418	1	3	601.32	3.09	1.43	0.88	5.59	5.41	3.41							1.8	4.80333
Q851Y8	248	K	Elongation factor Tu	OSJNBa0015N08.13	85.937	_NAILK(ac)LMDAVDEYIPDPVR_	0.43582	1	3	738.721	1												1
Q851Y8	322	K	Elongation factor Tu	Os03g0851100	74.611	_TTVTGVEMFK(ac)K_	-1.7612	1	2	641.839	7.08	9.48				4.44							8.28	4.44
Q851Y8	354	K	Elongation factor Tu	Os03g0851100	53.211	_GQVVCK(ac)PGTVK_	-0.37456	1	2	607.832	1.63	1.47	1.91	2.94	1.85	3.1	0.93	0.76	0.91	0.233333	0.233333	0.373333	1.67	2.63	0.866667	0.28
Q852M0	26	K	Glutamate dehydrogenase	OSJNBb0060J21.2	74.841	_LEK(ac)SLLIPFR_	3.7663	1	2	629.382	21												21				N
Q852M0	255	K	Glutamate dehydrogenase	OSJNBb0060J21.2	62.463	_LMK(ac)HSSENR_	-0.64272	1	2	572.282	1												1				N
Q852M0	303	K	Glutamate dehydrogenase	OSJNBb0060J21.2	87.895	_DNANEIK(ac)AK_	-0.35441	1	2	522.77										0.811429	1.59714	0.591429				1	N
Q852M0	305	K	Glutamate dehydrogenase	OSJNBb0060J21.2	72.058	_AK(ac)YIIEAANHPTDPEADEILSK_	-1.2238	1	3	823.083	4.36	6.96	5.73	1.26	1.18	1.09		0.22	0.2	0.9			5.68333	1.17667	0.21	0.9	N
Q852M0	325	K	Glutamate dehydrogenase	OSJNBb0060J21.2	65.765	_YIIEAANHPTDPEADEILSK(ac)K_	-2.2898	1	3	799.404	1.21714	0.979048									0.88	0.92381	1.0981			0.901905	N
Q8GTK4	101	K	Os07g0141400 protein	OJ1351_C05.112	97.163	_LLIPSK(ac)WNPSK_	1.0568	1	2	662.885				1.2881	1.6619	1.45								1.46667
Q8GTK4	106	K	Os07g0141400 protein	OJ1351_C05.112	86.095	_WNPSK(ac)ER_	0.48051	1	2	479.741				2.21	1.76			0.69						1.985	0.69
Q8GTK4	211	K	Os07g0141400 protein	OJ1351_C05.112	143.72	_TADGDEGGK(ac)HQLITATVNDGK_	0.8921	1	3	723.685				0.94	1.34	2.29			0.06					1.52333	0.06
Q8GTK8	113	K	Os07g0212200 protein	OJ1664_D08.107	47.371	_DLLAAGHAVTVLTVGDEGSDK(ac)M(ox)K_	1.4812	1	3	795.737
Q8GTK8	330	K	Os07g0212200 protein	OJ1664_D08.107	66.017	_MCAAAAGAQPEILHYDPAAVGVDAK(ac)K_	0.47198	1	3	899.444
Q8GTK8	364	K	Os07g0212200 protein	OJ1664_D08.107	66.004	_SSTNLPEDLK(ac)ER_	2.222	1	2	715.86	0.87				0.98	0.99							0.87	0.985
Q8GTZ2	32	K	Putative CELL DIVISION CONTROL PROTEIN 2 HOMOLOG 1	OJ1384D03.15	66.989	_VTNETIALK(ac)K_	-1.097	1	2	579.84	3.81	3.37	4.29	1.84	2.08	2.28	0.77	0.86	0.84				3.82333	2.06667	0.823333		N
Q8GVY2	9	K	60S ribosomal protein L38, putative, expressed	OJ1612_A04.113	117.63	_QIHEIK(ac)DFLLTAR_	1.9787	1	3	542.639	0.825714						1.31714		0.857143				0.825714		1.08714
Q8H060	528	K	Os03g0207900 protein	OSJNBa0014O06.12	104.82	_GLELQQAEK(ac)GK_	0.45037	1	2	621.838	0.68	0.78	0.89	0.67	0.88	1	3.57	3.77	3.71				0.783333	0.85	3.68333		N
Q8H2J8	51	K	40S ribosomal protein S12	OSJNBa0016A21.128-2	83.826	_AIEK(ac)HAAQLCVLAEDCDQPDYVK_	1.4194	1	3	905.763	0.91	1.71	1.51	3.05	3.25	4.04	0.89	0.73	0.54				1.37667	3.44667	0.72		N
Q8H2J8	106	K	40S ribosomal protein S12	OSJNBa0016A21.128-2	111.95	_IDSEGK(ac)AR_	0.76726	1	2	459.238	1.31	2.49	1.68	2.25	1.59	2.25	0.9	0.7	0.52				1.82667	2.03	0.706667		N
Q8H2J8	136	K	40S ribosomal protein S12	OSJNBa0016A21.128-2	61.096	_DFGEESEGLNIVQDYVK(ac)SH_	-0.57871	1	3	736.675		3.52	5.31		11.22								4.415	11.22			N
Q8H2T7	343	K	Os07g0645400 protein	P0503D09.102	90.05	_ELIEK(ac)HCGGVR_	-0.21867	1	2	670.343	0.99		2.5	6.05	4.56	6.9							1.745	5.83667
Q8H2T7	416	K	Os07g0645400 protein	P0503D09.102	112.34	_LSYFYK(ac)HESCGQCTPCR_	-1.1946	1	3	745.652	5.22	4.88	3.56	0.92	1.21	0.83	0.52	0.29	0.41	0.144762			4.55333	0.986667	0.406667	0.144762
Q8H383	169	K	PHD finger protein ALFIN-LIKE 2	Os07g0233300	112.83	_ANDVQTK(ac)TSR_	2.1847	1	2	581.297	2.32	1.84	1.84	1.08	1.45	0.98	1.8	1.57	2.13				2	1.17	1.83333		N
Q8H3I6	408	K	Os07g0616200 protein	B1056G08.109	80.102	_EEINYVNAHATSTQSGDLK(ac)EYEAIVR_	-1.0701	1	3	993.816	3.05	1.6	3.04	1.75	3.57	5.28							2.56333	3.53333			N
Q8H3M0	158	K	Os08g0428800 protein	P0479C08.106	102.5	_TAPAPPPAAGDGSAPVK(ac)R_	-0.24641	1	2	851.45	0.74	1.18	2.19	0.28	0.46	0.53	4.16	4.57	3.47				1.37	0.423333	4.06667
Q8H3X4	144	K	Os07g0107300 protein	P0585H11.104	71.806	_ELSVVGGTGK(ac)FR_	-1.7014	1	2	646.354
Q8H4B9	141	K	Os07g0516200 protein	P0048D08.132	106.32	_TTIMLADLQDFK(ac)K_	4.9957	1	2	783.416	7.72	5.2	3.68		1.72				2.2				5.53333	1.72	2.2
Q8H4Q9	9	K	GTP-binding protein Rab6	OJ1457_D07.114	76.943	_APVSALAK(ac)YK_	1.9693	1	2	545.319		0.71	0.52	2.39	2.98	2.77	1.24	0.84	0.92				0.615	2.71333	1
Q8H4Q9	140	K	GTP-binding protein Rab6	OJ1457_D07.114	76.073	_QVSIEEGEGK(ac)AK_	2.0135	1	2	658.838
Q8H4V1	69	K	Os08g0366000 protein	OJ1484_G09.129-1	88.176	_ELVQECYEIAAEYEGK(ac)HDSQK_	1.3059	1	3	856.723				4.7	8.27	8.04								7.00333
Q8H4V1	349	K	Os08g0366000 protein	OJ1484_G09.129-1	46.88	_DAK(ac)HYIEFWK_	-0.53369	1	2	689.843	1.26		2.35	2.72	2.65	3.79	1.04	1.12					1.805	3.05333	1.08
Q8H625	236	K	Os06g0104100 protein	Os06g0104100	87.216	_VASVADAHLQK(ac)AR_	0.3342	1	3	469.928	7.32	8.71	4.98										7.00333				N
Q8H7P5	16	K	Leucine Rich Repeat family protein, expressed	OJ1217B09.1	152.88	_(ac)SEEDDDQPPPLPAQK(ac)R_	0.50537	1	2	953.445	1.1	1.48	1.28	1.51	1.48	1.9	1.54	1.5	1.56	0.811429			1.28667	1.63	1.53333	0.811429	N
Q8H7W4	20	K	Putative uncharacterized protein OSJNBa0064E16.13	OSJNBa0064E16.13	155.86	_(ac)MESSSSAAAAVDGEDGGGSK(ac)R_	-2.042	1	2	1026.94	1.68	2.51	2.13	1.51	2.04	2.79	1.34	1.35	0.61				2.10667	2.11333	1.1		N
Q8H7Y8	4	K	Probable histone H2A variant 1	Os03g0162200	136.26	_AGK(ac)GGK(ac)GLLAAK(ac)TTAAK(ac)SADK_	1.3587	1	2	1056.59	1.08857	0.994286		0.222857	0.0771429	0.0685714	7.49143	3.66857	2.23714	0.0514286	0.0342857		1.04143	0.122857	4.46571	0.0428571
Q8H7Y8	7	K	Probable histone H2A variant 1	Os03g0162200	129.11	_GGK(ac)GLLAAK(ac)TTAAK(ac)SADK_	-0.81498	1	2	907.505	2.24	2.09	2.57	0.74	0.78	0.86	2.65	2.47	2.52	0.0285714	0.0761905		2.3	0.793333	2.54667	0.052381
Q8H7Y8	13	K	Probable histone H2A variant 1	Os03g0162200	186.85	_GLLAAK(ac)TTAAK(ac)SADKDK_	0.64752	1	2	886.991	2.11	1.97	2.42	0.71	0.76	0.85	2.73	2.52	2.59	0.0190476	0.0666667		2.16667	0.773333	2.61333	0.0428571
Q8H7Y8	18	K	Probable histone H2A variant 1	Os03g0162200	186.85	_GLLAAK(ac)TTAAK(ac)SADK_	1.1554	1	2	765.43	0.51	0.55	0.59	0.36	0.44	0.66	4.01	2.98	3.37	0.0180952			0.55	0.486667	3.45333	0.0180952
Q8H852	266	K	Coatomer subunit gamma-1	Os03g0227000	49.298	_HK(ac)SEMVILEAAR_	2.0806	1	3	475.922				2.12	3.42	3.37		1.84						2.97	1.84		N
Q8H8D9	49	K	Putative glutathione S-transferase	OJ1006F06.6	80.438	_LPEFIK(ac)LR_	0.44414	1	2	529.324				1.57	2.05	2.28	1.89	2.04	2.38					1.96667	2.10333		N
Q8H8J4	34	K	Putative tRNA synthetase	OSJNBa0083M08.1	68.557	_M(ox)DGVESK(ac)CR_	-1.2156	1	2	570.245										0.92381	1.07619					1	N
Q8H8T0	89	K	UDP-arabinopyranose mutase 1	UAM1	53.448	_ASCISFK(ac)DSACR_	-1.0509	1	2	722.321
Q8H8T0	284	K	UDP-arabinopyranose mutase 1	UAM1	61.56	_ASNPFVNLK(ac)K_	-1.8406	1	2	580.327	1.8	1.51		2.66	2.73	3			1.9				1.655	2.79667	1.9
Q8H8U7	208	K	Expressed protein	LOC_Os03g17450	104.11	_VVLVK(ac)FR_	-1.396	1	2	451.795	4.3	3.34	5.89	0.86	0.73			1.46	0.86				4.51	0.795	1.16		N
Q8H8U7	222	K	Expressed protein	Os03g0282900	151.55	_TDAANAFITK(ac)NR_	2.4558	1	2	682.352	1.05	1.04286	0.907143										1				N
Q8H903	65	K	60 kDa chaperonin	OSJNBa0071K18.10	82.452	_VTM(ox)GPK(ac)GR_	0.61526	1	2	452.239	1.11524		0.884762										1
Q8H903	94	K	60 kDa chaperonin	Os10g0462900	98.997	_SIEFK(ac)DR_	2.2511	1	2	468.743		9.34	11.66										10.5
Q8H903	240	K	60 kDa chaperonin	Os10g0462900	83.823	_GYISPYFVTNPK(ac)TQK_	1.0737	1	2	892.965	6.14	7.24	7.62										7
Q8H903	256	K	60 kDa chaperonin	Os10g0462900	90.707	_CELDDPLILIHDK(ac)K_	1.4832	1	2	875.956	1.95	2.6	1.95	2.69	2.62	2.3	0.51	0.31	0.84				2.16667	2.53667	0.553333
Q8H903	273	K	60 kDa chaperonin	OSJNBa0071K18.10	80.438	_VLELALK(ac)K_	-1.0026	1	2	478.313		1.90667											1.90667
Q8H903	370	K	60 kDa chaperonin	Os10g0462900	99.941	_DDTVILDGAGDK(ac)K_	0.47222	1	2	694.849	5.78	4.73	6.77		0.53								5.76	0.53
Q8H903	393	K	60 kDa chaperonin	Os10g0462900	82.651	_SAIELSTSDYDK(ac)EK_	0.82002	1	2	814.389	3.7	4.94	3.76	3.26	2.86	2.48							4.13333	2.86667
Q8H916	216	K	Putative uncharacterized protein OSJNBa0071K18.7	OSJNBa0071K18.7	79.286	_FNK(ac)FVEDNGFK_	-0.40578	1	2	693.838		0.888571	0.677143							1.43429			0.782857			1.43429	N
Q8HCN1	158	K	Ribosomal protein S1	rps1	76.228	_FTIDSFNPK(ac)R_	-2.4675	1	2	633.827																	N
Q8HCN3	384	K	Cytochrome b	cob	107.09	_GIPK(ac)YYTDETHR_	-2.7176	1	2	761.37	4.65	5.49	5.97	0.41	0.34	1.1	0.6	0.3	0.53				5.37	0.616667	0.476667		N
Q8HCQ9	61	K	ORFB protein	orfB	73.881	_FKDPK(ac)NLEDILR_	0.42839	0.937935	3	510.616		1											1				N
Q8L3W2	111	K	Class III peroxidase 95	P0617C02.103	75.819	_GYEVVDAIK(ac)AK_	1.091	1	2	617.838										1.07714	0.931429	0.991429				1	N
Q8L4F2	134	K	40S ribosomal protein S23	P0460C04.38	58.268	_VSGVSLLALFK(ac)EK_	1.3803	1	2	716.924	0.944762						1.05524						0.944762		1.05524
Q8L4L4	18	K	60S ribosomal protein L5-2	RPL5B	138.85	_THAYFK(ac)R_	-0.5718	1	2	482.754	1.48	3.14	1.72	0.51	0.51	0.64		2.08	1.63	0.312381			2.11333	0.553333	1.855	0.312381
Q8L4L4	52	K	60S ribosomal protein L5-2	RPL5B	134.66	_YNTPK(ac)YR_	-1.5108	1	2	492.251	1.44	1.55	2.08	1.32	0.92	1.48	1.09	1.25	1.22	0.959048	0.959048	1.25762	1.69	1.24	1.18667	1.05857
Q8L4L4	178	K	60S ribosomal protein L5-2	RPL5B	127.87	_GALDGGLDIPHSDK(ac)R_	-0.3376	1	2	796.905			1.34	2.91	2.51	2.47	1.25	1.16			0.71619		1.34	2.63	1.205	0.71619
Q8L4L4	188	K	60S ribosomal protein L5-2	RPL5B	140.24	_DEK(ac)QLDSDIHR_	0.20007	1	2	699.336	1.00714	0.692857	0.55				6.33571	0.364286	2.2				0.75		2.96667
Q8L4L4	228	K	60S ribosomal protein L5-2	RPL5B	85.522	_FQAHFSEYLK(ac)K_	1.847	1	2	720.37	2.18	1.87	1.9	1.75	1.46	1.38	0.88	0.79	1.52	0.368571	0.28		1.98333	1.53	1.06333	0.324286
Q8L4L4	241	K	60S ribosomal protein L5-2	RPL5B	92.856	_GIDADGMESLYK(ac)K_	-0.96985	1	2	734.853				3.71		5.32	3.48	3.42						4.515	3.45
Q8L6I2	316	K	Os07g0191200 protein	a2	99.568	_LAQQGAITK(ac)R_	-1.4611	1	2	564.33
Q8L6I2	440	K	Plasma membrane ATPase	a2	65.423	_GAPEQILNLAHNK(ac)TEIER_	-1.2726	1	3	692.368				4.83	5.5	4.95								5.09333
Q8LHN3	97	K	Os07g0632000 protein	P0519E12.114	114.99	_LDLAGHPVGCIGGDVK(ac)HCQR_	-3.472	1	3	744.365				8.16	7.26	5.57								6.99667			N
Q8LHR9	293	K	Putative aldehyde oxidase	P0039H02.110	109	_LIGSLSSSSDK(ac)SR_	0.85468	1	2	689.862	2.75	2.38	3.13	1.07			0.82		0.77		0.588571		2.75333	1.07	0.795	0.588571	N
Q8LI30	227	K	4-alpha-glucanotransferase DPE1, chloroplastic/amyloplastic	DPE1	40.724	_TQYDCFK(ac)K_	1.9506	1	2	566.261																	N
Q8LI30	275	K	4-alpha-glucanotransferase DPE1, chloroplastic/amyloplastic	DPE1	83.862	_ALEDIYQK(ac)QK_	1.3489	1	2	639.34				1.47	2.95	2.69								2.37			N
Q8LI34	181	K	Putative MYST-like histone acetyltransferase 1	Os07g0626600	61.56	_NIAK(ac)IELGR_	0.59679	1	2	528.314
Q8LIR5	165	K	Os07g0635500 protein	OJ1332_C12.113	50.354	_VVHPAFNMDK(ac)LK_	1.8415	1	3	480.927										1						1	N
Q8LJJ9	245	K	Stearoyl-[acyl-carrier-protein] 9-desaturase 1, chloroplastic	Os01g0880800	127.87	_TCGTIAADEK(ac)R_	0.61445	1	2	632.304	3.25	3.52	2.82										3.19667				N
Q8LMR0	227	K	Phosphoserine aminotransferase	Os03g0157900	60.436	_DYPEPK(ac)NK_	3.1236	1	2	516.753	4.31	3.88	3.66	1.97	0.54	1.99	1.32						3.95	1.5	1.32
Q8LMR0	375	K	Phosphoserine aminotransferase	OSJNBa0011L14.1	78.888	_GGDFEK(ac)QFIAEAAK_	-3.6112	1	2	776.886	1.62143	2.07381									0.680952	0.395238	1.84762			0.538095
Q8LMW8	67	K	Os10g0191300 protein	OSJNBa0040E17.3	124.12	_VASFAQSYAAK(ac)R_	-2.1855	1	2	670.851											0.965714	1.03429				1	N
Q8LMW8	108	K	Os10g0191300 protein	OSJNBa0040E17.3	112.96	_K(ac)NYHYDTNTCDPGK_	0.20998	1	2	877.876										1.21857	1.38571	0.395714				1	N
Q8LQ68	385	K	Hexokinase-6	HXK6	110.63	_HLGAK(ac)LK_	-0.13888	1	2	404.756	0.28	0.21		3.02	2.78	2.04	0.73	0.72	0.6				0.245	2.61333	0.683333
Q8LQ68	457	K	Hexokinase-6	HXK6	95.57	_TVIALDGGLYEHYK(ac)K_	0.51422	1	3	583.645	0.19	0.16		2.04	2.44	2.18	0.46	0.27	0.31				0.175	2.22	0.346667
Q8RU48	233	K	Cell elongation protein DIMINUTO, putative, expressed	OSJNBb0058B20.18	42.599	_LIPIK(ac)EYMR_	1.3297	1	3	402.23																	N
Q8RU51	446	K	Cellulase containing protein, expressed	OJ1208D02.11	97.163	_VNNASEEDYK(ac)R_	2.0801	1	2	683.815												1				1	N
Q8RUI4	99	K	NAC transcription factor	P0504E02.33	60.55	_NILFVISK(ac)PDVFK_	1.2417	1	2	781.453							1.17143	0.828571							1		N
Q8S059	263	K	Acyl-[acyl-carrier-protein] desaturase 2, chloroplastic	SSI2	75.764	_LAQICGIIASDEK(ac)R_	-0.77301	1	2	808.427																	N
Q8S270	201	K	Putative single myb histone 6	P0415C01.11	113.25	_IAPSSNSSGGK(ac)SIK_	1.3577	1	2	687.865	0.65	1.07	0.47	1.65	1.97	1.48	2.77	2.09	2.12				0.73	1.7	2.32667		N
Q8S2A7	344	K	ATP-dependent zinc metalloprotease FTSH 3, mitochondrial	FTSH3	62.104	_K(ac)YEELGAK_	1.8575	1	2	490.258	7.14	5.33	8.53										7				N
Q8S2K0	238	K	Reticulon-like protein	OSJNBb0021A09.8	53.448	_YYALFEEK(ac)CLSK_	-1.4897	1	2	796.887
Q8S3P2	143	K	OSJNBa0011F23.19 protein	24K23.15	69.864	_IFHDTEPGPAAK(ac)R_	-0.78803	1	3	494.256	0.87	1.01	1.14	1.14	0.83	1.55	3.29	2.33	2.23				1.00667	1.17333	2.61667		N
Q8S3R7	123	K	Ethylene-responsive protein-like	49D11.15	113.62	_EVICSEVK(ac)R_	-1.1582	1	2	581.3		4.06	1.54	4.05	5.56	5.18			0.61				2.8	4.93	0.61
Q8S5T1	320	K	Glutathione reductase, chloroplast, putative, expressed	OJ1607A12.5	100.18	_GITFHTEQSPQAITK(ac)SNDGLLSLK_	-1.0145	1	3	876.461				5.12	5.87	10.01								7
Q8S6F2	227	K	Os10g0356000 protein	OSJNBb0075K12.39	101.53	_AIYK(ac)SQAETGEIK_	-1.4949	1	2	740.388				0.59	0.58	1.03								0.733333
Q8S6F2	466	K	Os10g0356000 protein	OSJNBb0075K12.39	102.4	_AIK(ac)FEFEPVDK_	-0.4237	1	2	682.858	0.12	0.17	0.15	0.55	0.72	0.88		0.55					0.146667	0.716667	0.55
Q8S6F3	225	K	ATP synthase subunit beta	OSJNBb0075K12.38	83.692	_ESGVINEK(ac)NLEESK_	4.7756	1	2	809.402																	N
Q8S6F3	495	K	ATP synthase subunit beta	OSJNBb0075K12.38	107.06	_AINLEEENK(ac)LK_	-3.1967	1	2	671.864		0.09		0.76	0.72	0.86		0.25					0.09	0.78	0.25		N
Q8S6F4	11	K	Putative atpE; ATPase epsilon subunit from chromosome 10 chloroplast insertion	OSJNBb0075K12.37	72.2	_LNLYVLTPK(ac)R_	2.8945	1	2	629.88					0.42	0.38	0.32	0.47	0.36					0.4	0.383333		N
Q8S6Z1	114	K	ATPase alpha subunit, 3'-partial (Fragment)	OSJNBa0034L04.44	89.189	_VINALAK(ac)PIDGR_	1.7437	1	2	654.885																	N
Q8S7H8	190	K	Os03g0778100 protein	OSJNBa0010I09.4	72.62	_SYLIAISGEK(ac)K_	1.7783	1	2	625.853
Q8S7J1	100	K	Putative pyridoxamine 5-phosphate oxidase	OsJ_31311	119.41	_PSVCYPK(ac)R_	0.582	1	2	524.766	3.19			3.48	2.61	2.53		1.27	0.63				3.19	2.87333	0.95		N
Q8S7Q0	476	K	Eukaryotic translation initiation factor 3 subunit B	Os10g0569200	55.98	_IIAFAWEPK(ac)GHR_	1.9888	1	3	489.602	1.11	1.97	2.03	3.23	4.59	5.43		1.41	1.23				1.70333	4.41667	1.32		N
Q8S7T3	320	K	Photosystem I P700 chlorophyll A apoprotein A1	OSJNBb0005J14.16	52.172	_TNWGIGHGLK(ac)DILEAHK_	-1.0478	1	3	644.343					1.20476	0.795238								1			N
Q8S7T5	11	K	ATP synthase subunit alpha	OSJNBb0005J14.21	56.916	_VDEIHK(ac)ILR_	-0.58341	1	2	582.84						1								1			N
Q8S7T5	455	K	ATP synthase subunit alpha	OSJNBb0005J14.21	77.185	_GYLDSLEIGQVK(ac)K_	0.34269	1	2	746.406					1.09905	0.900952								1			N
Q8S857	4	K	Probable histone H2A variant 2	Os10g0418000	136.26	_AGK(ac)GGK(ac)GLLAAK(ac)TTAAK_	-0.10698	1	2	834.986	1.08857	0.994286		0.222857	0.0771429	0.0685714	7.49143	3.66857	2.23714	0.0514286	0.0342857		1.04143	0.122857	4.46571	0.0428571
Q8S857	7	K	Probable histone H2A variant 2	Os10g0418000	129.11	_GGK(ac)GLLAAK(ac)TTAAK(ac)AAADKDK_	-2.3781	1	3	704.727	2.22	2.1	2.57	0.75	0.79	0.87	2.62	2.47	2.5	0.0285714	0.0857143		2.29667	0.803333	2.53	0.0571429
Q8S857	13	K	Probable histone H2A variant 2	Os10g0418000	129.11	_GLLAAK(ac)TTAAK(ac)AAADK_	-3.1106	1	2	792.951	2.18	2.05	2.5	0.75	0.8	0.88	2.63	2.48	2.52	0.0285714	0.0761905		2.24333	0.81	2.54333	0.052381
Q8S857	18	K	Probable histone H2A variant 2	Os10g0418000	104.21	_GLLAAK(ac)TTAAK(ac)AAADK_	-3.1106	1	2	792.951	0.93	1.4	1.51	1.2	1.25	1.36	1.89	2.18	1.64				1.28	1.27	1.90333
Q8SA35	48	K	Os01g0659200 protein	Os01g0659200	67.334	_LQLVEAEK(ac)K_	1.6371	1	2	550.322	1.32	1.86		4.01	6.41	7.4							1.59	5.94
Q8SA35	111	K	Os01g0659200 protein	Os01g0659200	158.31	_VSHNHHEYK(ac)NLLK_	-0.027235	1	3	554.29	1.12	1.26	1.26	3.83	1.6	3.89	1.01	0.81	1.11				1.21333	3.10667	0.976667
Q8SB12	790	K	Putative uncharacterized protein OSJNBa0095J15.3	OSJNBa0095J15.3	64.776	_QK(ac)AISAI_	-0.074693	1	2	386.732							1								1		N
Q8W0C5	135	K	4-hydroxy-4-methyl-2-oxoglutarate aldolase	Os01g0722800	54.281	_GIGEK(ac)HVPVTIAGTR_	0.669	1	3	526.298			1.75	3.78	3.47	5.56							1.75	4.27
Q8W0I1	76	K	Os01g0673600 protein	Os01g0673600	100.02	_FLTK(ac)IYHPNIDK_	1.3744	1	2	765.919	1.47	1.08	1.06	3.33	1.28	4.35		1.02	0.85	0.678095	0.453333		1.20333	2.98667	0.935	0.565714
Q8W1L6	361	K	Peroxisomal fatty acid beta-oxidation multifunctional protein	MFP	86.911	_MIAANLEGLVK(ac)R_	-0.059221	1	2	678.887	6.45	7.32	5.58			1.64							6.45	1.64			N
Q8W1L6	663	K	Peroxisomal fatty acid beta-oxidation multifunctional protein	MFP	136.26	_ASDLDIASILGMGFPK(ac)FR_	2.8349	1	2	990.517	6.31	7.33	1.85			2.57			1.24				5.16333	2.57	1.24		N
Q8W2X4	152	K	Expressed protein	OSJNBb0060I05.14	57.859	_NLLFK(ac)PDR_	1.3212	1	2	522.795
Q8W315	569	K	Dynamin-related protein 1C, putative, expressed	OSJNBa0014G15.4	64.692	_FYAHVGSK(ac)EK_	2.6417	1	2	604.309							1								1		N
Q8W317	283	K	NADH-ubiquinone oxidoreductase 75 kDa subunit, mitochondrial, putative, expressed	OSJNBa0014G15.3	114.02	_PFAFK(ac)AR_	2.7714	1	2	439.748	1.05429	0.945714											1
Q8W3D0	99	K	Probable pyridoxal 5'-phosphate synthase subunit PDX1.2	PDX12	63.624	_SVTIPVMAK(ac)AR_	-1.7372	1	2	607.85				0.32	0.43	0.47								0.406667
Q8W3D9	218	K	Protochlorophyllide reductase B, chloroplastic	PORB	113.4	_ELLADLTSSDYPSK(ac)R_	-3.1332	1	2	868.939				1										1
Q8W3D9	343	K	Protochlorophyllide reductase B, chloroplastic	PORB	68.536	_GYVSEEEAGK(ac)R_	1.7777	1	2	633.802		0.32	0.05	1.48	0.5		4.76		3.72				0.185	0.99	4.24
Q8W3J0	59	K	Os03g0278000 protein	UXS-3	42.384	_LMENEK(ac)HEVIVADNFFTGSK_	-1.3848	1	3	784.051				6.94	6.24	5.63								6.27
Q8W3J0	182	K	Os03g0278000 protein	UXS-3	129.47	_SCYDEGK(ac)R_	0.54665	1	2	528.724				2.69	3.59	3.46	1.2	1.15	1.39		0.84			3.24667	1.24667	0.84
Q8W425	107	K	26S proteasome non-ATPase regulatory subunit 6	RPN7	86.114	_EAHLAK(ac)SLYFIR_	-2.7917	1	3	497.277	1.38	0.81	1	4.17	4.85	7.5							1.06333	5.50667			N
Q93VT8	266	K	ATP-citrate synthase beta chain protein 1	ACLB-1	110.91	_LFK(ac)SEVQFGHAGAK_	-1.3754	1	2	780.912	1.23	0.95	1.41	1.81	2.29	3.56	1.09	0.33	0.96				1.19667	2.55333	0.793333
Q93VT8	477	K	ATP-citrate synthase beta chain protein 1	ACLB-1	56.569	_NLTPYEFVEGMK(ac)K_	4.044	1	3	533.269		1.05		2.01	3.69	3.06	1.29						1.05	2.92	1.29
Q93VT8	590	K	ATP-citrate synthase beta chain protein 1	ACLB-1	141.58	_SIGLIGHTFDQK(ac)R_	1.4425	1	3	505.276							3.44286	2.30476		0.619048	0.514286	1.27143			2.87381	0.801587
Q93WM3	386	K	Os01g0372700 protein	Os01g0372700	109.79	_NYDK(ac)TAIER_	0.42248	1	2	576.288	1.32	1.54	1.4	1.27	2.72	2.85	1.08	1.1	0.65				1.42	2.28	0.943333
Q93X08	150	K	Os09g0553200 protein	UGP	118.37	_IVEK(ac)YSNSNIEIHTFNQSQYPR_	0.37986	1	3	903.78			1.56	6.53		6.33	0.98	1.24					1.56	6.43	1.11
Q93X08	251	K	Os09g0553200 protein	UGP	83.059	_ILNHLIHNQNEYCMEVTPK(ac)TLADVK_	-0.31972	1	3	1008.18	0.59	1.18		7.77	2.28	7.45							0.885	5.83333
Q93X08	285	K	Os09g0553200 protein	UGP	46.818	_VQLLEIAQVPDEHVNEFK(ac)SIEK_	-2.48	1	3	869.794	1.13	1.41		4.01	5.96	6.01	1.21	1.25					1.27	5.32667	1.23
Q93X08	402	K	Os09g0553200 protein	UGP	119.46	_TNPSNPSIELGPEFK(ac)K_	-2.2899	1	2	900.462	1.69	1.1	1.36	1.54	2.29	2.8	1.02	0.73	0.64	1.16571	2.26286	1.26857	1.38333	2.21	0.796667	1.56571
Q941F5	93	K	Os11g0592200 protein	PR4	71.852	_CIQVK(ac)NR_	-4.13	1	2	480.258						1								1			N
Q942L2	215	K	Protein disulfide isomerase-like 2-2	PDIL2-2	61.265	_LDDGVVIANLDADK(ac)HK_	-4.4192	1	3	588.976	1.77	0.73	1.79			8.62	0.88			0.262857			1.43	8.62	0.88	0.262857
Q943K7	251	K	70 kDa heat shock protein	Os01g0840100	74.962	_MVNHFVLEFK(ac)R_	1.9215	1	3	487.927																	N
Q943K7	538	K	70 kDa heat shock protein	P0031D11.41	73.499	_YKAEDEEHK(ac)K_	1.7286	1	3	440.214										1						1	N
Q943L0	182	K	Os01g0839900 protein	Os01g0839900	153.72	_TPAGSVVACK(ac)SGCEAFR_	0.10894	1	2	919.93	6.12	7.69	4.37	0.74			0.75	0.56	0.77				6.06	0.74	0.693333		N
Q943L0	209	K	Os01g0839900 protein	Os01g0839900	67.334	_SSK(ac)YSEFFK_	-2.9088	1	2	582.782	7.22	4.69	6.56	0.35	0.42	0.47	0.52		0.45				6.15667	0.413333	0.485		N
Q943L0	215	K	Os01g0839900 protein	Os01g0839900	158.12	_YSEFFK(ac)R_	-2.9736	1	2	509.753	7.14	5.22	6.14				1.21		0.81				6.16667		1.01		N
Q943L0	242	K	Os01g0839900 protein	Os01g0839900	81.297	_ELK(ac)VIFCH_	3.6435	1	2	544.284	4.27	6.56	7.94		0.31	0.33	0.38	0.37	0.3				6.25667	0.32	0.35		N
Q943L2	7	K	Histone H2B.11	H2B.11	174.59	_AEK(ac)KPAEK(ac)KPVEEK_	-1.2103	0.999899	2	847.97	1.68	0.95	1.49	1.05	1.39	0.77	0.58	0.54	1.02	0.61	0.48	0.72	1.37333	1.07	0.713333	0.603333
Q943L2	12	K	Histone H2B.11	H2B.11	174.59	_AEK(ac)KPAEK(ac)KPVEEK_	-0.73856	0.999207	2	847.97	1.68	0.95	1.49	1.05	1.39	0.77	0.58	0.54	1.02	0.61	0.48	0.72	1.37333	1.07	0.713333	0.603333
Q943W1	153	K	Os01g0501800 protein	Os01g0501800	130.61	_AEGVAK(ac)NAPPEFQK_	-0.15417	1	2	764.394				1.14	0.74	1.01								0.963333
Q943W1	161	K	Os01g0501800 protein	Os01g0501800	94.363	_NAPPEFQK(ac)TK_	-0.14761	1	2	601.314
Q945W5	220	K	Glutathione S-transferase GSTU6, putative, expressed	LOC_Os10g38710	71.98	_GVVPDAGVAVELGK(ac)K_	0.69291	1	2	740.922																	N
Q945X2	48	K	Glutathione S-transferase, N-terminal domain containing protein, expressed	Os11g0588300	64.841	_EHLSPEFK(ac)K_	2.9178	1	2	578.803
Q945X3	135	K	Glutathione S-transferase, putative, expressed	LOC_Os12g10730	110.74	_LSPDESLQIVQHYIDK(ac)GFK_	-0.28088	1	3	753.727	0.590476		1.16571							1.19238	1.05143		0.878095			1.1219
Q948T6	19	K	Lactoylglutathione lyase	GLX-I	81.625	_SPEVVLEWPK(ac)K_	3.2113	1	2	677.374	0.56		1.34	2.62	3.61	4.31							0.95	3.51333
Q948T6	40	K	Lactoylglutathione lyase	GLX-I	60.157	_TIK(ac)CYTECFGMK_	-2.9547	1	2	790.351
Q94CN1	688	K	Os01g0348600 protein	Os01g0348600	93.345	_YIHDK(ac)LEVWAK_	1.7934	1	3	481.926				2.63	4.1	4.24								3.65667
Q94CU3	139	K	Uricase	P0423B08.43-1	104.2	_HVTEVIVK(ac)K_	1.2836	1	2	547.832										1.03571	0.922857	1.04				0.999524
Q94CU3	203	K	Uricase	P0423B08.43-1	63.302	_YPFEHVSQIPSK(ac)SFCFTQR_	-0.91273	1	3	800.72	10.61	10.39											10.5
Q94DH6	14	K	Os01g0971500 protein	Os01g0971500	164.48	_VLTLEEVSK(ac)HNTK_	2.5231	1	2	770.422	0.5	0.87	0.28	1.84	1.53	1.81	1.01	1.08	1.21				0.55	1.72667	1.1
Q94DM7	24	K	Os01g0962600 protein	Os01g0962600	133.05	_YLFHEGVLYAK(ac)K_	1.8472	1	3	503.942	5.39	6.61	6.46	0.31	0.35	0.52	0.5		0.23				6.15333	0.393333	0.365
Q94E74	93	K	Os01g0511100 protein	Os01g0511100	79.489	_AMQEQQQQLSQALLDK(ac)AK_	0.43997	1	2	1050.54	7.79	13.21											10.5				N
Q94E96	11	K	Probable histone H2A.5	Os01g0502700	102.87	_(ac)MDAAGAGAGGK(ac)LK_	-1.0035	1	2	615.811	1.56	1.71	1.61	0.41	0.6	0.55	2.29	2.37	2.64	0.06	0.05	0.05	1.62667	0.52	2.43333	0.0533333
Q94ED6	261	K	Putative ubiquitin carboxyl-terminal hydrolase 7	P0665A11.32	178.22	_ELTK(ac)SFGWDTVDSFLQHDVQELNR_	1.733	1	3	969.47	2.57	1.67	2	0.54	1.99	0.84							2.08	1.12333			N
Q94GF1	136	K	Anthranilate synthase alpha subunit 1, chloroplastic	ASA1	147.26	_ANHVTVMDHK(ac)MK_	-0.51361	1	3	484.908	3.79	6.5	3.33	1.31	1.65	1.47	1.07		0.97				4.54	1.47667	1.02		N
Q94GG8	87	K	Putative cytosolic tRNA-Ala synthetase	OSJNBb0022I16.6	78.556	_AVHFGHQK(ac)LK_	-0.57318	1	3	402.896	2.82	4.98		1.97			1.17	0.12	0.68				3.9	1.97	0.656667		N
Q94GG8	493	K	Putative cytosolic tRNA-Ala synthetase	OSJNBb0022I16.6	84.759	_ITAVTAK(ac)HASDAIK_	-2.1438	1	2	734.412		2.55		8.34	5.45	4.66							2.55	6.15			N
Q94GQ7	514	K	Putative uncharacterized protein OJ1124_H03.4	OJ1124_H03.4	82.651	_ASGESPVAIPSLK(ac)K_	2.0657	1	2	713.401	1.42	1.35	1.68	0.84	0.84	1.32	2.1	2.91	2.33				1.48333	1	2.44667		N
Q94GQ7	735	K	Putative uncharacterized protein OJ1124_H03.4	OJ1124_H03.4	164.68	_AYAVFLEGM(ox)ESEK(ac)K_	1.2286	1	2	830.4	0.57	0.71	0.54	1.38	0.94	0.82	2.58	2.89	3.12				0.606667	1.04667	2.86333		N
Q94GQ7	764	K	Putative uncharacterized protein OJ1124_H03.4	OJ1124_H03.4	83.53	_SHVSEEILSK(ac)LK_	-2.1183	1	2	706.393	0.81		0.36	0.93	0.85	0.65	4.04	4.41	2.26				0.585	0.81	3.57		N
Q94GQ7	786	K	Putative uncharacterized protein OJ1124_H03.4	OJ1124_H03.4	95.909	_K(ac)HGLLK(ac)K_	-0.37329	1	2	454.29							1								1		N
Q94GQ7	791	K	Putative uncharacterized protein OJ1124_H03.4	OJ1124_H03.4	95.909	_K(ac)HGLLK(ac)K_	-0.37329	1	2	454.29							1								1		N
Q94GW4	86	K	Putative serine peptidase	OSJNBa0005K07.4	70.802	_YYGK(ac)SSPFESLTTENLR_	0.15844	1	2	1017.49											1.13333	0.866667				1
Q94H99	118	K	Putative uncharacterized protein OSJNBb0048A17.21	OSJNBb0048A17.21	72.243	_VIVCDEK(ac)LK_	-2.0225	1	2	573.315	1.05905	0.88381	0.819048					1.23619					0.920635		1.23619		N
Q94JF2	16	K	Os01g0705200 protein	P0684B02.22	105.46	_ASYHAGETK(ac)AR_	-2.5654	1	2	616.805	0.778571	1.02286	1.19857										1				N
Q94JF2	33	K	Os01g0705200 protein	Os01g0705200	145.25	_MMGTAQEK(ac)AR_	0.99082	1	2	582.779	6.64	7.58	6.77										6.99667				N
Q94JF2	107	K	Os01g0705200 protein	P0684B02.22	110.81	_AYDAK(ac)DR_	0.58911	1	2	440.712	0.96	1.04											1				N
Q94JF2	140	K	Os01g0705200 protein	Os01g0705200	70.837	_DGAGQTGSYIGQTAEAAK(ac)QK_	1.6663	1	3	674.996	7.35	7.91	5.74										7				N
Q94JF2	160	K	Os01g0705200 protein	Os01g0705200	154.88	_DK(ac)TGAVLQQAGEQVK_	-2.0144	1	2	807.428	6.31	6.4	8.3										7.00333				N
Q94JJ0	71	K	Fructose-bisphosphate aldolase	Os01g0118000	196.11	_GILAIDESNATCGK(ac)R_	-0.91048	1	2	823.912	2.62	2.93	2.83	1.28	1.47	1.54	0.33	0.31	0.39		0.647619	0.509524	2.79333	1.43	0.343333	0.578571
Q94JJ0	337	K	Fructose-bisphosphate aldolase	Os01g0118000	95.195	_ALQNSVLK(ac)TWQGRPENVEAAQK_	1.0063	1	3	837.11	3.11	1.73	2.37	2.1	1.66	2.87	0.51	0.53	0.4	0.528571	0.691429		2.40333	2.21	0.48	0.61
Q94JJ4	43	K	Histone H2B.4	H2B.4	160.5	_LPAGK(ac)AEK(ac)GSGEGK_	0.1362	1	2	706.873	1.32	0.99	1.65	1.33	0.88	1.62	1.25	1.07	1.02	0.248571	0.257143	0.377143	1.32	1.27667	1.11333	0.294286
Q94JJ4	46	K	Histone H2B.4	H2B.4	160.5	_LPAGK(ac)AEK(ac)GSGEGK_	0.1362	1	2	706.873	1.32	0.99	1.65	1.33	0.88	1.62	1.25	1.07	1.02	0.248571	0.257143	0.377143	1.32	1.27667	1.11333	0.294286
Q94JJ7	43	K	Histone H2B.3	H2B.3	126.25	_LPAGK(ac)AEK(ac)GSGEGR_	-0.65638	1	2	720.876	0.74	0.72	0.8	1.52	1.06	1.9	1.29	1.03	1.16	0.495238	0.579048	0.548571	0.753333	1.49333	1.16	0.540952
Q94JJ7	46	K	Histone H2B.3	H2B.3	126.25	_LPAGK(ac)AEK(ac)GSGEGR_	-0.65638	1	2	720.876	0.74	0.72	0.8	1.52	1.06	1.9	1.29	1.03	1.16	0.495238	0.579048	0.548571	0.753333	1.49333	1.16	0.540952
Q94LR4	160	K	Expansin-B4	EXPB4	106.91	_PGLNDK(ac)LR_	-2.1958	1	2	477.772				5.13	7.16	8.2								6.83			N
Q9AQZ5	32	K	70 kDa heat shock protein	Os01g0180800	57.434	_GIDVVLNEESK(ac)R_	4.1408	1	2	700.873	2.34	2.64		1.8	2.39	3.61			0.13				2.49	2.6	0.13
Q9AQZ5	44	K	70 kDa heat shock protein	Os01g0180800	153.75	_ETPAIVCFGDK(ac)QR_	-0.59662	1	2	781.885	0.74	0.59	0.79	2.63	2.17	2.73	1.14	1.74	0.82	0.27		0.256667	0.706667	2.51	1.23333	0.263333
Q9AQZ5	68	K	70 kDa heat shock protein	Os01g0180800	95.358	_NSVSQIK(ac)R_	-1.4639	1	2	487.275		4.71		5.31	3.73	5.59							4.71	4.87667
Q9AQZ5	245	K	70 kDa heat shock protein	Os01g0180800	85.359	_HFAAK(ac)FK_	0.24623	1	2	445.748	0.79	0.75	0.82	3.42	2.35	3.96	0.87	0.75	0.76				0.786667	3.24333	0.793333
Q9AQZ5	635	K	70 kDa heat shock protein	Os01g0180800	59.709	_LYDK(ac)YNDFVTAEDK_	-3.5987	1	2	881.912						10.46								10.46
Q9AQZ5	728	K	70 kDa heat shock protein	Os01g0180800	53.237	_FDHIEMEEK(ac)QK_	1.0378	1	3	492.566	1.78	1.85	1.83	2.97	4.39	4.84	3.33						1.82	4.06667	3.33
Q9AR38	233	K	Protoporphyrinogen oxidase, chloroplastic	PPOX1	56.721	_AAFGK(ac)VWR_	1.1533	1	2	488.772					1.08095	0.919048								1
Q9ARZ9	6	K	Ubiquitin-40S ribosomal protein S27a-1	RPS27AA	72.29	_M(ox)QIFVK(ac)TLTGK_	0.60527	1	2	662.371								1.77905							1.77905		N
Q9ASE0	476	K	Os01g0711000 protein	Os01g0711000	77.894	_IPAK(ac)TLDQYYSR_	-4.1237	1	2	748.891				3.62	3.99	6.64								4.75
Q9ASK5	241	K	Os01g0110400 protein	P0439B06.9	94.539	_FNSAK(ac)LR_	0.55296	1	2	439.248	1												1				N
Q9ASP4	70	K	Dihydrolipoyl dehydrogenase	Os01g0328700	89.296	_TTCIEK(ac)R_	0.41803	1	2	475.242	2.1	1.62	2.32	0.65	0.58	0.55	1.33	1.55	0.77	1.76	1.74429	1.18381	2.01333	0.593333	1.21667	1.5627
Q9ASP4	100	K	Dihydrolipoyl dehydrogenase	Os01g0328700	77.959	_ALLHSSHMYHEAK(ac)SSFAHHGVK_	0.24535	1	3	839.413	7.23	11.14	2.63										7
Q9ASP4	140	K	Dihydrolipoyl dehydrogenase	Os01g0328700	84.498	_GIEGLFK(ac)K_	2.252	1	2	467.274	5.71	3.83	5.12	0.88	0.71	1.01	0.2	0.32	0.2	0.603333	0.533333		4.88667	0.866667	0.24	0.568333
Q9ASP4	195	K	Dihydrolipoyl dehydrogenase	Os01g0328700	72.29	_SLPGVTIDEK(ac)K_	1.0826	1	2	614.843	4.28	3.26	4.33	1.04	1.23	1.2	0.46		0.42	0.914286	0.765714	0.757143	3.95667	1.15667	0.44	0.812381
Q9ASP4	211	K	Dihydrolipoyl dehydrogenase	P0554D10.2	62.055	_IVSSTGALCLSEIPK(ac)K_	1.2168	1	2	872.979										1						1
Q9ASP4	405	K	Dihydrolipoyl dehydrogenase	P0554D10.2	102.87	_TEEQVK(ac)ALGIPYR_	0.87749	1	2	773.417	1.09905	0.900952											1
Q9AUQ4	310	K	Os03g0712700 protein	OSJNBb0033N16.5	114.72	_NMILGK(ac)R_	0.55444	1	2	437.252	0.63	0.6	0.56	2.92	3.07	4.13	0.53	0.88	0.46				0.596667	3.37333	0.623333
Q9AUQ4	506	K	Os03g0712700 protein	OSJNBb0033N16.5	144.44	_DPVDGSVSK(ac)HQGVR_	1.8453	1	2	761.884	0.56	0.93	0.6	1.74	2.65	6.31	0.38	0.58	0.29		1.22	1.39333	0.696667	3.56667	0.416667	1.30667
Q9AUQ4	543	K	Os03g0712700 protein	OSJNBb0033N16.5	53.448	_VYIEQYEK(ac)DSSK_	1.4154	1	2	765.87
Q9AUR8	81	K	Coatomer subunit alpha-1	Os03g0711400	79.474	_VWNYK(ac)THR_	-0.49805	1	3	382.533	0.77	0.97	0.79	2.16	1.57	2.24	0.88	0.98	0.78				0.843333	1.99	0.88
Q9AUV6	132	K	UDP-glucose 6-dehydrogenase 3	UGD3	59.248	_STVPVK(ac)TAEAIEK_	-0.58055	1	2	707.893	1.1	0.9	1.14	1.53	2.52	3.18	1.47	1.21	1.17				1.04667	2.41	1.28333
Q9AUV6	307	K	UDP-glucose 6-dehydrogenase 3	UGD3	115.71	_INDYQK(ac)SR_	-0.37116	1	2	533.27	0.67	0.7	0.68	2.09	2.64	2.86	2.01	1.58	1.52			3.04762	0.683333	2.53	1.70333	3.04762
Q9AUV8	216	K	Alpha-1,4 glucan phosphorylase	OSJNBa0040E01.3	68.787	_YK(ac)HGLFK_	0.60262	1	2	467.761	1.24	1.4	1.41	1.56	1.36	1.59	0.85	0.68	0.49				1.35	1.50333	0.673333
Q9AUV8	734	K	Phosphorylase	OSJNBa0040E01.3	79.489	_AFATYVQAK(ac)R_	0.01973	1	2	598.825
Q9AUW3	37	K	Eukaryotic translation initiation factor 5A-2, putative, expressed	OSJNBa0040E01.1	80.014	_NGHIVIK(ac)NRPCK_	0.79418	1	3	493.273
Q9AV87	69	K	60S ribosomal protein L21	OSJNBa0006L06.3	101.64	_VWNVTK(ac)R_	1.2577	1	2	472.769	4.54	5.7	5.58	0.83									5.27333	0.83			N
Q9AWU6	154	K	Os01g0125800 protein	P0044F08.16	63.624	_VLSCDFK(ac)PTR_	3.0498	1	2	632.821
Q9AWV5	174	K	Putative Bowman Birk trypsin inhibitor	P0044F08.5	88.561	_YVCQDQFTGQPGPK(ac)CK_	0.20187	1	2	977.943										1.31143	0.804286	0.884286				1	N
Q9AX68	240	K	Os01g0611000 protein	P0410E03.33-1	131.45	_AVK(ac)YVDAAHFAVPQGAR_	3.1463	1	2	921.486				5.57	6.23	8.63								6.81			N
Q9AYP4	24	K	40S ribosomal protein S10	RPS10	74.611	_YLFQEGVLYAK(ac)K_	3.2587	1	2	750.908	1.92	2.12	1.3	2.54	2.38	2.78	1.45		1.42				1.78	2.56667	1.435
Q9FE01	19	K	L-ascorbate peroxidase 2, cytosolic	APX2	58.98	_SYPTVSDEYLAAVGK(ac)AK_	1.6165	1	2	920.97				7.09	8.05	5.86								7
Q9FE64	197	K	Elongation factor G, mitochondrial	Os03g0565500	75.387	_VAFINK(ac)LDR_	3.8771	1	2	559.322		1											1
Q9FR35	90	K	Peroxiredoxin-2C	PRXIIC	74.841	_AWAK(ac)SYPENK_	-0.2905	1	2	618.306	0.82	1.31	1.75	2.4	2.87	3.43	0.91	0.67	0.84				1.29333	2.9	0.806667
Q9FR35	96	K	Peroxiredoxin-2C	PRXIIC	44.719	_SYPENK(ac)HVK_	-0.8908	1	3	381.865	2.41			9.26	7.76	0.38				0.457143	0.509524		2.41	5.8		0.483333
Q9FRX7	369	K	Aldehyde dehydrogenase ALDH2b	Aldh2b	60.691	_IYDEFVEK(ac)AK_	-3.3774	1	2	642.33		0.79		2.51	5.06	5.82	0.76		0.76	1.20286	0.614286	0.962857	0.79	4.46333	0.76	0.926667
Q9FRX7	406	K	Aldehyde dehydrogenase ALDH2b	Aldh2b	60.764	_YIK(ac)YGVDSGANLVTGGDR_	4.7534	1	2	963.981	3.13	6.05	3.5	3.39	3.86								4.22667	3.625
Q9FRX7	466	K	Aldehyde dehydrogenase ALDH2b	Aldh2b	84.687	_FNDLNEVIK(ac)R_	-2.0676	1	2	645.346	2.08	4.1	2.61	1.77	4.58					1.04286	0.62619		2.93	3.175		0.834524
Q9FU74	235	K	Os01g0143800 protein	Os01g0143800	80.688	_GLFK(ac)YLEQR_	-1.3282	1	2	598.327	2.04	1.16	0.76	1.24	1.4	2.7	0.42						1.32	1.78	0.42
Q9FU80	157	K	Os01g0143300 protein	Os01g0143300	70.197	_APK(ac)SSIPLTVTISK_	-2.4469	1	2	742.44	11.63		9.37										10.5
Q9FU80	224	K	Os01g0143300 protein	Os01g0143300	97.965	_AFHK(ac)YLEMR_	-0.089178	1	3	412.878	7.42	4.85	5	0.63	0.67	0.84	0.39		0.21	0.0457143			5.75667	0.713333	0.3	0.0457143
Q9FVY8	319	K	Malic enzyme	OSJNBb0073N24.24	86.882	_PLSDFTK(ac)QK_	0.17178	1	2	553.298	2.84	2.67	3.04	1.23	1.6	1.89	0.71	0.93	1.17			0.334286	2.85	1.57333	0.936667	0.334286	N
Q9FXT8	329	K	26S proteasome regulatory particle triple-A ATPase subunit4	OsRPT4	68.243	_IHAAGIAK(ac)HGEIDYEAVVK_	-0.46294	1	3	688.369				7.39	5.2	3.64			0.45					5.41	0.45		N
Q9FYR9	156	K	Class III chitinase	chib1	79.474	_LLTELK(ac)AR_	0.72669	1	2	493.306				4.25	5.7	8.71								6.22			N
Q9LDC9	36	K	Os01g0265100 protein	Os01g0265100	71.501	_TTILYK(ac)LK_	-1.7508	1	2	511.318	0.5	0.56	0.48	1.81	3.13	2.79	0.76	1.33	0.9	3.17333	1.72		0.513333	2.57667	0.996667	2.44667
Q9LDS7	33	K	Os06g0175900 protein	Os06g0177000	74.376	_DITTK(ac)IHHK_	0.37715	1	2	567.817	4.06				10.33	5.67							4.06	8
Q9LE07	70	K	Os01g0210600 protein	P0466B10.24	128.08	_AITHTFK(ac)QISR_	0.47284	1	2	672.375	0.82	0.55	0.693333										0.687778
Q9LGI2	23	K	Histone H2B.10	H2B.10	176.42	_KPAEEEPAAEK(ac)AEK_	-1.2232	1	2	784.894	0.78	1.17	0.93	0.85	1.11	1.21	1.02	1.13	1.36				0.96	1.05667	1.17
Q9LGI2	26	K	Histone H2B.10	H2B.10	93.345	_AEK(ac)ALAGK(ac)KPK_	-1.5726	1	3	408.915	0.62	0.79	0.7	0.92	1.13	2.56	1.47	2.02	0.93		0.0685714		0.703333	1.53667	1.47333	0.0685714
Q9LGI2	31	K	Histone H2B.10	H2B.10	93.345	_AEK(ac)ALAGK(ac)K_	-0.57771	1	2	500.295	0.62	0.79	0.7	0.92	1.13	2.56	1.47	2.02	0.93		0.0685714		0.703333	1.53667	1.47333	0.0685714
Q9LGI2	43	K	Histone H2B.10	H2B.10	137.75	_RLPAGK(ac)AEK(ac)SSGEGK_	0.55301	1	2	799.928	0.79	0.62	0.99	1.62	1.04	2.09	1.45	1.23	1.25				0.8	1.58333	1.31
Q9LGI2	46	K	Histone H2B.10	H2B.10	137.75	_RLPAGK(ac)AEK(ac)SSGEGK_	0.55301	1	2	799.928	0.79	0.62	0.99	1.62	1.04	2.09	1.45	1.23	1.25				0.8	1.58333	1.31
Q9LGQ6	281	K	Os01g0185300 protein	Os01g0185300	88.358	_HLLK(ac)LDR_	-0.1555	1	2	468.785		7.61		5.65			1.08	1.1	1.07			1	7.61	5.65	1.08333	1
Q9LGR0	39	K	FACT complex subunit SSRP1-A	SSRP1-A	86.772	_QGGGK(ac)TIEIEK_	1.1143	1	2	601.325	1.21		1.39	1.07	2.07	1.54	1.97	1.8	1.61				1.3	1.56	1.79333		N
Q9LGZ2	41	K	Putative L-cysteine desulfhydrase 1	Os01g0290100	68.262	_GNGNGPAPRPPPAK(ac)R_	0.63621	1	3	509.943	2.88	3.76					7.58	6.78					3.32		7.18		N
Q9LI00	38	K	6-phosphogluconate dehydrogenase, decarboxylating 1	G6PGH1	155.97	_TTSK(ac)VDETVQR_	0.956	1	2	653.336	2.21	1.81	2.54	1.46	1.02	1.96	1.02	0.87	0.99				2.18667	1.48	0.96
Q9LI00	297	K	6-phosphogluconate dehydrogenase, decarboxylating 1	G6PGH1	75.509	_FLSGLK(ac)DER_	-0.96225	1	2	553.796										1.18762	0.812381					1
Q9LI00	346	K	6-phosphogluconate dehydrogenase, decarboxylating 1	G6PGH1	92.856	_ICSYAQGMNIIK(ac)AK_	-0.6366	1	2	819.921					4.93	5.19	1.8		1.22					5.06	1.51
Q9LST7	98	K	Proteasome subunit beta type-3	PBC1	115.2	_DMKPQTFASLVSALLYEK(ac)R_	1.0151	1	3	747.065	2.52	1.91	1.78	2.46	2.43		0.79	0.55					2.07	2.445	0.67		N
Q9LSU0	41	K	Proteasome subunit alpha type-3	PAG1	94.09	_AVDNSGTVVGIK(ac)CK_	-1.4828	1	2	745.388	0.98	1.29		2.54	3.72	3.87	1.08	1.24	1.11	2.06143	1.52286	1.3619	1.135	3.37667	1.14333	1.64873
Q9LSU0	93	K	Proteasome subunit alpha type-3	PAG1	84.821	_AK(ac)SEAASYEK_	-1.3266	1	2	563.275	2.04	2.74	3.15	1.47	2.23	2.27	0.57	0.83	0.78				2.64333	1.99	0.726667
Q9LSU3	30	K	Proteasome subunit alpha type-6	PAA1	78.903	_LYQVEYAFK(ac)AVK_	1.8577	1	2	750.908	1.52571	1.29857					2.33143			0.334286	1.26857	1.53857	1.41214		2.33143	1.04714
Q9LSU3	33	K	Proteasome subunit alpha type-6	PAA1	70.438	_AVK(ac)SAGVTSIGVR_	1.2317	1	2	643.875	1.01	2.17	1.17	3.64	2.3	2.68	0.84	1.05	0.88				1.45	2.87333	0.923333
Q9LSU3	181	K	Proteasome subunit alpha type-6	PAA1	89.301	_EQEAINFLEK(ac)K_	2.819	1	2	695.864	1.15	1.57	1.83	1.81	1.83	3.01	0.7	0.76	0.61	1.59238	2.22619		1.51667	2.21667	0.69	1.90929
Q9LWN1	51	K	Os01g0205500 protein	Os01g0205500	145.69	_VLEQLSGQSPVFSK(ac)AR_	4.8093	1	2	894.486	1.69	2.25	1.92	1.21	1.37	2.99	0.82	1.15	0.84				1.95333	1.85667	0.936667		N
Q9LWS2	15	K	60S ribosomal protein L13	Os06g0115500	151.04	_K(ac)HWQNYVK_	0.035182	1	2	572.799	2.09	2.75	2.67	0.1	0.23	0.18	1.57	1.46	1.53				2.50333	0.17	1.52
Q9LWT6	99	K	Os06g0114000 protein	Os06g0114000	131.69	_NVVLESK(ac)YGSPR_	0.68961	1	2	695.87	1.02	1.14	1.04	1.31	1.59	1.89		0.61	0.58				1.06667	1.59667	0.595
Q9LWT6	188	K	Os06g0114000 protein	Os06g0114000	113.71	_ALVEELK(ac)K_	-2.9188	1	2	486.292	0.42			1.05	1.45	1.66		0.33					0.42	1.38667	0.33
Q9LWT6	280	K	Os06g0114000 protein	Os06g0114000	69.198	_LLLVDK(ac)K_	1.4888	1	2	435.787			0.98	1.6	1.96	2.22	0.46	0.37	0.48				0.98	1.92667	0.436667
Q9LWT6	513	K	Os06g0114000 protein	Os06g0114000	80.738	_LIAK(ac)NAGVNGSVVTEK_	-0.15962	1	2	821.462	0.89	0.7		1.18	1.52	2.02	0.94	0.78	0.65				0.795	1.57333	0.79
Q9MAX6	270	K	Coatomer subunit epsilon-1	COPE1	62.894	_LSHPDHVLVK(ac)R_	-0.43074	1	3	448.258		1		5	4.3	4.71							1	4.67			N
Q9SDG5	188	K	Isocitrate dehydrogenase [NAD] subunit, mitochondrial	Os01g0276100	67.136	_VAEYAFHYAK(ac)TNGR_	1.3068	1	2	834.91	11.59	9.41											10.5
Q9SDG5	339	K	Isocitrate dehydrogenase [NAD] subunit, mitochondrial	Os01g0276100	159.22	_IHNAILQTISEGK(ac)FR_	-1.2196	1	3	590.328	5.24	4.42	7.42	0.5	0.77	0.91	0.16	0.34	0.33				5.69333	0.726667	0.276667
Q9SDG6	32	K	60S ribosomal protein L30	RPL30	69.721	_YTLGYK(ac)TVLR_	1.6054	1	2	628.356	1.27	1.37	1.79	3.56	2.22	3	1.19	1.11	1.06				1.47667	2.92667	1.12
Q9SDG6	87	K	60S ribosomal protein L30	RPL30	142.23	_VTVHHFHGNNVDLGTACGK(ac)YFR_	0.98584	1	4	643.563	0.9	0.5	2.6	0.83	2.06	2.7	0.62	2.16	1.93				1.33333	1.86333	1.57
Q9SDG8	170	K	Protein argonaute 4A	AGO4A	87.258	_RPYQTK(ac)TFK_	2.0375	1	2	605.833	1.03	1.25	1.02	2.54	2.93	2.26	1.67	1.87	1.25				1.1	2.57667	1.59667		N
Q9SDK4	41	K	GTP-binding protein	P0705D01.9	87.026	_TTLLHM(ox)LK(ac)DER_	0.8605	1	2	707.872								0.764286		1.3381	1.94524				0.764286	1.64167	N
Q9SLY8	130	K	Calreticulin	Os07g0246200	63.624	_LLGGDVDQK(ac)K_	0.20085	1	2	557.809	0.68	0.86	0.95	1.26	2.6	1.94		0.92	0.78	0.88	0.971429	0.838095	0.83	1.93333	0.85	0.896508	N
Q9SLY8	160	K	Calreticulin	Os07g0246200	128.81	_VHTIFTK(ac)NDK_	0.71854	1	2	622.835		1.14		4.29	3.63	7.31	0.79						1.14	5.07667	0.79		N
Q9SLY8	299	K	Calreticulin	Os07g0246200	76.064	_NPNYQGK(ac)WK_	-4.2556	1	2	588.793	1.35	1.67	1.52	0.99	1.14	1.58	1.22	1.24	1.44				1.51333	1.23667	1.3		N
Q9SLY8	360	K	Calreticulin	Os07g0246200	128.01	_TFAEETWGK(ac)HK_	-0.60285	1	2	688.336	0.79	0.43	0.55	1.91	2.62	5.28	0.54	0.79	0.72				0.59	3.27	0.683333		N
Q9SLY8	374	K	Calreticulin	Os07g0246200	88.495	_AAFDEAEK(ac)K_	-0.29246	1	2	525.759	1.04	0.53		1.94	1.57	2.19	0.87						0.785	1.9	0.87		N
Q9SLY8	420	K	Calreticulin	Os07g0246200	58.427	_ADSDAEDGKDSDDEK(ac)HDEL_	0.020836	0.998744	3	711.617	0.51			4.14	1.92	4.6	0.6	0.53					0.51	3.55333	0.565		N
Q9SNK3	77	K	EST C74302(E30840) corresponds to a region of the predicted gene	OJ1528D07.7	69.598	_APAEAK(ac)LK_	-2.394	1	2	435.258				1										1
Q9SNK3	123	K	Glyceraldehyde-3-phosphate dehydrogenase	OJ1528D07.7	133.28	_NASHLLK(ac)YDSM(ox)LGTFK_	-0.78283	1	3	628.317				0.53	2.31	1.25								1.36333
Q9SNK3	303	K	Glyceraldehyde-3-phosphate dehydrogenase	OJ1528D07.7	102.53	_AVALVLPQLK(ac)GK_	1.1947	1	2	639.911				0.73	0.81									0.77
Q9SXP2	36	K	Formate dehydrogenase 1, mitochondrial	Os06g0486800	51.771	_IVGVFYK(ac)GGEYADK_	3.7219	1	2	794.406	4.14	3.06	8.44	2.56		2.8							5.21333	2.68
Q9XJ19	34	K	Caffeoyl-CoA O-methyltransferase	Os06g0165800	155.86	_HSEVGHK(ac)SLLK_	-1.2375	1	3	426.238	0.25	0.51	0.23	1.99	1.76	2.8	0.66	0.1	0.54				0.33	2.18333	0.433333
Q9XJ60	107	K	MADS-box transcription factor 50	MADS50	61.161	_LEALETYK(ac)R_	1.3344	1	2	582.817							1.38952		0.611429						1.00048		N
Q9ZP20	168	K	Thioredoxin M5, chloroplastic	TRXM	71.085	_TTLATIIDK(ac)YVSS_	1.0795	1	2	727.393

## Sheet: Reproducibility test
		cal1	cal2	cal3	lea1	lea2	lea3	pan1	pan2	pan3	root1	root2	root3
	cal1	1	0.80494	0.822929	-0.218407	-0.137513	-0.222184	-0.0996576	-0.0626859	-0.15686	-0.138868	-0.0530075	-0.0727487
	cal2	0.80494	1	0.812103	-0.220727	-0.215606	-0.274059	-0.0872022	-0.142929	-0.110902	-0.0567445	-0.0144977	-0.0566351
	cal3	0.822929	0.812103	1	-0.258174	-0.203951	-0.253515	-0.176961	-0.107314	-0.190475	-0.142816	0.00458874	-0.0412754
	lea1	-0.218407	-0.220727	-0.258174	1	0.805413	0.747289	-0.202519	-0.188291	-0.190846	0.194021	0.145354	0.104891
	lea2	-0.137513	-0.215606	-0.203951	0.805413	1	0.795723	-0.140032	-0.121925	-0.208682	0.361373	0.25552	0.245801
	lea3	-0.222184	-0.274059	-0.253515	0.747289	0.795723	1	-0.168601	-0.160412	-0.267321	0.361562	0.266709	0.313445
	pan1	-0.0996576	-0.0872022	-0.176961	-0.202519	-0.140032	-0.168601	1	0.853964	0.879713	-0.361165	-0.344364	-0.176772
	pan2	-0.0626859	-0.142929	-0.107314	-0.188291	-0.121925	-0.160412	0.853964	1	0.820808	-0.279047	-0.358873	-0.122658
	pan3	-0.15686	-0.110902	-0.190475	-0.190846	-0.208682	-0.267321	0.879713	0.820808	1	-0.380505	-0.34299	-0.191499
	root1	-0.138868	-0.0567445	-0.142816	0.194021	0.361373	0.361562	-0.361165	-0.279047	-0.380505	1	0.738388	0.736367
	root2	-0.0530075	-0.0144977	0.00458874	0.145354	0.25552	0.266709	-0.344364	-0.358873	-0.34299	0.738388	1	0.759309
	root3	-0.0727487	-0.0566351	-0.0412754	0.104891	0.245801	0.313445	-0.176772	-0.122658	-0.191499	0.736367	0.759309	1

## Sheet: peptide length
7	67	1	612	-6.6	1	-6.6	1
8	117	2	206	-3.8	1	-5.6	2
9	132	3	70	-2.8	2	-3.8	1
10	132	4	30	-2.2	1	-3.4	2
11	141	5	23	-2.1	4	-3.3	2
12	118	6	11	-2	2	-3	3
13	116	7	10	-1.8	3	-2.8	2
14	100	8	1	-1.7	1	-2.7	3
15	73	9	7	-1.6	3	-2.6	1
16	39	12	1	-1.5	3	-2.4	1
17	49			-1.4	1	-2.3	5
18	27			-1.3	2	-2.2	2
19	24			-1.2	8	-2.1	5
20	16			-1.1	7	-2	3
21	21			-1	10	-1.9	3
22	18			-0.9	5	-1.8	8
23	7			-0.8	10	-1.7	5
24	7			-0.7	12	-1.6	6
25	2			-0.6	7	-1.5	10
26	4			-0.5	10	-1.4	3
27	3			-0.4	12	-1.3	7
29	1			-0.3	24	-1.2	13
30	1			-0.2	17	-1.1	8
32	1			-0.1	16	-1	16
				0	50	-0.9	14
				0.1	17	-0.8	15
				0.2	15	-0.7	18
				0.3	28	-0.6	13
				0.4	31	-0.5	27
				0.5	27	-0.4	25
				0.6	25	-0.3	24
				0.7	26	-0.2	28
				0.8	31	-0.1	22
				0.9	33	0	69
				1	35	0.1	33
				1.1	43	0.2	36
				1.2	47	0.3	26
				1.3	30	0.4	38
				1.4	35	0.5	29
				1.5	29	0.6	28
				1.6	22	0.7	22
				1.7	31	0.8	18
				1.8	24	0.9	10
				1.9	17	1	8
				2	17	1.1	8
				2.1	21	1.2	6
				2.2	8	1.3	7
				2.3	14	1.4	5
				2.4	20	1.5	5
				2.5	15	1.7	4
				2.6	11	1.8	1
				2.7	10	1.9	2
				2.8	14	2.1	1
				2.9	8	2.2	1
				3	10	2.3	2
				3.1	3	2.4	2
				3.2	1	2.5	1
				3.3	2	2.6	1
				3.4	3	3	2
				3.5	2	3.6	1
				3.7	1
				4.3	2
