# Supplementary material for: Construction of a Quantitative Acetylomic Tissue Atlas in Rice (Oryza sativa L.)
Source: Molecules. 2018 Nov 1;23(11):2843. doi: 10.3390/molecules23112843 (PMC6278296; doi:10.3390/molecules23112843)
Supplement: Supplementary file 1 [file molecules-23-02843-s001.zip › molecules-377239-proofreading-SM/Supplementary files/Table S2.xlsx]

## Sheet: all diff
Table S2. All diffierentially modified acetylated peptides in seven tissues
Identification											Intensity on average				Quantification
Protein accession	Position	Amino acid	Protein names	Gene names	Score	Modified sequence	Mass error [ppm]	Localization probability	Charge	m/z	cal	lea	pan	root	root/cal Ratio	P value	Regulated	root/pan Ratio	P value	Regulated	lea/cal Ratio	P value	Regulated	root/lea Ratio	P value	Regulated	pan/lea Ratio	P value	Regulated	pan/cal Ratio	P value	Regulated
Q0JCT1	24	K	Histone H3.3	H3	152.97	_QLATK(ac)AAR_	0.35879	1	2	450.767	2.935	2.02	0.0233333	0.00761905	0.00259593	0.0315075	down	0.326531	0.0421697	down	0.688245	0.0171068		0.00377181	0.00361027	down	0.0115512	0.00366977	down	0.00795003	0.0316856	down
Q84MP7	13	K	Probable histone H2A variant 3	Os03g0743400	140.03	_GLLAAK(ac)TTAAK(ac)SAEK_	0.39692	1	2	772.438	2.13333	0.876667	2.47	0.0366667	0.0171875	0.00293415	down	0.0148448	5.80998e-07	down	0.410938	0.000458744	down	0.0418251	3.38328e-05	down	2.81749	8.9375e-06	up	1.15781	0.0484291
Q8H7Y8	13	K	Probable histone H2A variant 1	Os03g0162200	186.85	_GLLAAK(ac)TTAAK(ac)SADKDK_	0.64752	1	2	886.991	2.16667	0.773333	2.61333	0.0428571	0.0197802	0.00115542	down	0.0163994	7.04255e-05	down	0.356923	0.000558745	down	0.0554187	0.000961635	down	3.37931	1.56016e-05	up	1.20615	0.0381389
Q84MP7	7	K	Probable histone H2A variant 3	Os03g0743400	132.79	_GGK(ac)GLLAAK(ac)TTAAK(ac)SAEK_	0.12026	1	2	914.512	2.32	0.806667	2.52667	0.047619	0.0205255	0.0011486	down	0.0188466	3.84468e-05	down	0.347701	0.000472634	down	0.0590319	0.000400156	down	3.13223	6.35672e-06	up	1.08908	0.238684
Q8H7Y8	7	K	Probable histone H2A variant 1	Os03g0162200	129.11	_GGK(ac)GLLAAK(ac)TTAAK(ac)SADK_	-0.81498	1	2	907.505	2.3	0.793333	2.54667	0.052381	0.0227743	0.00117923	down	0.0205684	5.17772e-05	down	0.344928	0.000498778	down	0.0660264	0.000623256	down	3.21008	1.06926e-05	up	1.10725	0.179011
Q8S857	13	K	Probable histone H2A variant 2	Os10g0418000	129.11	_GLLAAK(ac)TTAAK(ac)AAADK_	-3.1106	1	2	792.951	2.24333	0.81	2.54333	0.052381	0.0233496	0.00107138	down	0.0205954	3.16141e-05	down	0.36107	0.000498472	down	0.0646678	0.000701085	down	3.13992	7.82617e-06	up	1.13373	0.10052
Q7XK23	315	K	OSJNBa0044K18.22 protein	OSJNBa0044K18.22	117.4	_VIAEGK(ac)YR_	-0.60717	1	2	489.274	6.00333	0.546667	0.16	0.142857	0.0237963	0.00626078	down	0.892857	0.277423		0.0910605	0.000319513	down	0.261324	0.0333938	down	0.292683	0.0367389	down	0.0266519	0.00629953	down
Q8S857	7	K	Probable histone H2A variant 2	Os10g0418000	129.11	_GGK(ac)GLLAAK(ac)TTAAK(ac)AAADKDK_	-2.3781	1	3	704.727	2.29667	0.803333	2.53	0.0571429	0.0248808	0.00117982	down	0.0225861	3.61692e-05	down	0.349782	0.000505902	down	0.0711322	0.000663635	down	3.14938	7.49418e-06	up	1.1016	0.190617
Q84MP7	18	K	Probable histone H2A variant 3	Os03g0743400	140.03	_TTAAK(ac)SAEK(ac)DK_	2.3785	1	2	617.32	1.54667	1.23667	2.1	0.0412698	0.0266831	0.000391548	down	0.0196523	0.0017907	down	0.799569	0.0556634		0.0333718	0.0086943	down	1.69811	0.00370342	up	1.35776	0.00385984
Q84MP7	4	K	Probable histone H2A variant 3	Os03g0743400	129.11	_AGK(ac)GGK(ac)GLLAAK(ac)TTAAK(ac)SAEK_	-0.59946	1	3	709.399	1.41667	0.98	3.46	0.0428571	0.0302521	0.00730195	down	0.0123865	0.00010856	down	0.691765	0.033775		0.0437318	0.00199448	down	3.53061	3.26815e-05	up	2.44235	0.000180777	up
Q94E96	11	K	Probable histone H2A.5	Os01g0502700	102.87	_(ac)MDAAGAGAGGK(ac)LK_	-1.0035	1	2	615.811	1.62667	0.52	2.43333	0.0533333	0.0327869	0.000789068	down	0.0219178	0.00197532	down	0.319672	0.000104287	down	0.102564	0.0145731	down	4.67949	9.10022e-05	up	1.4959	0.00215384
Q0DY33	324	K	ATP/ADP translocator	Os02g0718900	98.105	_MMMTSGEAVK(ac)YK_	-0.10429	1	2	709.33	5.10333	0.513333	0.226667	0.170159	0.0333427	0.000384898	down	0.7507	0.122839		0.100588	1.77274e-05	down	0.331478	0.173765		0.441558	0.228195		0.0444154	1.03455e-06	down
Q8H7Y8	4	K	Probable histone H2A variant 1	Os03g0162200	136.26	_AGK(ac)GGK(ac)GLLAAK(ac)TTAAK(ac)SADK_	1.3587	1	2	1056.59	1.04143	0.122857	4.46571	0.0428571	0.0411523	0.00229457	down	0.00959693	0.106097		0.11797	0.00110708	down	0.348837	0.30576		36.3488	0.109509		4.28807	0.160784
Q8S857	4	K	Probable histone H2A variant 2	Os10g0418000	136.26	_AGK(ac)GGK(ac)GLLAAK(ac)TTAAK_	-0.10698	1	2	834.986	1.04143	0.122857	4.46571	0.0428571	0.0411523	0.00229457	down	0.00959693	0.106097		0.11797	0.00110708	down	0.348837	0.30576		36.3488	0.109509		4.28807	0.160784
Q0JCT1	28	K	Histone H3.3	H3	153.14	_K(ac)SAPTTGGVK(ac)K(ac)PHR_	0.69934	1	3	530.63	1.11667	0.483333	2.49667	0.0888889	0.079602	0.0163788	down	0.035603	0.0178087	down	0.432836	0.0418206	down	0.183908	6.95847e-05	down	5.16552	0.025218	up	2.23582	0.0171304	up
Q655T1	125	K	Phosphoglycerate kinase	Os06g0668200	86.833	_FYK(ac)EEEK_	-0.80832	1	2	507.743	2.88333	2.15	0.25	0.276825	0.0960088	0.0203273	down	1.1073			0.745665	0.191613		0.128756	2.45962e-06	down	0.116279			0.0867052
Q6H6C7	125	K	Phosphoglycerate kinase	Os02g0169300	119.65	_FYK(ac)EEEK_	-0.80832	1	2	507.743	2.51667	2.23667	0.21	0.259048	0.102933	0.0208025	down	1.23356			0.888742	0.59571		0.115819	0.0314129	down	0.0938897			0.0834437
Q0JCT1	37	K	Histone H3.3	H3	141.54	_SAPTTGGVK(ac)K(ac)PHR_	2.4959	1	2	710.389	1.07667	0.53	2.53667	0.111587	0.103641	0.000386567	down	0.0439897	0.055665		0.49226	0.00341746	down	0.210542	0.000103284	down	4.78616	0.0783658		2.35604	0.13659
Q654U8	142	K	Os06g0247500 protein	Os06g0247500	60.398	_GGPAGVMK(ac)CK_	1.5626	1	2	523.76	3.90333	1.995		0.412698	0.10573	0.0252734	down				0.511102	0.0789934		0.206866	0.000364267	down
Q9ASP4	140	K	Dihydrolipoyl dehydrogenase	Os01g0328700	84.498	_GIEGLFK(ac)K_	2.252	1	2	467.274	4.88667	0.866667	0.24	0.568333	0.116303	0.00917848	down	2.36806	0.0108398	up	0.177353	0.0189803	down	0.655769	0.0809828		0.276923	0.00280375	down	0.0491132	0.0140442	down
Q6F362	23	K	Histone H2B.9	H2B.9	177.12	_PAEEEPAAEK(ac)APAAGK(ac)K_	-1.9182	1	3	593.304	0.62	1.36	1.57333	0.0733333	0.11828	0.0121916	down	0.0466102	0.015494	down	2.19355	0.0134656	up	0.0539216	0.0159463	down	1.15686	0.442272		2.53763	0.00862183	up
Q6F362	29	K	Histone H2B.9	H2B.9	177.12	_PAEEEPAAEK(ac)APAAGK(ac)K_	-1.9182	1	3	593.304	0.62	1.36	1.57	0.0733333	0.11828	0.0121916	down	0.0467091	0.0169876	down	2.19355	0.014897	up	0.0539216	0.0170381	down	1.15441	0.465682		2.53226	0.0100644	up
Q6YXY2	846	K	Probable histone acetyltransferase HAC-like 1	Os02g0137500	110.63	_PLQK(ac)PAK_	-2.8625	1	2	412.255	1.77429			0.225714	0.127214	0.00481321	down
Q0IVQ6	224	K	Os10g0559600 protein (Fragment)	Os10g0559600	159.04	_TDGVAFK(ac)R_	0.095313	1	2	468.251	1.09333	1.16	2.93	0.145714	0.133275	0.0118671	down	0.0497318	4.15799e-06	down	1.06098	0.740905		0.125616	0.023333	down	2.52586	0.000550633	up	2.67988	0.000147014	up
Q84SZ4	165	K	Expressed protein	LOC_Os03g58780	98.997	_QYAEK(ac)FR_	0.86625	1	2	492.251	1.44333	1.33	2.82667	0.192857	0.133619	0.00115098	down	0.0682278	0.000717307	down	0.921478	0.52153		0.145005	0.0192283	down	2.12531	0.00630561	up	1.95843	0.00102065	up
Q6H5J0	129	K	Enoyl-[acyl-carrier-protein] reductase [NADH] 2, chloroplastic	Os09g0277800	117.16	_GK(ac)FDESR_	-3.1712	1	2	440.712	4.10667	1.32333	0.445	0.582222	0.141775	9.66311e-06	down	1.30836	0.15509		0.32224	2.35671e-05	down	0.439966	0.000623943	down	0.336272	0.00100793	down	0.10836	0.000139484	down
Q7XZX4	54	K	40S ribosomal protein S29, putative, expressed	Os11g0634500	96.492	_DIGFIK(ac)YR_	2.8664	1	2	527.29	3.08	0.68	2.18	0.484286	0.157236	0.00348509	down	0.222149	0.00346329	down	0.220779			0.712185			3.20588			0.707792	0.0338966
Q10S34	515	K	Aconitate hydratase	Os03g0136900	143.94	_VAEFSFHGTPAK(ac)LK_	0.28084	1	3	525.284	3.15	2.71	0.226667	0.508889	0.161552	0.000566957	down	2.2451	0.346575		0.860317	0.330764		0.187782	0.007523	down	0.0836408	0.0222061	down	0.0719577	0.00203504	down
Q8L4L4	228	K	60S ribosomal protein L5-2	RPL5B	85.522	_FQAHFSEYLK(ac)K_	1.847	1	2	720.37	1.98333	1.53	1.06333	0.324286	0.163505	0.00107732	down	0.304971	0.0896034		0.771429	0.0387629		0.211951	0.00392949	down	0.694989	0.142183		0.536134	0.0212344	down
Q6F362	12	K	Histone H2B.9	H2B.9	169.85	_AEK(ac)KPAAK(ac)KPAEEEPAAEK_	0.3232	0.98336	3	702.707	0.713333	1.21	1.75	0.116667	0.163551	0.0125556	down	0.0666667	0.0301117	down	1.69626	0.0550786		0.0964187	0.0239911	down	1.44628	0.184738		2.45327	0.0253088	up
Q851Y8	354	K	Elongation factor Tu	Os03g0851100	53.211	_GQVVCK(ac)PGTVK_	-0.37456	1	2	607.832	1.67	2.63	0.866667	0.28	0.167665	0.000528153	down	0.323077	0.00117692	down	1.57485	0.0808604		0.106464	0.0271734	down	0.329531	0.0469953	down	0.518962	0.00448993	down
Q67J16	467	K	Os09g0459800 protein	OSJNBa0054F02.17-1	107.79	_VVATCGGK(ac)CK_	2.0622	1	2	561.276	1.49286			0.260714	0.174641	0.0065997	down
Q6K9N6	130	K	Succinyl-CoA ligase [ADP-forming] subunit beta, mitochondrial	Os02g0621700	87.184	_IVSK(ac)VYLCEK_	2.1827	1	2	640.85	4.77333	1.23333	0.29	0.850159	0.178106	0.000100656	down	2.93158	0.00306619	up	0.25838	0.000133358	down	0.689318	0.0203775		0.235135	0.000105141	down	0.0607542	0.00282926	down
Q69QQ6	442	K	Heat shock protein 81-2	HSP81-2	238.07	_YHSTK(ac)SGDELTSLK_	-0.5227	1	2	804.399	1.38333	2.1	1.03667	0.247302	0.178772	0.000358306	down	0.238555	0.00840229	down	1.51807	0.262563		0.117763	0.0765025		0.493651	0.132846		0.749398	0.129232
Q651B0	98	K	Peptidyl-prolyl cis-trans isomerase	Os09g0571400	80.688	_FADENFK(ac)LR_	-2.7828	1	2	591.301	5.34	0.98	0.33	1	0.187266	0.000651716	down	3.0303	0.0191272	up	0.183521	0.000269736	down	1.02041	0.960539		0.336735	0.178155		0.0617978	0.000418543	down
Q6YY64	145	K	60S ribosomal protein L6	Os02g0591700	82.279	_FDDK(ac)YFAR_	1.3599	1	2	552.261	2.03333	1.49333	1.01333	0.396349	0.194926	0.000107569	down	0.391134	0.00441307	down	0.734426	0.0510549		0.265412	0.00447776	down	0.678571	0.0700537		0.498361	0.000940195	down
Q6ZLB8	186	K	Os07g0180900 protein	Os07g0180900	83.204	_QVGAYADAEK(ac)AK_	2.4893	1	2	646.828	2.32667	1.13667	1.08667	0.461905	0.198526	0.02176	down	0.425066	0.0112967	down	0.488539	0.0271457	down	0.406368	0.0248502	down	0.956012	0.75221		0.467049	0.0213497	down
Q9ASP4	195	K	Dihydrolipoyl dehydrogenase	Os01g0328700	72.29	_SLPGVTIDEK(ac)K_	1.0826	1	2	614.843	3.95667	1.15667	0.44	0.812381	0.20532	0.0123255	down	1.84632	0.0117409	up	0.292334	0.00137619	down	0.702347	0.0115525		0.380403	0.00268367	down	0.111205	0.00437125	down
Q94JJ0	71	K	Fructose-bisphosphate aldolase	Os01g0118000	196.11	_GILAIDESNATCGK(ac)R_	-0.91048	1	2	823.912	2.79333	1.43	0.343333	0.578571	0.207126	0.000427241	down	1.68516	0.0296369	up	0.511933	0.000341237	down	0.404595	0.00481066	down	0.240093	0.000181249	down	0.122912	1.31263e-05	down
Q0J5V5	688	K	Aminopeptidase M1-B	Os08g0398700	89.355	_FHIFIK(ac)DR_	3.014	1	2	559.311	3.93333	1.28333	0.496667	0.815873	0.207425	0.000234639	down	1.6427	0.258715		0.326271	0.000299261	down	0.635745	0.154454		0.387013	0.0459018	down	0.126271	1.95632e-05	down
Q6K5G8	57	K	Glyceraldehyde-3-phosphate dehydrogenase 3, cytosolic	GAPC3	206.19	_YDTVHGQWK(ac)HHEVK_	-0.64155	1	2	903.44	1.79667	3.05667	0.556667	0.37619	0.209382	0.000268088	down	0.675791	0.170935		1.7013	0.0178686	up	0.123072	0.00108617	down	0.182116	0.00147807	down	0.309833	0.000613497	down
Q6F362	7	K	Histone H2B.9	H2B.9	132.01	_AEK(ac)KPAAK(ac)KPAEEEPAAEK_	0.052602	0.994555	2	1053.56	0.77	1.06	1.56333	0.162857	0.211503	0.00941819	down	0.104173	0.0784258		1.37662	0.293948		0.153639	0.0125487	down	1.47484	0.338682		2.0303	0.141607
Q7XIK5	96	K	Os04g0613600 protein	OJ1773_H01.103	89.698	_NYLHFVK(ac)K_	-1.1857	1	2	545.806	2.18667	1.49	1.87333	0.469841	0.214866	0.00373338	down	0.250805	0.000795131	down	0.681402	0.152282		0.31533	0.00246331	down	1.25727	0.147222		0.856707	0.370399
Q94JJ4	43	K	Histone H2B.4	H2B.4	160.5	_LPAGK(ac)AEK(ac)GSGEGK_	0.1362	1	2	706.873	1.32	1.27667	1.11333	0.294286	0.222944	0.00625343	down	0.264328	0.00054459	down	0.967172	0.88748		0.230511	0.010983	down	0.872063	0.510422		0.843434	0.366054
Q94JJ4	46	K	Histone H2B.4	H2B.4	160.5	_LPAGK(ac)AEK(ac)GSGEGK_	0.1362	1	2	706.873	1.32	1.27667	1.11333	0.294286	0.222944	0.00625343	down	0.264328	0.00054459	down	0.967172	0.88748		0.230511	0.010983	down	0.872063	0.510422		0.843434	0.366054
Q7FAT6	403	K	OSJNBa0010H02.6 protein	Os04g0551800	157.97	_SLHDALCIVK(ac)R_	-0.70831	1	3	451.915	2.33333	1.08333	1.05333	0.539841	0.231361	0.00142457	down	0.512508	0.00466849	down	0.464286	0.00562334	down	0.498315	0.0133625	down	0.972308	0.768737		0.451429	0.0262835	down
Q7XV86	150	K	Calnexin	Os04g0402100	110.81	_VHFILK(ac)HK_	1.5958	1	2	532.324	0.593333	2.46	0.946667	0.137619	0.231942	0.000149194	down	0.145372	0.0899129		4.14607	0.0475364	up	0.0559427	0.0237421	down	0.384824	0.0371366	down	1.59551	0.297566
Q65X95	393	K	Os05g0524600 protein	Os05g0524600	55.353	_K(ac)NWMGDPCLPR_	2.5155	1	2	708.332	1.35	1.7	1.65667	0.315	0.233333	0.00240644	down	0.190141	0.00192939	down	1.25926	0.132476		0.185294	0.00871348	down	0.97451	0.834067		1.22716	0.0604372
Q5ZE11	158	K	Mak3 protein-like protein	P0410E03.23	90.725	_YYK(ac)NITPPDCYVLTK_	1.7789	1	2	958.977	3.42	0.666667	0.226667	0.807143	0.236007	0.01128	down	3.56092	0.169315		0.194932	0.0160054	down	1.21071	0.354266		0.34	0.00059209	down	0.0662768	0.0118427	down
Q6K9N6	393	K	Succinyl-CoA ligase [ADP-forming] subunit beta, mitochondrial	Os02g0621700	121.68	_LEGTNVDQGK(ac)R_	-1.373	1	2	629.823	2.81333	3.485	0.5	0.683333	0.242891	3.79802e-05	down	1.36667			1.23874	0.0931367		0.196078	0.00199804	down	0.143472			0.177725
Q6ZBP3	40	K	Histone H2B.2	H2B.2	170.79	_RLPASK(ac)GEK(ac)GGEGK_	-3.7658	1	2	749.405	0.63	1.89333	1.34	0.153333	0.243386	0.000597135	down	0.114428	0.0635145		3.00529	1.04059e-05	up	0.0809859	9.89085e-08	down	0.707746	0.219961		2.12698	0.154422
Q6ZBP3	43	K	Histone H2B.2	H2B.2	170.79	_RLPASK(ac)GEK(ac)GGEGK_	-3.7658	1	2	749.405	0.63	1.89333	1.34	0.153333	0.243386	0.000597135	down	0.114428	0.0635145		3.00529	1.04059e-05	up	0.0809859	9.89085e-08	down	0.707746	0.219961		2.12698	0.154422
Q7XKB5	234	K	Pyruvate kinase	Os04g0677500	164.96	_QLLGQHAK(ac)R_	-0.61094	1	2	546.817	2.20333	2.22	0.576667	0.551111	0.250126	0.00271504	down	0.955684	0.910454		1.00756	0.938312		0.248248	0.00190393	down	0.25976	0.000447465	down	0.261725	0.000898641	down
Q94JJ0	337	K	Fructose-bisphosphate aldolase	Os01g0118000	95.195	_ALQNSVLK(ac)TWQGRPENVEAAQK_	1.0063	1	3	837.11	2.40333	2.21	0.48	0.61	0.253814	0.0406415	down	1.27083	0.202786		0.919556	0.735129		0.276018	0.0402184	down	0.217195	0.0398121	down	0.199723	0.0407802	down
Q5ZE11	52	K	Mak3 protein-like protein	P0410E03.23	188.59	_YNEK(ac)YYHDTIASK_	-0.38662	1	2	837.394	1.92	0.663333	0.67	0.49	0.255208	0.0158983	down	0.731343	0.404094		0.345486	0.0167343	down	0.738693	0.442332		1.01005	0.953435		0.348958	0.0158953	down
Q0JMH0	302	K	2-hydroxyacyl-CoA lyase	Os01g0505400	65.038	_LNWLLHFGEPPK(ac)WSK_	-2.4943	1	3	632.005	3.09	2.84	0.79	0.804762	0.260441	0.0117328	down	1.01869	0.90149		0.919094	0.418605		0.283367	0.00201398	down	0.278169	0.000308113	down	0.255663	0.00148427	down
Q6ZBP3	7	K	Histone H2B.2	H2B.2	153.22	_AEK(ac)KPAEK(ac)KPAEEK_	-0.24715	0.999324	2	833.954	0.796667	1.01667	1.41333	0.207778	0.260809	0.0050889	down	0.147013	0.0652595		1.27615	0.241801		0.204372	0.00385697	down	1.39016	0.315191		1.77406	0.139952
Q10N21	223	K	L-ascorbate peroxidase 1, cytosolic	APX1	117.79	_PLVEK(ac)YAADEK_	2.2945	1	2	652.84	1.90333	1.93333	1.32667	0.501905	0.263698	0.00225595	down	0.37832	0.00150399	down	1.01576	0.893852		0.259606	0.00018215	down	0.686207	0.00794576		0.697023	0.0521168
Q6K4P1	41	K	Eukaryotic translation initiation factor 3 subunit G	Os02g0788400	53.448	_VVSGPDENGFK(ac)K_	-0.50938	1	2	659.836	2.68		1.60333	0.708571	0.264392	0.00328595	down	0.441936	0.0136911	down										0.598259	0.000984761	down
Q6ZBP3	12	K	Histone H2B.2	H2B.2	153.22	_AEK(ac)KPAEK(ac)KPAEEK_	-0.29872	0.998255	3	556.305	0.776667	1.16	1.38	0.207778	0.267525	0.00489586	down	0.150564	0.0654075		1.49356	0.0495611		0.179119	0.00101594	down	1.18966	0.540348		1.77682	0.137692
Q8LMR0	375	K	Phosphoserine aminotransferase	OSJNBa0011L14.1	78.888	_GGDFEK(ac)QFIAEAAK_	-3.6112	1	2	776.886	1.84762			0.538095	0.291237	0.0392922	down
P17784	225	K	Fructose-bisphosphate aldolase cytoplasmic isozyme	FBA	48.856	_ALNEHHVLLEGTLLK(ac)PNMVTPGSDAK_	2.176	1	3	942.832	5.12667	2.27	1.08	1.50603	0.293764	0.00565335	down	1.39447			0.442783	0.0243435	down	0.66345	0.336714		0.475771			0.210663
Q69QQ6	55	K	Heat shock protein 81-2	HSP81-2	94.692	_FESLTDK(ac)SK_	1.391	1	2	548.78	1.99	1.23667	0.97	0.585714	0.294329	0.00785256	down	0.603829	0.0123258	down	0.621441	0.0176963	down	0.473623	0.0198479	down	0.784367	0.066244		0.487437	0.0037279	down
Q6EUD4	245	K	Os02g0245100 protein	Os02g0245100	215.02	_APLAQLAGHGYAVK(ac)R_	-0.2799	1	2	797.447	2.21667	4.69333		0.665556	0.300251	0.0207454	down				2.11729	0.0133818	up	0.141809	0.00266125	down
Q2QLY4	18	K	5-methyltetrahydropteroyltriglutamate--homocysteine methyltransferase 2	Os12g0624000	133.16	_RELK(ac)FALESFWDGK_	0.06677	1	3	589.974	1.52079	0.0680952	1.58889	0.471429	0.309989	0.016896	down	0.296703	0.240707		0.0447761			6.92308			23.3333			1.04478	0.937146
Q7GBK0	43	K	Histone H2B.7	H2B.7	206.13	_RLPAGK(ac)GEK(ac)GSGEGK_	-2.6338	1	2	777.915	0.943333	1.77667	0.7	0.3	0.318021	0.000349206	down	0.428571	0.0182122	down	1.88339	3.09363e-05	up	0.168856	9.85344e-06	down	0.393996	0.000352005	down	0.742049	0.0674319
Q7GBK0	46	K	Histone H2B.7	H2B.7	206.13	_RLPAGK(ac)GEK(ac)GSGEGK_	-2.6338	1	2	777.915	0.943333	1.77667	0.7	0.3	0.318021	0.000349206	down	0.428571	0.0182122	down	1.88339	3.09363e-05	up	0.168856	9.85344e-06	down	0.393996	0.000352005	down	0.742049	0.0674319
Q6ZFT5	133	K	Ribose-phosphate pyrophosphokinase 4	Os02g0714600	57.532	_ILSMIPK(ac)SR_	0.49862	1	2	543.821	3.77333	1.87	1.25667	1.21643	0.322375	0.00168394	down	0.96798	0.773208		0.495583	0.00550615	down	0.650497	0.0685367		0.672014	0.0388134		0.333039	0.000238132	down
Q0INR5	62	K	40S ribosomal protein S3a	Os12g0406200	198.65	_IASEGLK(ac)HR_	-0.070645	1	2	526.796	1.90333	1.47333	0.876667	0.65746	0.345426	0.00218796	down	0.749955	0.299723		0.774081	0.0477438		0.44624	0.00998717	down	0.595023	0.0201686	down	0.460595	0.0030658	down
Q5N725	225	K	Fructose-bisphosphate aldolase	B1417F08.1-1	106.88	_ALNEHHVLLEGSLLK(ac)PNMVTPGSESK_	-0.89809	1	3	948.164	5.91	1.465	0.34	2.04286	0.345661	0.000560162	down	6.0084			0.247885	0.000585175	down	1.39444	0.317326		0.232082			0.0575296
Q0JQP8	70	K	Os01g0147900 protein	Os01g0147900	120.9	_SQLRPEIQVAAQNCWVK(ac)K_	0.62962	1	3	733.056	2.33	2.34667	0.48	0.814444	0.349547	0.0150809	down	1.69676	0.0677132		1.00715	0.982211		0.347064	0.127648		0.204545	0.0379183	down	0.206009	0.0080959	down
Q6H4L2	722	K	Elongation factor 2	Os02g0519900	121.02	_VIYASQLTAK(ac)PR_	0.94556	1	2	694.898	1.77333	1.97667	0.875	0.653571	0.368555	0.0019496	down	0.746939	0.237498		1.11466	0.57899		0.330643	0.0473983	down	0.442664	0.0694389		0.493421	0.000828455	down
Q9AQZ5	44	K	70 kDa heat shock protein	Os01g0180800	153.75	_ETPAIVCFGDK(ac)QR_	-0.59662	1	2	781.885	0.706667	2.51	1.23333	0.263333	0.372642	0.0106926	down	0.213514	0.0693752		3.55189	0.000589896	up	0.104914	0.0058478	down	0.491368	0.0162823	down	1.74528	0.129284
Q5N725	132	K	Fructose-bisphosphate aldolase	B1417F08.1-1	130.41	_CAK(ac)YYEAGAR_	1.351	1	2	615.782	2.61333	2.63	0.346667	1.00286	0.383746	0.0195078	down	2.89286	5.6084e-05	up	1.00638	0.969365		0.381315	0.0405755	down	0.131812	0.0212658	down	0.132653	0.0100246	down
Q654U8	266	K	Os06g0247500 protein	Os06g0247500	110.38	_STGK(ac)YYHFVR_	-2.8286	1	2	650.328	2.57333	1.58667	1.17	1	0.388601	0.00179304	down	0.854701	0.315052		0.61658	0.0366624	down	0.630252	0.233704		0.737395	0.259788		0.454663	0.000619531	down
Q10E23	36	K			128.06	_VAK(ac)TTDVGELTVEER_	0.93672	1	2	844.939	1.94667	2.45	0.72	0.807143	0.414628	0.0371449	down	1.12103	0.478685		1.25856	0.32662		0.329446	0.00510822	down	0.293878	0.0251368	down	0.369863	0.0757677
Q943L2	7	K	Histone H2B.11	H2B.11	174.59	_AEK(ac)KPAEK(ac)KPVEEK_	-1.2103	0.999899	2	847.97	1.37333	1.07	0.713333	0.603333	0.43932	0.0283929	down	0.845794	0.549915		0.779126	0.343765		0.563863	0.0721438		0.666667	0.205511		0.519417	0.0690188
Q943L2	12	K	Histone H2B.11	H2B.11	174.59	_AEK(ac)KPAEK(ac)KPVEEK_	-0.73856	0.999207	2	847.97	1.37333	1.07	0.713333	0.603333	0.43932	0.0283929	down	0.845794	0.549915		0.779126	0.343765		0.563863	0.0721438		0.666667	0.205511		0.519417	0.0690188
Q10MS3	374	K	Malonyl CoA-acyl carrier protein transacylase containing protein, expressed	Os03g0297400	125.25	_VIAGILK(ac)R_	0.12863	1	2	456.305	2.44	1.59	0.656667	1.09778	0.449909	0.0229335	down	1.67174	0.0736126		0.651639	0.0956841		0.690426	0.154544		0.412998	0.0500557		0.269126	0.0322965	down
P17784	317	K	Fructose-bisphosphate aldolase cytoplasmic isozyme	FBA	118.5	_AENIEK(ac)AR_	2.2281	1	2	486.759	2.58	1.66333	0.623333	1.16175	0.450289	0.00328113	down	1.86376	0.0152213	up	0.644703	0.0148486	down	0.698445	0.0453713		0.374749	0.00126329	down	0.241602	0.00052542	down
Q7XUC9	92	K	Histone H4	OSJNBb0064P21.1	118.76	_TVTAMDVVYALK(ac)R_	1.4306	1	3	503.61	2.76	0.583333	1.62	1.24571	0.451346	0.00734338	down	0.768959	0.35763		0.211353	0.000381543	down	2.13551	0.00863132	up	2.77714	0.0205824	up	0.586957	0.0238885	down
Q8W0I1	76	K	Os01g0673600 protein	Os01g0673600	100.02	_FLTK(ac)IYHPNIDK_	1.3744	1	2	765.919	1.20333	2.98667	0.935	0.565714	0.470123	0.0447768	down	0.605042	0.119952		2.48199	0.189867		0.189413	0.129989		0.313058	0.177009		0.777008	0.239975
Q42971	109	K	Enolase	ENO1	101.65	_NEWGWCK(ac)QK_	0.20196	1	2	639.29	1.03333	3.41333	0.753333	0.493333	0.477419	0.00485756	down	0.654867	0.0167749	down	3.30323	9.98209e-05	up	0.144531	2.19848e-05	down	0.220703	4.06971e-05	down	0.729032	0.058099
Q2R2W2	146	K	14-3-3-like protein GF14-D	GF14D	117.09	_YLAEFK(ac)SGDER_	-0.87244	1	2	678.825	1.38571		0.863571	0.666429	0.480928	0.016635	down	0.771712	0.198879											0.623196	0.0348399	down
Q67W57	179	K	Os06g0646500 protein	Os06g0646500	114.4	_NK(ac)TILIEQK_	0.29986	1	2	564.835	2.50333	2.1	0.533333	1.45968	0.583096	0.0104534	down	2.7369	0.00613519	up	0.838881	0.126044		0.695087	0.0450227		0.253968	0.000443019	down	0.213049	0.000238432	down
Q6AVI0	111	K	Zinc finger BED domain-containing protein RICESLEEPER 2	Os03g0733400	137.14	_IAGTSHLK(ac)R_	1.3627	1	2	512.799	1.07	2.08	1.54667	0.637143	0.595461	0.0412816	down	0.411946	0.138349		1.94393	0.00912896	up	0.306319	0.0175138	down	0.74359	0.278157		1.44548	0.288188
Q69QQ6	318	K	Heat shock protein 81-2	HSP81-2	87.754	_AILFVPK(ac)R_	0.59074	1	2	493.313	1.5	2.20333	0.91	0.902857	0.601905	0.00207211	down	0.992151	0.972656		1.46889	0.0487539		0.409769	0.00672065	down	0.413011	0.0135787	down	0.606667	0.0385541	down
Q6H7T1	95	K	Os02g0162500 protein	Os02g0162500	135.16	_ELGITALHIK(ac)LR_	1.7043	1	2	703.43	1.68333	2.18	0.933333	1.03667	0.615842	0.0318113	down	1.11071	0.620596		1.29505	0.247511		0.475535	0.0295224	down	0.428135	0.0265172	down	0.554455	0.0311657	down
Q8L4L4	52	K	60S ribosomal protein L5-2	RPL5B	134.66	_YNTPK(ac)YR_	-1.5108	1	2	492.251	1.69	1.24	1.18667	1.05857	0.626374	0.0461946	down	0.892055	0.312668		0.733728	0.156557		0.853687	0.402644		0.956989	0.774033		0.70217	0.0687678
Q10E23	129	K			74.415	_VFYLK(ac)M(ox)K_	0.52805	1	2	493.773	1.37667	2.06	1.09333	0.889365	0.646028	0.00155979	down	0.813444	0.421272		1.49637	0.0295376		0.431731	0.00488961	down	0.530744	0.0324195	down	0.794189	0.278817
Q5Z6T5	100	K	Os06g0538900 protein	Os06g0538900	92.611	_MHGVAGVK(ac)SK_	-0.44514	1	2	528.287	0.606667	3.80667	0.73	0.953333	1.57143	0.00888546	up	1.30594	0.115941		6.27473	6.41187e-06	up	0.250438	1.05247e-05	down	0.191769	2.0901e-05	down	1.2033	0.32748
Q6EUP4	37	K	14-3-3-like protein GF14-E	GF14E	130.72	_VAK(ac)TVDSEELTVEER_	1.2767	1	2	873.941	1.09048			1.77302	1.62591	0.0425181	up
Q7XR60	325	K	Methylthioribose kinase 2	MTK2	97.431	_FVELWNK(ac)HK_	1.0444	1	2	621.835	1.12333	3.76667	0.39	1.83714	1.63544	0.00544863	up	4.71062	5.62139e-05	up	3.35312	0.0790947		0.487737	0.133976		0.10354	0.0499564	down	0.347181	0.00252786	down
P30298	747	K	Sucrose synthase 2	SUS2	76.064	_IYEK(ac)YTWK_	0.58106	1	2	586.803	0.785	3.83333	0.82	1.41222	1.79901	0.0400552	up	1.72222	0.0183715	up	4.88323	0.00431333	up	0.368406	0.00175633	down	0.213913	0.000610996	down	1.04459	0.781282
Q69QQ6	531	K	Heat shock protein 81-2	HSP81-2	116.52	_LDESEDEK(ac)K_	-0.98624	1	2	567.762	0.800635		2.68048	1.4981	1.87113	0.000780124	up	0.558891												3.34794
Q9AUQ4	506	K	Os03g0712700 protein	OSJNBb0033N16.5	144.44	_DPVDGSVSK(ac)HQGVR_	1.8453	1	2	761.884	0.696667	3.56667	0.416667	1.30667	1.8756	0.0341161	up	3.136	0.00611817	up	5.11962	0.177152		0.366355	0.299084		0.116822	0.153218		0.598086	0.12609
Q0ISV7	267	K	Adenosylhomocysteinase (Fragment)	Os11g0455500	105.98	_SK(ac)FDNLYGCR_	-3.7852	1	2	651.301	0.69	3.19333	0.866667	1.32492	1.92017	0.00189169	up	1.52875	0.00305025	up	4.62802	0.0389431	up	0.414902	0.0672151		0.271399	0.0442749	down	1.25604	0.0418205
Q6ZD89	193	K	Flavone 3'-O-methyltransferase 1	ROMT-9	124.67	_NHSVIITK(ac)K_	-0.31673	1	2	541.322	0.505	5.08	0.3	1	1.9802	0.00866508	up	3.33333			10.0594	0.00405008	up	0.19685	0.0114785	down	0.0590551			0.594059
P30298	622	K	Sucrose synthase 2	SUS2	181.66	_EEQAEFK(ac)K_	1.8808	1	2	525.759	0.716667	3.30667	0.866667	1.60508	2.23965	0.0305332	up	1.85201	0.0334676	up	4.61395	0.0145504	up	0.485407	0.0588725		0.262097	0.0575458		1.2093	0.403704
Q43007	286	K	Phospholipase D alpha 1	PLD1	93.429	_TSVGLLK(ac)R_	-1.8031	1	2	458.285	0.616667	3.57333	0.666667	1.39238	2.25792	0.00355791	up	2.08857	0.00154887	up	5.79459	0.0411102	up	0.389659	0.0717612		0.186567	0.0417189	down	1.08108	0.64043
Q0JJ25	139	K	Glutathione S-transferase 2	Os01g0764000	100.88	_VVEENLEK(ac)LK_	-0.076896	1	2	621.851	1.35667	2.30333	0.67	3.59143	2.64724	0.00860049	up	5.36034	0.00249928	up	1.69779	0.0615683		1.55923	0.0721017		0.290883	0.00737489	down	0.493857	0.0269875	down
Q42971	417	K	Enolase	ENO1	135.83	_LAK(ac)YNQLLR_	0.4144	1	2	580.843	0.94	3.87	0.61	2.50714	2.66717	0.00306873	up	4.11007	0.00312592	up	4.11702	0.00253749	up	0.647841	0.0968651		0.157623	0.00185832	down	0.648936	0.091305
Q84P97	194	K	Mitochondrial outer membrane protein porin 5	VDAC5	147.02	_VSGVYHLDDK(ac)QK_	-0.39033	1	2	715.867	0.936667	3.29	0.903333	2.54889	2.72123	0.00233103	up	2.82165	0.00324957	up	3.51246	0.00433067	up	0.774738	0.176149		0.274569	0.00475262	down	0.964413	0.850826
Q0IVE4	23	K	Os10g0576000 protein (Fragment)	Os10g0576000	129.85	_IEGVNHHQK(ac)CR_	-0.57962	1	3	473.902	0.536508		0.968254	1.56508	2.91716	0.0226389	up	1.61639	0.0957863											1.80473	0.0430105	up
Q7XPY2	312	K	Plasma membrane ATPase	Os04g0656100	141.88	_LSQQGAITK(ac)R_	0.0045225	1	2	572.328	0.513333	3.69667		1.5619	3.04267	0.0338714	up				7.2013	0.000105634	up	0.422517	0.00390086	down
Q0ISV7	471	K	Adenosylhomocysteinase (Fragment)	Os11g0455500	97.163	_VYVLPK(ac)HLDEK_	2.3237	1	2	691.888	0.403333	4.70667	0.676667	1.27286	3.15584	0.0245715	up	1.88107	0.038128	up	11.6694	0.0763902		0.270437	0.126324		0.143768	0.0853517		1.67769	0.0578473
C7J2C3	105	K	Os05g0310500 protein (Fragment)	Os05g0310500	99.283	_VQNQVWLEK(ac)K_	1.1189	1	2	657.364	0.455	5.47	0.39	1.5219	3.34485	0.000281958	up	3.90232	0.00025513	up	12.022	0.00432516	up	0.278228	0.0154772	down	0.071298	0.00416943	down	0.857143	0.237927
P30298	632	K	Sucrose synthase 2	SUS2	62.466	_M(ox)YGLIDQYK(ac)LK_	-0.12036	1	2	715.373	0.28	3.52	0.966667	2.64873	9.45975	0.00711933	up	2.74007	0.0234659	up	12.5714	0.000683526	up	0.75248	0.19722		0.274621	0.00182282	down	3.45238	0.00883112	up
Q6L5I4	143	K	Putative aldehyde dehydrogenase	OJ1741_B01.10	112.74	_VSPK(ac)SYQQALAEVQVSQK_	0.78798	1	2	1016.54	6.81333	0.01	0.126667	0.00190476	0.000279564			0.0150376			0.00146771	0.00511299	down	0.190476			12.6667	0.0019815	up	0.018591	0.0111678	down
Q9FU80	224	K	Os01g0143300 protein	Os01g0143300	97.965	_AFHK(ac)YLEMR_	-0.089178	1	3	412.878	5.75667	0.713333	0.3	0.0457143	0.0079411			0.152381			0.123914	0.0263507	down	0.0640854			0.420561	0.030528	down	0.0521135	0.0148524	down
Q6L4W7	173	K	Os05g0509200 protein	Os05g0509200	227.56	_EIEEALLEHLGVK(ac)R_	-0.56617	1	3	559.977	6.46333	0.47		0.114286	0.0176822						0.0727179	0.0518887		0.243161
Q6H6C7	74	K	Phosphoglycerate kinase	Os02g0169300	142.1	_GVTPK(ac)YSLK_	-0.31419	1	2	517.798	4.12667	1.12	0.433333	0.0857143	0.0207708			0.197802			0.271405	0.00478212	down	0.0765306			0.386905	0.0743779		0.105008	0.00160605	down
Q69LA6	106	K	Probable pyridoxal 5'-phosphate synthase subunit PDX1.1	PDX11	83.862	_AVTIPVM(ox)AK(ac)AR_	-0.65704	1	2	607.85	4.30667	0.673333	0.5	0.120476	0.0279743			0.240952			0.156347	3.76784e-06	down	0.178925			0.742574	0.0388736		0.116099	3.6155e-06	down
Q8H2T7	416	K	Os07g0645400 protein	P0503D09.102	112.34	_LSYFYK(ac)HESCGQCTPCR_	-1.1946	1	3	745.652	4.55333	0.986667	0.406667	0.144762	0.0317925			0.355972			0.216691	0.00235022	down	0.146718			0.412162	0.0118986	down	0.0893119	0.0148264	down
Q8H7Y8	18	K	Probable histone H2A variant 1	Os03g0162200	186.85	_GLLAAK(ac)TTAAK(ac)SADK_	1.1554	1	2	765.43	0.55	0.486667	3.45333	0.0180952	0.0329004			0.00523993			0.884848	0.531645		0.037182			7.09589	0.000694338	up	6.27879	0.0105869	up
Q5VRT7	930	K	Os01g0179500 protein	Os01g0179500	147.2	_FSVK(ac)TESPR_	0.17593	1	2	546.788	1.84667	0.653333	3.01667	0.072381	0.0391955			0.0239937			0.353791	0.00326843	down	0.110787			4.61735	0.00176209	up	1.63357	0.0217958	up
Q5VS79	210	K	Calmodulin-binding protein-like	P0644B06.3-1	82.914	_ALQDHSK(ac)LK_	-0.065889	1	2	541.304	2.65333	1.55	1.67667	0.163333	0.0615578			0.0974155			0.584171	0.0223373	down	0.105376			1.08172	0.268036		0.63191	0.0340558	down
Q10MW3	262	K	Pyruvate decarboxylase 2	PDC2	75.739	_AVKPVLVGGPK(ac)LR_	0.95026	1	2	688.443	3.10667	1.25333	1.05333	0.201905	0.0649908			0.191682			0.403433	0.00779107	down	0.161094			0.840426	0.148011		0.339056	0.00505354	down
Q84ZP1	19	K	Os07g0208000 protein	OJ1559_F09.109	66.692	_TMYNAEK(ac)R_	1.9972	1	2	527.753	4.01333	3.05		0.364286	0.0907689	0.0802814					0.759967	0.552827		0.119438	0.0825049
Q9LGI2	26	K	Histone H2B.10	H2B.10	93.345	_AEK(ac)ALAGK(ac)KPK_	-1.5726	1	3	408.915	0.703333	1.53667	1.47333	0.0685714	0.0974949			0.0465417			2.18483	0.248677		0.0446235			0.958785	0.921502		2.09479	0.136815
Q9LGI2	31	K	Histone H2B.10	H2B.10	93.345	_AEK(ac)ALAGK(ac)K_	-0.57771	1	2	500.295	0.703333	1.53667	1.47333	0.0685714	0.0974949			0.0465417			2.18483	0.248677		0.0446235			0.958785	0.921502		2.09479	0.136815
Q0DY33	326	K	ATP/ADP translocator	Os02g0718900	63.185	_YK(ac)SSMDAFSQILK_	-1.1105	1	2	780.392	5.09333	1.02667	0.16	0.590476	0.115931	0.166989		3.69048	0.00345695	up	0.201571	0.130634		0.575139	0.29336		0.155844	0.135262		0.0314136	0.144767
Q9FVY8	319	K	Malic enzyme	OSJNBb0073N24.24	86.882	_PLSDFTK(ac)QK_	0.17178	1	2	553.298	2.85	1.57333	0.936667	0.334286	0.117293			0.356889			0.552047	0.00430587	down	0.21247			0.595339	0.0520831		0.328655	0.0003593	down
Q6F322	358	K	Histone-lysine N-methyltransferase	Os05g0490700	57.55	_SGINCFK(ac)YK_	-1.924	1	2	579.784	1.43333	1.05	1.89667	0.183333	0.127907			0.0966608			0.732558	0.265907		0.174603			1.80635	0.0180849	up	1.32326	0.0876883
Q688M9	214	K	'putative endo-1,31,4-beta-D-glucanase	Os05g0399100	90.05	_YK(ac)NDDAAAVK_	1.6349	1	2	568.783	2.84333	1.90333	0.68	0.36381	0.127952			0.535014			0.669402	0.0668588		0.191143			0.357268	0.0116051	down	0.239156	0.017523	down
Q0JCT1	10	K	Histone H3.3	H3	128.27	_K(ac)STGGK(ac)APR_	0.21653	1	2	493.275	2.15	0.69	1.13667	0.306667	0.142636			0.269795			0.32093	0.0218958	down	0.444444			1.64734	0.0261745	up	0.528682	0.0693817
Q0JCT1	15	K	Histone H3.3	H3	128.27	_K(ac)STGGK(ac)APR_	0.21653	1	2	493.275	2.15	0.69	1.13667	0.306667	0.142636			0.269795			0.32093	0.0218958	down	0.444444			1.64734	0.0261745	up	0.528682	0.0693817
Q8L4L4	18	K	60S ribosomal protein L5-2	RPL5B	138.85	_THAYFK(ac)R_	-0.5718	1	2	482.754	2.11333	0.553333	1.855	0.312381	0.147814			0.168399			0.26183	0.0954018		0.564544			3.35241	0.0051788	up	0.87776	0.732799
Q852M0	305	K	Glutamate dehydrogenase	OSJNBb0060J21.2	72.058	_AK(ac)YIIEAANHPTDPEADEILSK_	-1.2238	1	3	823.083	5.68333	1.17667	0.21	0.9	0.158358			4.28571			0.207038	0.0267678	down	0.764873			0.17847	0.000625042	down	0.0369501	0.0183105	down
Q7XAL3	350	K	Acetyltransferase component of pyruvate dehydrogenase complex	P0492E07.128	93.162	_VDNLIK(ac)LR_	2.3016	1	2	506.811	3.75	2.12	0.64	0.612857	0.163429			0.957589			0.565333	0.00729493	down	0.289084			0.301887			0.170667
Q53JG0	380	K	60S ribosomal protein L3, putative, expressed	RPL3B	145.72	_FQTTDEK(ac)QR_	-3.3094	1	2	597.791	2.34667	1.14667	1.33667	0.393095	0.167512	0.178283		0.294086	0.0541645		0.488636	0.337254		0.342816	0.00127384	down	1.1657	0.47507		0.569602	0.363789
Q6EUQ7	47	K	Os02g0175600 protein	Os02g0175600	65.179	_ILFDK(ac)YHPGYFGK_	1.3673	1	3	542.949	1.69	1.16	1.92667	0.339048	0.20062			0.175976			0.686391	0.459167		0.292282			1.66092	0.286446		1.14004	0.554119
Q8LHR9	293	K	Putative aldehyde oxidase	P0039H02.110	109	_LIGSLSSSSDK(ac)SR_	0.85468	1	2	689.862	2.75333	1.07	0.795	0.588571	0.213767			0.740341			0.38862			0.550067			0.742991			0.288741	0.00600926	down
Q6I610	29	K	Putative T-complex protein 1 beta subunit (TCP-1-beta) (CCT-beta)	OJ1214_E03.9	91.961	_VAEIEAAEK(ac)QK_	0.47845	1	2	629.338	2.405	3.40333		0.535714	0.22275						1.41511	0.34385		0.157409
Q6K5G8	271	K	Glyceraldehyde-3-phosphate dehydrogenase 3, cytosolic	GAPC3	101.38	_EEAEGK(ac)LK_	0.44546	1	2	473.248	4.93	0.796667	0.226667	1.23333	0.250169			5.44118			0.161596	0.0155418	down	1.54812			0.284519	0.00329562	down	0.045977	0.012013	down
Q6EUF8	356	K	Citrate synthase	Os02g0232400	80.165	_VYK(ac)NYDPR_	-0.4307	1	2	548.775	4.16333	1.85667	0.56	1.15714	0.277937	0.10232		2.06633			0.445957	0.0997054		0.623237	0.0895547		0.301616			0.134508
Q10CF5	256	K	Ferredoxin--NADP reductase	Os03g0784700	48.284	_MFMEDVPK(ac)YR_	-3.7967	1	2	679.318	3.91667	0.41	0.28	1.10643	0.282492	0.108504		3.95153	0.33706		0.104681	0.0582139		2.69861	0.478567		0.682927	0.228981		0.0714894	0.0502872
Q688J1	459	K	Putative uncharacterized protein OSJNBb0012G21.6	OSJNBb0012G21.6	189.82	_GPTHLESFSAK(ac)TYTGTSQGLPVK_	1.4463	1	2	1224.62	1.19333	1.18333	1.55667	0.373333	0.312849			0.239829			0.99162	0.946057		0.315493			1.31549	0.225092		1.30447	0.190947
Q6Z4E4	108	K	Methylmalonate semi-aldehyde dehydrogenase	Os07g0188800	81.017	_IMLK(ac)YQELIR_	-1.015	1	2	674.886	4.45	2.3		1.3981	0.314179						0.516854	0.00546449	down	0.607867
Q10MD1	169	K	Adenylosuccinate lyase, putative, expressed	Os03g0313600	168.93	_TTNHDVK(ac)AVEYFLK_	-1.551	1	2	853.941	3.12071	0.399365	0.920159	0.987619	0.316472			1.07331			0.127972	0.431591		2.47297			2.30405	0.214651		0.294855	0.284114
Q7XUC9	13	K	Histone H4	OSJNBb0064P21.1	169.04	_GLGK(ac)GGAK(ac)R_	0.043305	1	2	464.272	0.823333	1.09667	2.58	0.266667	0.323887	0.0729002		0.103359	0.000595582	down	1.33198	0.0265699		0.243161	0.025003	down	2.35258	8.75087e-05	up	3.1336	1.62796e-05	up
C7J2C3	93	K	Os05g0310500 protein (Fragment)	Os05g0310500	56.514	_HPGCEPAYPTPVCEK(ac)K_	0.47749	1	3	637.962	3.03	4.41333		1	0.330033						1.45655			0.226586	0.105064
Q7XUC9	6	K	Histone H4	OSJNBb0064P21.1	169.04	_GK(ac)GGK(ac)GLGK(ac)GGAK(ac)R_	-1.4132	1	3	480.276	0.843333	1.15667	2.58667	0.286667	0.339921	0.0729002		0.110825	0.000844998	down	1.37154	0.096588		0.247839	0.0256446	down	2.23631	0.00143659	up	3.06719	0.000337823	up
Q84PB3	693	K	Eukaryotic translation initiation factor isoform 4G-1	Os04g0499300	123.86	_LLEHLHAK(ac)K_	0.95233	1	2	565.838	0.723333	1.93	0.916667	0.247619	0.34233	0.342943		0.27013	0.00735366	down	2.6682	0.19441		0.1283	0.138903		0.474957	0.287961		1.26728	0.596975
Q6YZX6	152	K	Putative aconitate hydratase, cytoplasmic	Os08g0191100	130.47	_SPNAVQSNMELEFK(ac)R_	0.87901	1	2	896.438	2.51333	2.73333	0.923333	0.864286	0.34388			0.93605			1.08753	0.540269		0.316202			0.337805	0.00644255	down	0.367374	0.00120045	down
Q10QZ6	243	K	Elongation factor 1-alpha	Os03g0177400	127.44	_LPLQDVYK(ac)IGGIGTVPVGR_	0.91564	1	2	1012.58	2.03254		1.51667	0.742857	0.365482			0.489796												0.746193
Q6ZKC0	84	K	14-3-3-like protein GF14-C	GF14C	153	_GNEEHVTLIK(ac)EYR_	0.69724	1	3	543.946	0.495238		3.49143	0.182857	0.369231			0.0523732												7.05	0.000250528	up
Q7XUC9	9	K	Histone H4	OSJNBb0064P21.1	169.04	_GK(ac)GGK(ac)GLGK(ac)GGAK(ac)R_	-1.4132	1	3	480.276	0.823333	1.09667	2.57333	0.306667	0.37247	0.108755		0.119171	0.000884999	down	1.33198	0.0294509		0.279635	0.0371279	down	2.3465	9.42002e-05	up	3.12551	2.11708e-05	up
Q7XTJ3	410	K	Pyruvate dehydrogenase E1 component subunit alpha-3, chloroplastic	Os04g0119400	94.363	_GFGIGPDGK(ac)YR_	1.1375	1	2	604.807	1.63	2.08	0.69	0.632381	0.387964			0.916494			1.27607			0.304029			0.331731			0.423313	0.0405499	down
Q7XUC9	17	K	Histone H4	OSJNBb0064P21.1	169.04	_GLGK(ac)GGAK(ac)R_	0.043305	1	2	464.272	0.743333	1.12	2.63333	0.307619	0.413837	0.140522		0.116817	0.0020055	down	1.50673	0.0189527	up	0.27466	0.0382925	down	2.35119	0.00016468	up	3.5426	4.07343e-05	up
Q10P35	9	K	Enolase 2, putative, expressed	Os03g0248600	112.13	_(ac)AATIQSVK(ac)AR_	-2.6507	1	2	564.822	2.37	5.76333		1	0.421941						2.43179			0.173511	0.0262074	down
A3AGM4	7	K	Histone H2B.1	H2B1	111.77	_AEK(ac)KPAEK(ac)KPAAGEEK_	1.1089	0.997042	2	897.983	1.26333	1.34667	1.26	0.553333	0.437995	0.0776773		0.439153	0.134326		1.06596	0.799176		0.410891	0.00159689	down	0.935644	0.835132		0.997361	0.994597
A3AGM4	12	K	Histone H2B.1	H2B1	111.77	_AEK(ac)KPAEK(ac)KPAAGEEK_	-0.096011	0.958911	3	598.991	1.26333	1.34667	1.26	0.553333	0.437995	0.0776773		0.439153	0.134326		1.06596	0.799176		0.410891	0.00159689	down	0.935644	0.835132		0.997361	0.994597
Q6Z6L4	236	K	Aminopeptidase M1-A	Os02g0218200	146.36	_VYTQVGK(ac)SAQGK_	-1.1016	1	2	654.351	0.893333	3.53667	0.626667	0.428333	0.479478	0.0631772		0.683511	0.414677		3.95896	0.000277542	up	0.121112	0.000943456	down	0.177191	0.000283045	down	0.701493	0.26174
Q6K9Q5	138	K	Serine/threonine-protein phosphatase	Os02g0820000	88.056	_IYGFYDECK(ac)R_	-0.20916	1	2	696.816	3.57333	1.04	0.725	1.71937	0.481166	0.508405		2.37154	0.0100106	up	0.291045	0.459978		1.65324	0.0542163		0.697115	0.241954		0.202892	0.344224
Q7FAH2	271	K	Glyceraldehyde-3-phosphate dehydrogenase 2, cytosolic	GAPC2	133.98	_AAIKEESEGK(ac)LK_	0.50432	1	2	672.872	1.02	3.26667	1.055	0.499048	0.489262	0.240046		0.473031	0.329362		3.20261	0.00206746	up	0.15277	0.00138454	down	0.322959	0.0114015	down	1.03431	0.941241
Q7F1F2	165	K	Os08g0525600 protein	OJ1191_A10.119	84.479	_DICQDGGIFK(ac)K_	-2.1943	1	2	661.824	1.24667	2.47	1.22333	0.647619	0.519481			0.529389			1.98128	0.0143385	up	0.262194			0.495277	0.0509509		0.981283	0.752933
Q8L4L4	178	K	60S ribosomal protein L5-2	RPL5B	127.87	_GALDGGLDIPHSDK(ac)R_	-0.3376	1	2	796.905	1.34	2.63	1.205	0.71619	0.534471			0.594349			1.96269			0.272316			0.458175	0.00450737	down	0.899254
Q67G20	63	K	Actin	Act	151.55	_DAYVGDEAQSK(ac)R_	1.8814	1	2	690.823	1.61667	2.76	0.725	0.90381	0.559057			1.24663			1.70722	0.19979		0.327467			0.262681	0.0797723		0.448454	0.218144
Q84TB3	15	K	Actin-depolymerizing factor 4	ADF4	149.97	_(ac)ANSSSGVAIHDDCK(ac)LK_	-2.5046	1	2	893.425	1.39667	3.72667	1.76333	0.780952	0.559154			0.442884			2.66826	0.0474532	up	0.209558			0.473166	0.0216568	down	1.26253	0.0575753
Q53NM9	252	K	DnaK-type molecular chaperone hsp70-rice	LOC_Os11g47760	172.61	_MVNHFVQEFK(ac)R_	-4.3296	1	2	738.874	1.69	1.60667	0.963333	0.962063	0.569268	0.057719		0.998682	0.995563		0.95069	0.774987		0.598795	0.0296714	down	0.599585	0.037601	down	0.57002	0.0645406
Q0ISV6	226	K	Serine hydroxymethyltransferase (Fragment)	Os11g0455800	86.833	_DWDYAK(ac)LR_	-0.3554	1	2	554.775	1.83	2.63667	1.625	1.04857	0.57299			0.645275			1.4408			0.397688			0.616308	0.325948		0.887978
Q75G91	62	K	40S ribosomal protein S3, putative, expressed	Os03g0577000	113.69	_TQNVLGEK(ac)GR_	2.0571	1	2	572.309	1.48667	2.42333	0.94	0.857143	0.576553			0.911854			1.63004	0.0520275		0.353704			0.387895	0.00713734	down	0.632287	0.0457041	down
Q0JCT1	80	K	Histone H3.3	H3	93.345	_EIAQDFK(ac)TDLR_	2.3115	1	2	689.354	3.14667	1.925	2.05667	1.83619	0.583535			0.892799			0.611758	0.200749		0.953865			1.0684	0.876324		0.653602	0.0221692	down
Q10NQ9	76	K	Eukaryotic translation initiation factor NCBP	NCBP	77.744	_SQSYEDNIK(ac)K_	0.92919	1	2	627.304	1.72667	1.03667	0.956667	1.02333	0.592664	0.0616912		1.06969	0.715965		0.600386	0.0550761		0.987138	0.957213		0.92283	0.733284		0.554054	0.0273606	down
Q53NM9	429	K	DnaK-type molecular chaperone hsp70-rice	LOC_Os11g47760	72.928	_NTTIPTK(ac)K_	0.8658	1	2	472.774	1.21	1.97333	0.726667	0.731429	0.604486			1.00655			1.63085	0.104909		0.370656			0.368243	0.00023294	down	0.600551	0.25999
Q2RAK2	381	K	Pyruvate kinase	Os11g0148500	115.78	_VFNQDLYFK(ac)R_	-1.0731	1	2	686.356	2.41905		0.6	1.46984	0.607612			2.44974	0.0174107	up										0.248031
Q5N725	38	K	Fructose-bisphosphate aldolase	B1417F08.1-1	158.52	_GILAADESTGTIGK(ac)R_	-2.6773	1	2	765.91	2.71333	1.77667	0.336667	1.67619	0.617761			4.97878			0.654791	0.0742116		0.943447			0.189493	0.0134929	down	0.124079	0.0213584	down
Q6H713	157	K	Os02g0170100 protein	Os02g0170100	71.451	_FCEEEDSK(ac)H_	-0.65339	1	2	611.738	1.94667	3.05	0.566667	1.22444	0.628995	0.141373		2.16078	0.0036408	up	1.56678	0.0681264		0.401457	0.00195333	down	0.185792	0.00855522	down	0.291096	0.0685828
Q8H7P5	16	K	Leucine Rich Repeat family protein, expressed	OJ1217B09.1	152.88	_(ac)SEEDDDQPPPLPAQK(ac)R_	0.50537	1	2	953.445	1.28667	1.63	1.53333	0.811429	0.630644			0.529193			1.26684	0.120038		0.497809			0.940695	0.55204		1.19171	0.0907017
Q10N21	236	K	L-ascorbate peroxidase 1, cytosolic	APX1	85.522	_AFFEDYK(ac)EAHLK_	0.1196	1	2	770.378	1.42333	4.39667	0.703333	0.903333	0.63466	0.411343		1.28436	0.710086		3.08899	0.0579684		0.205459	0.0404867	down	0.15997	0.0102287	down	0.494145	0.144016
Q0J4P2	318	K	Heat shock protein 81-1	HSP81-1	67.981	_AVLFVPK(ac)R_	2.5352	1	2	486.305	1.79333	2.24667	0.826667	1.16667	0.650558			1.41129			1.25279	0.117691		0.519288			0.367953	0.00372023	down	0.460967	0.00256798	down
Q6K9Q5	235	K	Serine/threonine-protein phosphatase	Os02g0820000	60.549	_VSEFLEK(ac)HDLDLICR_	3.3389	1	3	639.324	1.53333	2.34333	2.18	1	0.652174	0.368731		0.458716			1.52826	0.172317		0.426743	0.0489079	down	0.930299			1.42174
Q75G91	75	K	40S ribosomal protein S3, putative, expressed	Os03g0577000	120.15	_ELTSVVQK(ac)R_	0.65766	1	2	551.317	1.23667	2.73	1.02667	0.859524	0.695033	0.0216042		0.837199	0.119421		2.20755	0.023298	up	0.314844	0.0108341	down	0.376068	0.0542338		0.830189	0.0898714
Q84P97	14	K	Mitochondrial outer membrane protein porin 5	VDAC5	82.494	_GPGLFSDIGK(ac)R_	-4.5248	1	2	594.822	1.42667	2.70333	0.55	1	0.700935			1.81818			1.89486	0.0964357		0.369914			0.203453	0.0502555		0.385514	0.0926186
Q6H819	157	K	Os02g0180500 protein	Os02g0180500	71.692	_YVAEVK(ac)FK_	1.0474	1	2	513.287	1.54	2.51333	1.02667	1.08762	0.706246			1.05937			1.63203	0.137031		0.43274			0.408488	0.0219176	down	0.666667	0.00226909
Q94JJ7	43	K	Histone H2B.3	H2B.3	126.25	_LPAGK(ac)AEK(ac)GSGEGR_	-0.65638	1	2	720.876	0.753333	1.49333	1.16	0.540952	0.718078	0.00346462		0.466338	0.00142886	down	1.9823	0.093719		0.362245	0.0598483		0.776786	0.259941		1.53982	0.00669779	up
Q94JJ7	46	K	Histone H2B.3	H2B.3	126.25	_LPAGK(ac)AEK(ac)GSGEGR_	-0.65638	1	2	720.876	0.753333	1.49333	1.16	0.540952	0.718078	0.00346462		0.466338	0.00142886	down	1.9823	0.093719		0.362245	0.0598483		0.776786	0.259941		1.53982	0.00669779	up
Q5N725	128	K	Fructose-bisphosphate aldolase	B1417F08.1-1	184.71	_ETTTQGHDDLGK(ac)R_	0.08436	1	3	500.574	3.02	1.77333	0.37	2.23476	0.739987	0.405575		6.0399	0.151724		0.587196	0.00872062	down	1.2602	0.612035		0.208647	0.00130813	down	0.122517	0.000184433	down
P31924	755	K	Sucrose synthase 1	SUS1	86.67	_IEEK(ac)YTWK_	0.41058	1	2	569.793	1.48	0.91	2.1	1.09524	0.740026			0.521542			0.614865	0.0438426	down	1.20356			2.30769	0.00132846	up	1.41892	0.0447629
Q9LSU3	30	K	Proteasome subunit alpha type-6	PAA1	78.903	_LYQVEYAFK(ac)AVK_	1.8577	1	2	750.908	1.41214		2.33143	1.04714	0.741528	0.501133		0.449142												1.65099
P49027	200	K	Guanine nucleotide-binding protein subunit beta-like protein A	RACK1A	83.869	_VWNLTNCK(ac)LR_	-1.9439	1	2	673.356	1.43	2.06	0.996667	1.07095	0.748918	0.230974		1.07453	0.772935		1.44056	0.264865		0.51988	0.121115		0.483819	0.0907375		0.69697	0.0978513
Q688K0	277	K	Os05g0418000 protein	Os05g0418000	145.6	_VCGVTSEGETAK(ac)CK_	-2.1533	1	2	784.358	1.52333	1.76	1.36	1.15048	0.755236	0.196328		0.845938	0.320756		1.15536	0.649427		0.65368	0.246549		0.772727	0.431023		0.892779	0.556547
Q6ESI7	440	K	Tripeptidyl-peptidase 2	TPP2	208.27	_FIDLASEVVDK(ac)HR_	0.51076	1	3	524.279	3.04333	2.39	0.443333	2.31238	0.759818	0.51528		5.2159	0.31429		0.785323	0.370488		0.967523	0.937398		0.185495	0.00916655	down	0.145674	0.00726094	down
Q5VMN4	122	K	Proteasome subunit beta type	Os06g0153800	121.29	_NLGIK(ac)CR_	0.69952	1	2	451.747	2.40333	2.83		1.82952	0.761244	0.109065					1.17753	0.313032		0.646475	0.0982991
Q338N8	83	K	Alanine aminotransferase	LOC_Os10g25130	180.1	_EVIALCDHPCLLEK(ac)EETK_	-0.85724	1	3	742.698	2.57333	1.24333	0.443333	1.96286	0.762768			4.4275			0.483161	0.0385664	down	1.57871			0.356568	0.114337		0.17228	0.000845119	down
Q6Z6L4	298	K	Aminopeptidase M1-A	Os02g0218200	167.56	_ETALLFDEK(ac)HSAAANK_	1.7102	1	2	893.952	1.48333	2.13667	0.96	1.13603	0.765864	0.458145		1.18337	0.697093		1.44045	0.442329		0.531684	0.302277		0.449298	0.257201		0.647191	0.0843107
Q9ASP4	70	K	Dihydrolipoyl dehydrogenase	Os01g0328700	89.296	_TTCIEK(ac)R_	0.41803	1	2	475.242	2.01333	0.593333	1.21667	1.5627	0.776175	0.183299		1.28441	0.312541		0.294702	0.0209406	down	2.63376	0.0369909	up	2.05056	0.116814		0.604305	0.0624435
O80414	163	K	Mitochondrial phosphate transporter	Os02g0767500	73.834	_YYSDIAGPEYAQK(ac)YK_	1.1712	1	2	919.436	1.40667	1.76667	0.82	1.11905	0.795531	0.688952		1.36469	0.354607		1.25592	0.540736		0.633423	0.124556		0.464151	0.0288972	down	0.582938	0.329207
Q7XPY2	936	K	Plasma membrane ATPase	Os04g0656100	122.98	_GHVESVVK(ac)LK_	1.2771	1	2	569.335	1.2	3.54333		0.977143	0.814286	0.156566					2.95278	0.00360882	up	0.275769	0.00267634	down
Q6H4L2	232	K	Elongation factor 2	Os02g0519900	86.772	_M(ox)YASK(ac)FGVDEFK_	-3.8915	1	2	740.345	1.05667	0.893333	1.38667	0.89	0.842271	0.581312		0.641827	0.268743		0.845426	0.627678		0.996269	0.991964		1.55224	0.248818		1.3123	0.398186
Q10S34	853	K	Aconitate hydratase	Os03g0136900	105.46	_YK(ac)NEGHDTIILAGAEYGSGSSR_	-0.56272	1	3	789.712	2.06333	3.83667	0.31	1.77619	0.860835	0.221091		5.72965			1.85945	0.010243	up	0.462951	0.00590761	down	0.0807993			0.150242
Q53NM9	530	K	DnaK-type molecular chaperone hsp70-rice	LOC_Os11g47760	108.43	_M(ox)VQEAEK(ac)YK_	0.89977	1	2	592.287	1.29333	2.35667	0.67	1.12508	0.869907	0.0421423		1.67922	0.00830644	up	1.82216	0.353648		0.477403	0.299948		0.2843	0.198791		0.518041	0.00199663	down
Q0DWN6	13	K	Proliferating cell nuclear antigen	Os02g0805200	80.688	_LVQGSLLK(ac)K_	-0.41888	1	2	514.329	1.45	1.88	1.13667	1.30667	0.901149			1.14956			1.29655	0.601299		0.695035			0.60461	0.427662		0.783908	0.017495
Q10E23	16	K	14-3-3 protein	Os03g0710800	109.07	_EENVYM(ox)AK(ac)LAEQAER_	-4.652	1	2	919.933	1.88833			1.7181	0.909847
Q5VRG3	198	K	Proteasome subunit alpha type-4-2	Os06g0167600	118.21	_VLSK(ac)TMDSTSLTAEK_	-1.65	1	2	826.924	1.545	4.36667	1.4	1.41667	0.916936	0.869948		1.0119			2.82632	0.00643222	up	0.324427	0.00536483	down	0.320611			0.906149
Q84TA1	253	K	Heat shock cognate 70 kDa protein 2, putative, expressed	OJ1754_E06.25	125.24	_LVNHFVQEFK(ac)R_	0.38836	1	2	729.896	0.606667	2.14333	0.86	0.557143	0.918367	0.889776		0.647841	0.32599		3.53297	0.0219894	up	0.259942	0.0225892	down	0.401244	0.00770608	down	1.41758	0.162048
Q5KQJ9	245	K	Os05g0181000 protein	Os05g0181000	94.806	_HFAEK(ac)FK_	1.0222	1	2	474.751	1.08	3.77667	1.055	0.99254	0.919018	0.317922		0.940796	0.576344		3.49691	0.0361238	up	0.262808	0.0344773	down	0.279347	0.0280049	down	0.976852	0.687575
Q7XC37	49	K	Nucleoside diphosphate kinase	Os10g0563700	155.06	_SFAEK(ac)HYADLSSK_	1.126	1	2	762.87	1.26	3.74667	0.553333	1.18444	0.940035	0.889698		2.14056	0.0305492	up	2.97354	0.00668459	up	0.316133	0.00023831	down	0.147687	3.22022e-06	down	0.439153	0.276092
Q10DK3	307	K			166.7	_FLEGAASIDK(ac)HFR_	1.4908	1	3	511.6	1.12	3.63667	0.506667	1.05556	0.94246	0.783571		2.08333	0.0179884	up	3.24702	0.0152491	up	0.290254	0.0482121	down	0.139322	0.00627439	down	0.452381	0.0618163
Q6Z5N4	82	K	Pyruvate dehydrogenase E1 component subunit alpha-1, mitochondrial	Os02g0739600	69.03	_M(ox)EIAADSLYK(ac)AK_	2.3985	1	2	699.353	1.8	2.27667	0.583333	1.74889	0.971605	0.852158		2.9981	0.0099445	up	1.26481	0.232291		0.76818	0.266248		0.256223	0.00724862	down	0.324074	0.00035062	down
Q10E23	142	K			92.866	_YLAEFK(ac)SGAER_	4.8259	1	2	656.83	1.12333	2.765	0.99	1.11048	0.988554	0.958766		1.12169	0.3309		2.46142	0.00793344	up	0.401619	0.0204785	down	0.358047	0.00155143	down	0.881306	0.466026
Q6ZKC0	31	K	14-3-3-like protein GF14-C	GF14C	110.97	_VAK(ac)TVDVEELTVEER_	0.93126	1	2	879.96	2.21667	2.33667	1.23	2.22286	1.00279	0.992937		1.8072	0.0701335		1.05414	0.871187		0.951294	0.887591		0.526391	0.11809		0.554887	0.109264
Q5JK10	304	K	Os01g0926300 protein	Os01g0926300	107.69	_LANQLYQK(ac)K_	-0.05874	1	2	574.327	2.17	2.08667	0.763333	2.17833	1.00384	0.98262		2.85371	0.00274609	up	0.961598	0.873075		1.04393	0.87638		0.365815	0.0353648	down	0.351767	0.00727335	down
Q5TKJ2	386	K	Os05g0429400 protein	Os05g0429400	60.064	_NSPPMLGK(ac)HR_	0.81053	1	3	393.541	1.78	2.15333	1.32	1.85	1.03933	0.805068		1.40152	0.250947		1.20974	0.0291368		0.859133	0.339599		0.613003	0.0242637	down	0.741573	0.117035
Q5Z9H9	207	K	Peptidyl-prolyl cis-trans isomerase	P0655A07.5-1	103.83	_IEAEGQQSGSPK(ac)SK_	-0.58784	1	2	744.37	0.813333	2.79333	0.906667	0.845714	1.03981	0.766125		0.932773	0.6818		3.43443	0.0159735	up	0.302762	0.00199782	down	0.324582	0.00220605	down	1.11475	0.393751
Q9SLY8	130	K	Calreticulin	Os07g0246200	63.624	_LLGGDVDQK(ac)K_	0.20085	1	2	557.809	0.83	1.93333	0.85	0.896508	1.08013	0.494598		1.05472	0.568529		2.32932	0.0491126	up	0.463711	0.116561		0.439655	0.119858		1.0241	0.872994
Q0J8A4	57	K	Glyceraldehyde-3-phosphate dehydrogenase 1, cytosolic	GAPC1	178.14	_YDTVHGQWK(ac)HSDIK_	-0.11916	1	3	585.953	0.57	4.25333	0.403333	0.617937	1.0841	0.913856		1.53207	0.636058		7.46199	0.0179477	up	0.145283	0.00446736	down	0.0948276	0.0162814	down	0.707602	0.0701122
Q6H4L2	291	K	Elongation factor 2	Os02g0519900	125.53	_QIINTCM(ox)NDQK(ac)DK_	1.4013	1	2	833.382	0.863333	2.66667	0.856667	0.946667	1.09653	0.512236		1.10506	0.495272		3.0888	0.178342		0.355	0.191759		0.32125	0.177523		0.992278	0.953855
Q0IR97	84	K	21 kDa protein	Os11g0660500	70.942	_LQEQPPFDK(ac)K_	0.8413	1	2	636.335	1.17333	2.12333	0.736667	1.32619	1.13028	0.378379		1.80026	0.00208383	up	1.80966	0.0879416		0.62458	0.229383		0.346939	0.0772128		0.627841	0.017432	down
Q93X08	402	K	Os09g0553200 protein	UGP	119.46	_TNPSNPSIELGPEFK(ac)K_	-2.2899	1	2	900.462	1.38333	2.21	0.796667	1.56571	1.13184	0.663802		1.96533	0.104949		1.59759	0.11003		0.708468	0.272076		0.360483	0.0210981	down	0.575904	0.0462625	down
Q9FRX7	369	K	Aldehyde dehydrogenase ALDH2b	Aldh2b	60.691	_IYDEFVEK(ac)AK_	-3.3774	1	2	642.33	0.79	4.46333	0.76	0.926667	1.173			1.2193	0.504825		5.64979			0.207618	0.0252889	down	0.170276	0.0642756		0.962025
Q6ZIR2	264	K	DegP protease-like	Os02g0712000	119.74	_VPLEYVK(ac)YTDR_	0.16377	1	2	712.875	1.25667	1.11333	1.62667	1.51333	1.20424	0.226662		0.930328	0.610269		0.885942	0.553571		1.35928	0.0675925		1.46108	0.102218		1.29443	0.221946
Q7XUW6	143	K	OSJNBa0027P08.10 protein	OSJNBa0027P08.10	90.453	_GMSCTWDVAEAVDK(ac)HYK_	-0.87374	1	2	1019.95	0.313333	1.08333	0.26	0.377778	1.20567	0.730799		1.45299	0.555595		3.45745	0.408114		0.348718	0.404715		0.24	0.381628		0.829787	0.39767
Q6L4X5	61	K	Os05g0508500 protein	Os05g0508500	51.135	_IIAPVFADLAK(ac)K_	-2.5805	1	2	664.403	0.8	3.85	1.46	1	1.25	0.0588163		0.684932			4.8125	0.00151257	up	0.25974	0.00188281	down	0.379221			1.825
Q9LSU3	181	K	Proteasome subunit alpha type-6	PAA1	89.301	_EQEAINFLEK(ac)K_	2.819	1	2	695.864	1.51667	2.21667	0.69	1.90929	1.25887	0.341469		2.76708	0.0152132	up	1.46154	0.189562		0.861332	0.623654		0.311278	0.0620463		0.454945	0.015155	down
P30298	725	K	Sucrose synthase 2	SUS2	75.102	_AADILVNFFEK(ac)CK_	-0.78815	1	2	798.908	1.29	6.18	1.48	1.62857	1.26246			1.10039	0.86393		4.7907			0.263523	0.017609	down	0.239482	0.0220677	down	1.14729
Q0DWI9	116	K			110.08	_LLENK(ac)TQEIVR_	1.1902	1	2	692.893	1.38667	3.76		1.75524	1.2658						2.71154	7.51903e-05	up	0.466819
Q7XTE8	90	K	14-3-3-like protein GF14-B	GF14B	82.287	_VTLIK(ac)DYR_	-1.7726	1	2	525.303	1.84167		1.48881	2.39571	1.30084			1.60915												0.808403	0.617217
P31924	456	K	Sucrose synthase 1	SUS1	91.549	_YPNSDLYWK(ac)K_	0.67263	1	2	678.335	0.886667	1.44667	1.64	1.16571	1.31472	0.108831		0.710801	0.113887		1.63158	0.150694		0.805793	0.430639		1.13364	0.628438		1.84962	0.0298133	up
Q84TB3	24	K	Actin-depolymerizing factor 4	ADF4	107.57	_FNELQSK(ac)R_	0.54163	1	2	532.28	1.22667	3.63333	1.00667	1.63	1.3288			1.61921			2.96196	0.0141165	up	0.448624			0.277064	0.042829	down	0.820652	0.214593
Q43007	62	K	Phospholipase D alpha 1	PLD1	69.815	_VYSTIDLEK(ac)AR_	3.2634	1	2	668.859	0.825	4.00667	0.87	1.09905	1.33218	0.208199		1.26327			4.85657	0.0187007	up	0.274305	0.0301713	down	0.217138			1.05455
Q651T8	572	K	Os06g0662000 protein	Os06g0662000	151.44	_ITYSVIK(ac)HR_	0.53568	1	2	579.835	0.98	2.72667	0.94	1.32095	1.34791	0.0540009		1.40527	0.0128594		2.78231	0.0480019	up	0.484457	0.149562		0.344743	0.100507		0.959184	0.756162
Q7XTK1	232	K	Elongation factor	Os04g0118400	92.856	_MYASK(ac)FGVDESK_	3.1582	1	2	702.329	1.16	1.52667	1.15333	1.60571	1.38424	0.221577		1.39224	0.225836		1.31609	0.00716465		1.05178	0.868641		0.755459	0.0140515		0.994253	0.949136
Q6ZH98	96	K	Peptidyl-prolyl cis-trans isomerase	Os02g0121300	99.815	_FADEVFK(ac)FK_	1.9758	1	2	586.803	1.14667	2.65667	0.913333	1.59	1.38663	0.0625834		1.74088	0.00577997	up	2.31686	0.0113835	up	0.598494	0.0880113		0.343789	0.0335656	down	0.796512	0.098758
Q6YZX6	803	K	Putative aconitate hydratase, cytoplasmic	Os08g0191100	122.28	_AVIAK(ac)SFER_	-2.0432	1	2	531.801	1.27667	3.28333	0.73	1.78881	1.40116	0.182068		2.45042	0.171836		2.5718	0.00392733	up	0.544815	0.0426376	down	0.222335	0.0134435	down	0.571802	0.0270454	down
Q9LSU0	41	K	Proteasome subunit alpha type-3	PAG1	94.09	_AVDNSGTVVGIK(ac)CK_	-1.4828	1	2	745.388	1.135	3.37667	1.14333	1.64873	1.45263	0.18158		1.44204	0.0804711		2.97504	0.0273184	up	0.488272	0.0213815	down	0.338598	0.0341168	down	1.00734	0.953555
P31924	630	K	Sucrose synthase 1	SUS1	174.24	_EEQAEFK(ac)K_	1.8808	1	2	525.759	1.09333	1.07333	1.73	1.62444	1.48577	0.215845		0.938985	0.434952		0.981707	0.958565		1.51346	0.00701445	up	1.6118	0.00580104	up	1.58232	0.156991
Q67WU6	296	K	Purple acid phosphatase	Os06g0643900	48.794	_YELK(ac)HVDR_	0.38924	1	3	367.861	0.67	4.89	0.46	1	1.49254	0.382702		2.17391			7.29851	0.00462654	up	0.204499	0.000682661	down	0.0940695			0.686567
Q5TKF4	141	K	Nucleoside diphosphate kinase	OSJNBa0030I14.12	110.41	_HYHDLK(ac)DR_	-0.1987	1	3	375.853	0.714286			1.07619	1.50667	0.0757556
Q6ZH90	110	K	Os02g0122000 protein	Os02g0122000	113.69	_LSFAFVYPDK(ac)HGR_	-0.36501	1	3	526.94	0.683333	3.41667	0.956667	1.03667	1.51707	0.0718895		1.08362	0.820804		5	3.18832e-05	up	0.303415	0.00114584	down	0.28	0.000749012	down	1.4	0.319629
Q0ISV7	241	K	Adenosylhomocysteinase (Fragment)	Os11g0455500	125.53	_LVGVSEETTTGVK(ac)R_	0.41941	1	2	759.412	0.883333	2.89	0.676667	1.44381	1.6345	0.119596		2.13371	0.0821118		3.2717	0.00769234	up	0.499588	0.02991	down	0.234141	0.0270161	down	0.766038	0.332368
Q42971	9	K	Enolase	ENO1	102.52	_(ac)AATIVSVK(ac)AR_	-1.0115	1	2	550.327	1.72	2.33333	0.65	2.88286	1.67608	0.171409		4.43516	0.00366813	up	1.35659	0.450963		1.23551	0.512494		0.278571	0.042885	down	0.377907	0.100801
Q5W6H1	23	K	Os05g0350500 protein	Os05g0350500	81.632	_ELDLSSSDVVTK(ac)YK_	1.8453	1	2	813.417	1.46	2.56	0.546667	2.47667	1.69635			4.53049			1.75342	0.0223953	up	0.967448			0.213542	0.0165866	down	0.374429	0.0282221	down
Q10S34	824	K	Aconitate hydratase, cytoplasmic, putative, expressed	Os03g0136900	81.297	_LVNK(ac)FLK_	0.49552	1	2	452.287	0.96			1.83619	1.9127
Q43007	560	K	Phospholipase D alpha 1	PLD1	110.39	_VVSK(ac)IEAGER_	1.8289	1	2	565.314	0.536667	3.95667	0.593333	1.04857	1.95386			1.76726			7.37267	0.0137624	up	0.265014			0.149958	0.0142653	down	1.10559	0.379038
Q0J0L6	85	K	Proteasome subunit beta type	Os09g0505600	177.78	_ELLYQHQHNK(ac)R_	-0.092913	1	2	754.392	0.416667	3.43333	1.08	0.817778	1.96267	0.0562104		0.757202	0.130808		8.24	0.133901		0.238188	0.168366		0.314563	0.196963		2.592	0.0211523	up
Q53LQ0	170	K	Protein disulfide isomerase-like 1-1	PDIL1-1	131.66	_SPEDATNLIDDK(ac)K_	-4.519	1	2	744.365	0.55	2.84667		1.09365	1.98846						5.17576			0.384186	0.0872504
Q5TKF4	135	K	Nucleoside diphosphate kinase	Os05g0595400	176.32	_EFAQK(ac)HYHDLK_	0.90992	1	2	729.362	0.52	3.78333	0.146667	1.12857	2.17033	0.311883		7.69481	0.18741		7.27564	0.000598124	up	0.298301	0.00975041	down	0.0387665	0.00607056	down	0.282051	0.165201
Q6Z6A7	72	K	Annexin	Os02g0753800	66.393	_ALNDEIHGK(ac)FER_	1.5498	1	3	490.916	0.205	4.91	0.416667	0.745714	3.63763			1.78971			23.9512	0.00344325	up	0.151877			0.0848608	0.000501863	down	2.03252	0.135943
Q6H547	380	K	Os02g0523500 protein	OSJNBa0047A17.32	65.879	_PIHDQK(ac)FTGK_	1.6192	1	3	404.884	0.327143			1.35429	4.13974
Q9AUV6	307	K	UDP-glucose 6-dehydrogenase 3	UGD3	115.71	_INDYQK(ac)SR_	-0.37116	1	2	533.27	0.683333	2.53	1.70333	3.04762	4.45993			1.78921			3.70244	0.0150516	up	1.20459			0.673254	0.0401861		2.49268	0.0221995	up
Q9LDC9	36	K	Os01g0265100 protein	Os01g0265100	71.501	_TTILYK(ac)LK_	-1.7508	1	2	511.318	0.513333	2.57667	0.996667	2.44667	4.76623	0.228996		2.45485	0.0894215		5.01948	0.0349882	up	0.949547	0.872507		0.386805	0.0215111	down	1.94156	0.107975
Q0J8G4	246	K	Fructokinase-2	FRK2	96.604	_LLIVTDGEK(ac)GCR_	0.23326	1	2	701.872	0.604444		1.72667	3.19667	5.2886	0.122154		1.85135												2.85662
A3C4S4	29	K	GDP-mannose 3,5-epimerase 1	GME-1	84.687	_EQYWPSEK(ac)LR_	-3.5524	1	2	689.344		5.40333
A3C4S4	187	K	GDP-mannose 3,5-epimerase 1	GME-1	110.98	_LATEELCK(ac)HYTK_	2.6284	1	2	767.882	1.18	3.60333	0.28								3.05367	0.00363514	up				0.0777058			0.237288
A3C6G9	156	K	Glycine cleavage system H protein, mitochondrial	GDCSH	167.18	_YTK(ac)HCEEEDAH_	0.43177	1	2	730.791		0.97	0.03														0.0309278
B7EA73	395	K	Puromycin-sensitive aminopeptidase	Os08g0562700	63.091	_MYK(ac)TMFGASGFR_	1.9444	1	2	719.336		5.83
B7EHG8	58	K	Os10g0578050 protein	Os10g0578050	99.139	_TLSLPK(ac)K_	0.078963	1	2	414.763	1.54667	1.46333	2.07								0.946121	0.677726					1.41458	0.125816		1.33836	0.164391
B9F058	265	K	Acyl-[acyl-carrier-protein] desaturase 3, chloroplastic	Os02g0504800	137.78	_VCGTVAADEK(ac)R_	-0.31596	1	2	624.306		1.79667	5.20667														2.89796	0.000481989	up
B9F3B6	324	K	Succinate-semialdehyde dehydrogenase, mitochondrial	ALDH5F1	73.248	_GSLAAK(ac)FR_	-0.79761	1	2	446.256	6.38	0.473333	0.26								0.0741902	0.00652354	down				0.549296			0.0407524
B9FDT1	42	K	Dolichyl-diphosphooligosaccharide--protein glycosyltransferase subunit 1B	OST1B	75.109	_VISAEK(ac)R_	-0.75625	1	2	422.748		4.73667	1.92														0.405348	0.0135991	down
B9FK36	1358	K	Acetyl-CoA carboxylase 2	ACC2	132.32	_GYNEMK(ac)YTPSR_	0.68981	1	2	694.319	2.34	1.74667	0.813333								0.746439	0.274654					0.465649	0.0198127	down	0.347578	0.0212716	down
B9G2A8	1501	K	Auxin transport protein BIG	Os09g0247700	98.048	_GSSCQCLK(ac)PR_	1.1783	1	2	617.787	0.792381		1.63619																	2.0649
B9G2A8	2052	K	Auxin transport protein BIG	Os09g0247700	72.2	_SSDSESIK(ac)QR_	2.307	1	2	589.786	2.15333	0.775	1.915								0.359907	0.0420743	down				2.47097	0.134795		0.889319	0.483114
C7IWD0	363	K	Os01g0791600 protein	Os01g0791600	69.03	_AAAAGFEK(ac)GIDR_	2.9845	1	2	624.323		2.14048
C7J3R2	109	K	Os06g0197500 protein	Os06g0197500	52.862	_YAGTEVQFNDTK(ac)HLILK_	-1.7088	1	3	673.69	0.63	3.71	0.23								5.88889	0.00030341	up				0.0619946	0.0001339	down	0.365079	0.0685071
C7J4C8	498	K	Os06g0558700 protein	Os06g0558700	101.53	_QIPSYVFPEGYK(ac)R_	2.6303	1	2	813.42	1.9	0.88	2.33								0.463158	0.00268457	down				2.64773	2.43783e-05	up	1.22632	0.0437708
C7J6A9	150	K	Os08g0547600 protein	Os08g0547600	90.412	_QNLLASAAESSK(ac)R_	0.80646	1	2	708.876	4.66667		2.33667																	0.500714	0.00145929	down
O80414	150	K	Mitochondrial phosphate transporter	Os02g0767500	82.651	_K(ac)YYSDIAGPEYAQK_	-0.34569	1	2	837.904	1.29333	1.63667	0.945								1.26546	0.416791					0.577393	0.232429		0.73067	0.272422
O80414	258	K	Mitochondrial phosphate transporter	Os02g0767500	88.101	_HAVPVPK(ac)SECSK_	-2.1861	1	2	690.851	1.28333	1.38	1.02333								1.07532	0.850807					0.741546	0.250923		0.797403	0.563075
O80414	308	K	Mitochondrial phosphate transporter	Os02g0767500	63.624	_GATVGDAVK(ac)K_	0.099716	1	2	494.277	4.31333	0.84	0.22								0.194745	0.0910722					0.261905	0.00287498	down	0.0510046	0.0679783
P0C361	52	K	Photosystem I iron-sulfur center	psaC	166.16	_TEDCVGCK(ac)R_	-1.8841	1	2	583.75		0.42
P0C512	21	K	Ribulose bisphosphate carboxylase large chain	rbcL	103.79	_DYK(ac)LTYYTPEYETK_	-1.3977	1	2	928.435		0.683333
P0C512	146	K	Ribulose bisphosphate carboxylase large chain	rbcL	157.98	_IPPTYSK(ac)TFQGPPHGIQVER_	1.7308	1	3	765.402		0.576667	0.015														0.0260116	0.0177918	down
P0C512	175	K	Ribulose bisphosphate carboxylase large chain	rbcL	96.059	_YGRPLLGCTIK(ac)PK_	-1.6986	1	2	772.935		0.353333	0.01	0.0214286				2.14286						0.0606469			0.0283019	0.176211
P0C512	227	K	Ribulose bisphosphate carboxylase large chain	rbcL	112.82	_FVFCAEAIYK(ac)SQAETGEIK_	1.5335	1	2	1117.05		0.54
P0C512	252	K	Ribulose bisphosphate carboxylase large chain	rbcL	178.85	_GHYLNATAGTCEEMIK(ac)R_	0.49109	1	2	996.967		0.433333	0.01														0.0230769
P0C512	305	K	Ribulose bisphosphate carboxylase large chain	rbcL	96.311	_QK(ac)NHGMHFR_	0.51816	1	2	598.791		0.65
P0C512	356	K	Ribulose bisphosphate carboxylase large chain	rbcL	85.676	_DDFIEK(ac)DR_	-2.3582	1	2	540.254		0.436667
P0C512	466	K	Ribulose bisphosphate carboxylase large chain	rbcL	102.4	_AIK(ac)FEFEPVDK_	-0.4237	1	2	682.858	0.146667	0.716667	0.55								4.88636	0.0274196	up				0.767442			3.75
P15280	261	K	Glucose-1-phosphate adenylyltransferase small subunit, chloroplastic/amyloplastic	AGPS	57.785	_IVEFAEK(ac)PK_	-4.0554	1	2	551.811
P29619	33	K	Cyclin-dependent kinase A-2	CDKA-2	143.97	_HTNETIALK(ac)K_	0.58449	1	2	598.835	0.87	1.19	2.91								1.36782	0.0243039					2.44538	0.122799		3.34483	0.0926011
P30298	60	K	Sucrose synthase 2	SUS2	72.29	_EK(ac)YAPFEDILR_	-2.3793	1	2	711.867		5.57
P30298	439	K	Sucrose synthase 2	SUS2	85.536	_TK(ac)YPNSDIYLDK_	1.9743	1	2	749.875		3.93	0.7	0.664286				0.94898	0.702464					0.169029	1.99558e-05	down	0.178117	1.27234e-05	down
P30298	591	K	Sucrose synthase 2	SUS2	49.595	_NMTGLVEMYGK(ac)NAHLR_	-3.8612	1	3	625.978		7.205	0.82														0.11381	0.0354289	down
P31924	250	K	Sucrose synthase 1	SUS1	86.833	_GWGDCAK(ac)R_	2.1341	1	2	496.224	0.913333	3.08667	1.21667								3.37956	0.00527145	up				0.394168	0.0410481	down	1.33212	0.0244303
P31924	797	K	Sucrose synthase 1	SUS1	126.71	_YLEMLYALK(ac)YR_	2.5698	1	2	752.897	3.43667		1.175																	0.341901	0.175082
P93431	162	K	Ribulose bisphosphate carboxylase/oxygenase activase, chloroplastic	RCA	77.776	_GQGK(ac)SFQCELVFAK_	-3.0094	1	2	820.909		0.983333
P93431	362	K	Ribulose bisphosphate carboxylase/oxygenase activase, chloroplastic	RCA	110.92	_WVSDTGVENIGK(ac)R_	1.0895	1	2	751.884		0.875
Q0D3E0	428	K	Os07g0691800 protein	Os07g0691800	68.016	_VTHADFK(ac)K_	-0.50891	1	2	494.267	1.28333	2.5	1.46333								1.94805	0.00666553	up				0.585333	0.0163745	down	1.14026	0.413733
Q0D3W6	152	K	Os07g0662500 protein	Os07g0662500	76.378	_SSVLLDVKPWDDETDMK(ac)K_	4.5969	1	3	716.689	1.70333	1.49	0.943333								0.874755	0.506643					0.63311	0.170899		0.553816	0.0579462
Q0D3W6	181	K	Os07g0662500 protein	Os07g0662500	70.028	_LVPVGYGIK(ac)K_	-2.4857	1	2	558.345	1.48667	2.03333	0.596667								1.36771	0.0708849					0.293443	9.19976e-05	down	0.401345	0.0181247	down
Q0D673	38	K	Probable protein phosphatase 2C 62	Os07g0507000	72.23	_VK(ac)HGYHLVK_	-0.053691	1	2	561.825	4.18333	2	1.23								0.478088	0.0632231					0.615	0.0564019		0.294024	0.0324566	down
Q0D6K1	188	K	Os07g0471200 protein	Os07g0471200	96.668	_RGIK(ac)PNAK(ac)R_	0.82134	1	2	562.338	1.41333	0.846667	2.71								0.599057	0.0487506	down				3.20079	0.000229226	up	1.91745	0.00554244	up
Q0D6K1	192	K	Os07g0471200 protein	Os07g0471200	96.668	_RGIK(ac)PNAK(ac)R_	0.82134	1	2	562.338	1.41333	0.846667	2.71								0.599057	0.0487506	down				3.20079	0.000229226	up	1.91745	0.00554244	up
Q0D9D0	108	K	Os06g0726400 protein	SBE1	165.58	_CLIEK(ac)HEGGLEEFSK_	-1.0353	1	3	606.629	1.29667	0.783333	0.833333								0.604113	0.152759					1.06383	0.839022		0.642674	0.123197
Q0D9G9	545	K	Os06g0716700 protein	Os06g0716700	76.228	_FESTK(ac)SEGK_	0.62168	1	2	527.756	0.906667	2.10667	0.73								2.32353	0.00698833	up				0.346519	0.0144827	down	0.805147	0.360369
Q0DA75	35	K	Os06g0671900 protein	Os06g0671900	86.18	_FWEVICDEHGIDHTGK(ac)YSGDSDLQLER_	1.4472	1	4	812.87	1.62	3.79667	1.06333								2.34362	0.00623804	up				0.28007	0.00260491	down	0.656379	0.336652
Q0DA88	544	K	Os06g0669400 protein (Fragment)	Os06g0669400	136.5	_LAEDIDTAVK(ac)R_	-3.5331	1	2	636.843
Q0DBK8	51	K	40S ribosomal protein S24 (Fragment)	Os06g0555400	77.576	_THFGGGK(ac)STGFGLIYDNLDAAK_	-2.8863	1	3	771.05	2.36667		1.72333																	0.728169	0.166496
Q0DBY0	276	K	Os06g0508700 protein	Os06g0508700	83.252	_FSK(ac)SHGIGVFGNDAK_	-1.9647	1	2	803.405	1.06	4.02333	2.145								3.7956						0.53314	0.0481132	down	2.02358
Q0DG77	48	K	Os05g0549000 protein	Os05g0549000	64.104	_ATNHVECPPK(ac)ER_	-0.52351	1	3	493.905	0.83	1.69	1.35								2.03614	0.0573422					0.798817	0.540085		1.62651	0.323056
Q0DHN6	219	K	Os05g0455500 protein	Os05g0455500	57.347	_IIHTYIK(ac)EK_	0.43508	1	3	396.233	1.38	2.09333									1.51691	0.0284411	up
Q0DJ99	375	K	Coatomer subunit delta-2	Os05g0311000	70.837	_DPNRPFPSGQNETPLVK(ac)WR_	-1.2126	1	3	760.722	1.28667	1.56333	1.29333								1.21503	0.208013					0.827292	0.219657		1.00518	0.978262
Q0DJB9	167	K	Os05g0303000 protein (Fragment)	Os05g0303000	69.721	_IPAVQDLVK(ac)K_	-1.8626	1	2	576.853		2.22
Q0DJC0	125	K	Os05g0302700 protein	Os05g0302700	114.31	_LSHPYK(ac)GIADCFGR_	0.062715	1	3	554.94	6.05	0.583333	0.28								0.0964187	0.000141813	down				0.48	0.223595		0.046281	0.00315783	down
Q0DKF0	74	K	60S ribosomal protein L10-2	SG12	104.42	_IACNK(ac)YMTK_	0.10304	1	2	585.786	1.76	1.43667	1.69667								0.816288	0.412372					1.18097	0.390065		0.964015	0.805955
Q0DKX3	239	K	Os05g0137400 protein	Os05g0137400	41.615	_DPDASSGGELVFGGMDPK(ac)HYK_	-0.54888	1	3	750.344		6.99667		1										0.142925	0.028081	down
Q0DLA3	33	K	Actin-depolymerizing factor 7	ADF7	50.108	_FIIYK(ac)IDEK_	-2.8373	1	2	605.84	0.94	4.56	1.545								4.85106	0.0246544	up				0.338816	0.0400486	down	1.64362	0.0973919
Q0DLC5	16	K	Os05g0108800 protein	Os05g0108800	184.34	_VYTLEEVAK(ac)HNSK_	-0.53774	1	3	520.607	1.11333	1.88	0.876667								1.68862	0.0511457					0.466312	0.0205655	down	0.787425	0.261491
Q0DLD5	1068	K	Os05g0107300 protein	Os05g0107300	127.79	_DASAK(ac)GSGTK(ac)SGR_	0.53416	1	2	653.323	1.275	1.10333	3.7								0.865359	0.499113					3.35347	0.0205564	up	2.90196	0.0737348
Q0DLD5	1073	K	Os05g0107300 protein	Os05g0107300	127.79	_DASAK(ac)GSGTK(ac)SGR_	0.53416	1	2	653.323	1.275	1.10333	3.7								0.865359	0.499113					3.35347	0.0205564	up	2.90196	0.0737348
Q0DM09	436	K	Os03g0835100 protein	Os03g0835100	98.458	_K(ac)QLKEQLR_	1.6603	1	2	542.827	1.17	0.956667	2.04333								0.817664	0.296172					2.13589	0.0180603	up	1.74644	0.0470679	up
Q0DMD3	615	K	Os03g0816300 protein (Fragment)	Os03g0816300	82.417	_FGK(ac)PGMEESR_	-0.57185	1	2	590.277	1.35667	1.37667	2.49								1.01474	0.875528					1.80872	0.00754323	up	1.83538	0.00486475	up
Q0DPW7	106	K	3-isopropylmalate dehydrogenase	Os03g0655700	58.123	_WDNNEK(ac)HLKPETGLLQIR_	1.4027	0.963191	3	745.062	1.85	2.85667	0.6								1.54414	0.0538051					0.210035	0.00202689	down	0.324324	0.00578474	down
Q0DQM6	53	K	Os03g0579300 protein (Fragment)	Os03g0579300	91.549	_TLSDQFEAK(ac)R_	-2.8352	1	2	618.815	7.64		0.86																	0.112565	0.00110545	down
Q0DRW2	78	K	Os03g0350100 protein (Fragment)	Os03g0350100	112.34	_FLQK(ac)HCEGETLAVADSK_	0.77077	1	3	658.991	3.89333	0.82	1.18								0.210616	0.00127977	down				1.43902			0.303082
Q0DSY0	158	K	Os03g0281600 protein (Fragment)	Os03g0281600	57.164	_EIQSEHATVK(ac)R_	0.68404	1	2	670.352	0.745	2.16333	0.76								2.9038	0.0630134					0.35131	0.0253508	down	1.02013	0.929967
Q0DWH1	232	K	Alcohol dehydrogenase class-3	Os02g0815500	64.82	_IIGIDIDSK(ac)K_	0.3004	1	2	572.335		2.93333	0.743333														0.253409	0.0068237	down
Q0DX84	146	K	Os02g0768700 protein	Os02g0768700	125.45	_GK(ac)YLHAAPGASAGPHER_	2.8359	1	4	440.976	1.35	1.4	1.88667								1.03704	0.668359					1.34762	0.476975		1.39753	0.441467
Q0DXS9	255	K	Glutamine synthetase	Os02g0735200	136.68	_PIPGDWNGAGAHTNYSTK(ac)SMR_	1.8258	1	3	768.027	1.31333	4.35667									3.31726	0.00217198	up
Q0DY33	127	K	ATP/ADP translocator	Os02g0718900	96.135	_LSEPYK(ac)GIGDCFGR_	1.972	1	2	820.89	4.44333	1.93667									0.435859	0.0521464
Q0DZE3	532	K	Phenylalanine ammonia-lyase	Os02g0626100	60.717	_NCVTQVAK(ac)K_	1.2236	1	2	545.29	0.51	5.25									10.2941
Q0E0Y5	1935	K	DNA polymerase	Os02g0511900	122.7	_GK(ac)SESVELTNR_	0.18126	1	2	631.323	2.08333	0.77	2.48333								0.3696	0.0245078	down				3.22511	0.164024		1.192	0.619097
Q0E0Z4	71	K	Os02g0510100 protein (Fragment)	Os02g0510100	53.751	_NK(ac)YGDAFIR_	-1.7622	1	2	563.288	0.81	2.22									2.74074
Q0E2Q7	272	K	Os02g0220500 protein	Os02g0220500	91.069	_MILDEWK(ac)R_	0.46922	1	2	566.795	0.833333	2.77333	0.796667								3.328	0.00012423	up				0.28726	5.81287e-05	down	0.956	0.703809
Q0E2S4	19	K	Serine/threonine-protein phosphatase PP2A-3 catalytic subunit	PP2A3	54.65	_ECK(ac)HLAEGEVR_	0.60792	1	3	457.222	0.846667	2.72	1.24333								3.2126	0.000765219	up				0.457108	0.00651658	down	1.4685	0.208592
Q0E2W7	86	K	Os02g0208100 protein	Os02g0208100	56.205	_SAK(ac)YSLFDPCK_	2.1389	1	2	679.326	1.65	0.653333	0.796667								0.39596	0.0064451	down				1.21939	0.30434		0.482828	0.0059983	down
Q0E471	54	K	Os02g0133300 protein	Os02g0133300	71.08	_TVASK(ac)K(ac)DEYYLDGK_	-1.0678	1	2	850.923	1.61	0.9	3.4								0.559006	0.345421					3.77778	0.0396129	up	2.1118	0.0874991
Q0E471	55	K	Os02g0133300 protein	Os02g0133300	71.08	_TVASK(ac)K(ac)DEYYLDGK_	-1.0678	1	2	850.923	1.61	0.9	3.4								0.559006	0.345421					3.77778	0.0396129	up	2.1118	0.0874991
Q0ILQ6	170	K	Os12g0631100 protein	Os12g0631100	51.03	_TAINVNDVFHEIAK(ac)R_	1.474	1	3	590.316		5.02667	1.475														0.293435	0.0207211	down
Q0IMS5	195	K	Nucleoside diphosphate kinase	Os12g0548300	87.083	_NVVHGSDSPDNGK(ac)R_	0.46246	1	2	762.363	0.823333	2.27333									2.76113	0.00100875	up
Q0INA3	91	K	Ubiquitin carboxyl-terminal hydrolase (Fragment)	Os12g0489100	73.881	_HYSEPFVVGGFK(ac)WR_	-1.1058	1	3	584.295				1.64762
Q0INM5	638	K	Os12g0428600 protein (Fragment)	Os12g0428600	129.34	_VTEENK(ac)HEYVNR_	1.1847	1	2	780.376	1.055	3.03	1.72								2.87204	0.00969614	up				0.567657			1.63033
Q0INU5	171	K	Os12g0290600 protein (Fragment)	Os12g0290600	88.921	_IEVGEQK(ac)K_	-0.55547	1	2	486.772	1.645		3.12667																	1.90071	0.0340968	up
Q0IQF7	80	K	40S ribosomal protein S16	RPS16A	107.03	_GGGK(ac)TSQIYAIR_	-1.4346	1	2	646.851	1.59667	0.78	1.67667								0.488518	0.0211547	down				2.14957	0.00468106	up	1.0501	0.727668
Q0IR78	420	K	Os11g0668000 protein	Os11g0668000	69.812	_LEQALSRK(ac)R_	-0.077647	1	2	571.836		0.61	3.59333														5.89071	0.000354203	up
Q0IR97	119	K	21 kDa protein	Os11g0660500	93.623	_NIEGATK(ac)YLLGK_	-0.43497	1	2	674.877	1.15	2.09333	0.976667								1.82029	0.0130426	up				0.466561	0.0013117	down	0.849275	0.501764
Q0ISV7	221	K	Adenosylhomocysteinase (Fragment)	Os11g0455500	71.296	_SDPSK(ac)YR_	-0.28889	1	2	447.719	0.68	2.81667	0.83								4.14216	0.000669436	up				0.294675	0.000937651	down	1.22059	0.248687
Q0ISV7	494	K	Adenosylhomocysteinase (Fragment)	Os11g0455500	103.58	_LSK(ac)SQADYISVPVEGPYKPAHYR_	0.4815	1	3	883.122		6.75		1										0.148148
Q0ISV7	509	K	Adenosylhomocysteinase (Fragment)	Os11g0455500	81.639	_SQADYISVPVEGPYK(ac)PAHYR_	-1.4257	1	3	773.718		6.99667		1.03857										0.148438	0.000901829	down
Q0IU52	315	K	Aspartic proteinase Asp1	ASP1	77.662	_IVTIDEVK(ac)K_	2.5171	1	2	543.824		2.615
Q0IVQ6	420	K	Os10g0559600 protein (Fragment)	Os10g0559600	98.943	_TSEIPGK(ac)SADSTEPR_	-0.40931	1	2	808.892	2.5		4.49667																	1.79867	0.000862357	up
Q0IWR7	241	K	Os10g0492800 protein	Os10g0492800	113.18	_QELCPEK(ac)R_	-1.2369	1	2	551.271	0.88	3.26	1.04								3.70455						0.319018	9.58643e-05	down	1.18182
Q0IXR7	29	K	Os03g0167100 protein	Os03g0167100	88.495	_VK(ac)FLDDQNR_	-0.61184	1	2	588.804	1.74667	2.23667	1.39667								1.28053	0.150119					0.624441	0.0196112	down	0.799618	0.00963231
Q0J0R8	39	K	Os09g0485900 protein	Os09g0485900	144.18	_NFK(ac)HLNLDFQLLEGGR_	3.8569	1	3	648.343	0.766667	3.04									3.96522	0.0010314	up
Q0J0R8	120	K	Os09g0485900 protein	Os09g0485900	79.809	_NFLGEK(ac)K_	0.57639	1	2	439.243	1.24667	1.26333	1.03333								1.01337	0.927022					0.817942	0.257495		0.828877	0.0623664
Q0J0Z5	508	K	Os09g0474300 protein	Os09g0474300	83.182	_LGCIEDTGNHK(ac)R_	1.7411	1	3	481.233	1.00333	2.38333	0.2								2.37542	0.00829029	up				0.0839161	0.00912443	down	0.199336	0.00268984	down
Q0J2X4	231	K	Enhancer of polycomb-like protein	Os09g0284600	105.03	_ENNIQSFEK(ac)LR_	1.7312	1	2	710.365	1.27333		2.35667																	1.85079	0.00677322	up
Q0J4P2	265	K	Heat shock protein 81-1	HSP81-1	151.16	_EVSHEWSLVNK(ac)QK_	0.92548	1	3	542.614	2.77	1.27667	0.653333								0.46089	0.0800788					0.511749	0.0744519		0.23586	0.0248718	down
Q0J5V5	227	K	Aminopeptidase M1-B	Os08g0398700	150.06	_VYTQVGK(ac)SNQGK_	1.3843	1	2	675.854	0.955	4.21333	0.785								4.41187	0.0184368	up				0.186313	0.0159934	down	0.82199	0.1065
Q0J771	49	K	Os08g0224900 protein	Os08g0224900	78.516	_MTLTK(ac)YQK_	1.1293	1	2	527.784	2.64667	1.43	0.893333								0.540302	0.0120289	down				0.624709	0.0171993	down	0.337531	0.00261769	down
Q0J878	107	K	60S acidic ribosomal protein P0	Os08g0130500	84.244	_EEVAK(ac)YK_	-0.54343	1	2	454.74	2.305	2.53	1.41								1.09761						0.557312			0.611714	0.108374
Q0J8G4	296	K	Fructokinase-2	FRK2	127.17	_DDSIFHNEEK(ac)LR_	-2.7632	1	3	515.583			0.910476	2.1054				2.31241
Q0JAA9	209	K	Os04g0608500 protein (Fragment)	Os04g0608500	136.3	_IILDK(ac)HEDTM(ox)SK_	-0.21891	1	2	744.374	1.28333	2.44333	1.03333								1.9039	0.0222893	up				0.42292	0.0103098	down	0.805195	0.111833
Q0JAA9	327	K	Os04g0608500 protein (Fragment)	Os04g0608500	119.39	_LPTAILSTYAK(ac)AK_	-0.30284	1	2	709.916	2.49	1.06667	1.06667								0.42838	0.0175018	down				1	1		0.42838	0.0198305	down
Q0JAC6	100	K	Os04g0605900 protein	Os04g0605900	125.74	_GINAMHPK(ac)TR_	-1.1794	1	2	583.809	1.83667	1.62	1.24333								0.882033	0.733698					0.76749	0.124428		0.676951	0.363861
Q0JCT1	19	K	Histone H3.3	H3	152.97	_K(ac)QLATK(ac)AAR_	-3.4859	1	2	535.819	2.935	2.02	0.0233333								0.688245	0.0171068					0.0115512	0.00366977	down	0.00795003	0.0316856	down
Q0JCT1	38	K	Histone H3.3	H3	153.14	_SAPTTGGVK(ac)K(ac)PHR_	2.4959	1	2	710.389	1.11	0.436667	2.17333								0.393393	0.0144916	down				4.9771	0.0913093		1.95796	0.140109
Q0JCT1	57	K	Histone H3.3	H3	87.568	_YQK(ac)STELLIR_	2.0798	1	2	646.864	1.82667	0.916667	1.58667								0.501825	0.00769068	down				1.73091	0.0346908	up	0.868613	0.21235
Q0JLH6	21	K	Os01g0600000 protein	Os01g0600000	104.78	_AAQASELVSK(ac)HGCAYYK_	-0.33612	1	3	642.312	4.81333	0.873333	0.34								0.18144	0.0626779					0.389313	0.0279829	down	0.0706371	0.0487135	down
Q0JLH6	33	K	Os01g0600000 protein	Os01g0600000	81.613	_EVMEK(ac)NK_	-0.22303	1	2	460.231	5.13333	0.766667	0.296667								0.149351	0.0242946	down				0.386957	0.0177257	down	0.0577922	0.0197747	down
Q0JNL1	46	K	Os01g0280400 protein (Fragment)	Os01g0280400	155.66	_AEK(ac)YIENVPASHR_	-0.19577	1	2	778.397	5.78333	0.353333	0.273333								0.0610951	0.000182503	down				0.773585	0.388423		0.0472622	0.00523922	down
Q0PVB0	401	K	Alpha-tubulin	TubA	105.14	_FDLMYAK(ac)R_	-1.2784	1	2	543.276	0.39	4.00333	1.07								10.265						0.267277	0.0214618	down	2.74359
Q10DU0	285	K	Phytochrome A	PHYA	68.7	_FLFMK(ac)NK_	-2.3031	1	2	485.265	3.67667	0.313333	2.49333								0.0852221	0.00302332	down				7.95745	0.0239654	up	0.67815	0.0386048
Q10E23	56	K			106.32	_NLLSVAYK(ac)NVIGAR_	-0.77061	1	2	780.449	1.30667	2.39667	0.883333								1.83418	0.0501674					0.368567	0.0424045	down	0.67602	0.364447
Q10HD0	40	K	Chlorophyll a-b binding protein, chloroplastic	RCABP89	55.688	_TVK(ac)SAPQSIWYGPDRPK_	1.8177	1	3	658.014
Q10L71	339	K	Os03g0356700 protein	LOC_Os03g24220	95.264	_VIQGYENHTFK(ac)SK_	0.82081	1	3	531.607	0.17	4.06333	1.52333								23.902						0.374897	0.0813755		8.96078
Q10L71	736	K	Os03g0356700 protein	LOC_Os03g24220	75.788	_SVIHGNSFQK(ac)K_	0.033646	1	2	643.846	1.99	3.88667	2.45								1.9531						0.63036	0.044045	down	1.23116
Q10LF8	93	K	Nucleolar protein Nop56, putative, expressed	LOC_Os03g22880	65.179	_AK(ac)YSLGVVEPK_	2.4472	1	2	616.848	5.49333		1.37																	0.249393	0.0157258	down
Q10M12	66	K	Expressed protein	LOC_Os03g21040	117.2	_DEHQHWYK(ac)DMR_	-0.60845	1	2	793.844	1.08667	3.49667	1.33								3.21779	0.196441					0.380362	0.226861		1.22393	0.361594
Q10M12	235	K	Expressed protein	LOC_Os03g21040	122.39	_DEYQHWIK(ac)DMR_	-0.27582	1	2	781.856	1.25333	3.74333	1.04333								2.9867	0.00230889	up				0.278718	0.000650413	down	0.832447	0.469075
Q10M12	244	K	Expressed protein	Os03g0327600	96.143	_HSNSIK(ac)DEEGYPAFALVNR_	1.2107	1	3	730.359	1.04048		1.98571																	1.90847
Q10M12	264	K	Expressed protein	LOC_Os03g21040	135.69	_VTGEAIK(ac)HSQGEGHPVK_	-1.094	1	2	908.471	0.78	3.58667	0.956667								4.59829	0.1641					0.266729	0.181634		1.2265	0.44792
Q10MD1	176	K	Adenylosuccinate lyase	Os03g0313600	74.464	_AVEYFLK(ac)QK_	1.6096	1	2	584.324	2.57667	1.97333	0.52								0.765847	0.0754167					0.263514	0.00022973	down	0.201811	0.000891749	down
Q10MD1	441	K	Adenylosuccinate lyase	Os03g0313600	122.7	_GINK(ac)VQVNESR_	-1.8328	1	2	643.347	2.45333	1.95667	0.643333								0.797554	0.288121					0.32879	0.000289082	down	0.262228	0.0445248	down
Q10MQ2	139	K	Probable LL-diaminopimelate aminotransferase, chloroplastic	AGD2	142.88	_AHALSTVDGYSGYGAEQGEK(ac)K_	0.83451	1	3	737.35	2.48667	1.29333	0.473333								0.520107	0.102515					0.365979	0.0114371	down	0.190349	0.0654163
Q10MT2	276	K	Eukaryotic translation initiation factor 2 alpha subunit family protein, expressed	LOC_Os03g18510	91.095	_ACTAEIEK(ac)HK_	-0.55725	1	3	410.205	1.57667	2.31	0.395								1.46512	0.0521235					0.170996	0.00594882	down	0.250529	0.0131875	down
Q10MW3	377	K	Pyruvate decarboxylase 2	PDC2	104.2	_EFLSELAK(ac)R_	-0.7005	1	2	567.811	3.36333	1.47667	0.675								0.439049	0.0164267	down				0.457111	0.147571		0.200694	0.0126671	down
Q10MW3	415	K	Pyruvate decarboxylase 2	PDC2	74.424	_VNVLFK(ac)HVQK_	-1.0292	1	2	627.372	2.73	2.12667	0.83								0.778999	0.238952					0.390282			0.304029
Q10N21	229	K	L-ascorbate peroxidase 1, cytosolic	APX1	65.043	_YAADEK(ac)AFFEDYK_	-0.095798	1	2	819.87	2.30667	2.25333	1.70333								0.976879	0.837435					0.755917	0.325979		0.738439	0.294199
Q10PH1	6	K			81.92	_MQIFVK(ac)TLTGK_	-2.4836	1	2	654.373	1.25	2.84	0.95								2.272	0.00314826	up				0.334507	0.00214539	down	0.76	0.0979615
Q10QZ6	161	K	Elongation factor 1-alpha	Os03g0177900	75.819	_MDATTPK(ac)YSK_	-0.37704	1	2	592.287	1.22667	2.43667	0.906667								1.98641	0.0276613	up				0.372093	0.048841	down	0.73913	0.035541
Q10QZ6	179	K	Elongation factor 1-alpha	Os03g0177900	60.91	_EVSSYLK(ac)K_	0.66218	1	2	498.274	1.58667	1.61	0.933333								1.01471	0.947372					0.57971	0.112018		0.588235	0.00234095	down
Q10QZ6	427	K	Elongation factor 1-alpha	Os03g0177900	100.11	_QTVAVGVIK(ac)NVEK_	-0.0068204	1	2	713.917	2.23333	1.48	1.04								0.662687	0.123913					0.702703	0.00104091		0.465672	0.0550306
Q10RP0	508	K	Cell division cycle protein 48, putative, expressed	LOC_Os03g05730	45.221	_ELQETVQYPVEHPEK(ac)FEK_	2.0437	1	3	758.043	1.61	2.95	2.62								1.8323	0.147798					0.888136			1.62733
Q10RP0	747	K	Cell division cycle protein 48, putative, expressed	LOC_Os03g05730	104.82	_AAHFEESMK(ac)YAR_	-0.7636	1	3	494.566	0.646667	2.97333	1.15								4.59794	0.0259184	up				0.386771	0.0163666	down	1.77835	0.184379
Q10S34	851	K	Aconitate hydratase	Os03g0136900	72.29	_LSVFDAATK(ac)YK_	-3.8258	1	2	642.845	2.19	3.44667	0.32								1.57382	0.0207933	up				0.0928433	2.68871e-05	down	0.146119	0.0228399	down
Q2QLY4	142	K	5-methyltetrahydropteroyltriglutamate--homocysteine methyltransferase 2	Os12g0624000	75.509	_AVNEYK(ac)EAK_	2.2678	1	2	547.28				1.24841
Q2QLY4	740	K	5-methyltetrahydropteroyltriglutamate--homocysteine methyltransferase 2	Os12g0624000	56.339	_K(ac)YTEVKPALTNMVLAAK_	1.1569	0.999009	3	640.361	1.54333	0.983333	1.54667								0.637149	0.0903035					1.57288	0.0978727		1.00216	0.99068
Q2QLY5	18	K	5-methyltetrahydropteroyltriglutamate--homocysteine methyltransferase 1	Os12g0623900	155.08	_RELK(ac)FALESFWDGK_	0.92922	1	3	589.974	1.52667	1.83667	0.386667								1.20306	0.422761					0.210526	0.000516199	down	0.253275	0.0711664
Q2QLY5	142	K	5-methyltetrahydropteroyltriglutamate--homocysteine methyltransferase 1	Os12g0623900	94.692	_AVNEYK(ac)EAK_	2.3748	1	2	547.28	1.55	3.50667	0.98								2.26237	0.0211801	up				0.279468	0.00635028	down	0.632258	0.450332
Q2QLY5	689	K	5-methyltetrahydropteroyltriglutamate--homocysteine methyltransferase 1	Os12g0623900	43.476	_EGVK(ac)YGAGIGPGVYDIHSPR_	-3.3572	1	3	705.36	1.6	1.84667	0.883333								1.15417	0.458472					0.478339	0.0428471	down	0.552083	0.0231399	down
Q2QLY5	740	K	5-methyltetrahydropteroyltriglutamate--homocysteine methyltransferase 1	Os12g0623900	76.586	_K(ac)YNEVKPALTNMVSAAK_	1.7751	0.999475	3	636.008	1.01333	2.14667	0.84								2.11842	0.0696064					0.391304	0.0162644	down	0.828947	0.140218
Q2QM55	247	K	Pyruvate dehydrogenase E1 component subunit beta-3, chloroplastic	Os12g0616900	97.49	_SENPVVLFEHVLLYNLK(ac)EK_	1.6163	1	3	771.754	0.82	1.18	0.28								1.43902	0.182385					0.237288	0.0238129	down	0.341463	0.10284
Q2QM89	197	K	Myb-like DNA binding domain containing protein	Os12g0613300	83.204	_SSK(ac)VVLLEDIKK_	-2.3455	1	2	700.922	2.23	0.9	1.62667								0.403587	0.00692037	down				1.80741	0.0353614	up	0.729447	0.131431
Q2QN08	227	K	Os12g0583500 protein	Os12g0583500	98.418	_K(ac)VIMAIK_	0.59476	1	2	422.77	2.42333	0.833333	1.36333								0.343879	0.00369503	down				1.636	0.0188409	up	0.562586	0.0198071	down
Q2QNF3	17	K	60S ribosomal protein L2, putative, expressed	Os12g0567700	100.22	_GAGSVFK(ac)SHTHHR_	1.3273	1	3	488.248	1.45667	0.793333	1.45667								0.544622	0.0732136					1.83613	0.262151		1	1
Q2QNF3	198	K	60S ribosomal protein L2, putative, expressed	Os12g0567700	97.602	_NCWPK(ac)VR_	-1.6324	1	2	501.253	2.86667	0.985	1.54								0.343605	0.0154529	down				1.56345			0.537209
Q2QNS7	114	K	Os12g0555500 protein	LOC_Os12g36880	94.09	_LEATGDGSCVAK(ac)LK_	2.2122	1	2	745.88	0.745	2.275									3.05369	0.0281747	up
Q2QRA2	189	K	Amidohydrolase family protein, expressed	LOC_Os12g28270	79.089	_DLYEK(ac)HHNTADGR_	-1.4977	1	3	533.25	0.986667	3.07	0.7								3.11149	0.027424	up				0.228013	0.0114874	down	0.709459	0.428407
Q2QSR7	182	K	Os12g0420200 protein	Os12g0420200	99.392	_SDLLPHFETDAVDPK(ac)SR_	-1.264	1	3	656.994		0.46
Q2QSR7	309	K	Os12g0420200 protein	Os12g0420200	79.116	_DFDFGK(ac)K_	-0.18764	1	2	449.719		0.455
Q2QTJ7	84	K	Ribulose bisphosphate carboxylase small chain	Os12g0291400	78.964	_SK(ac)WVPCLEFSK_	-0.1727	1	2	711.858		0.563333
Q2QTJ7	93	K	Ribulose bisphosphate carboxylase small chain	Os12g0291400	119.17	_WVPCLEFSK(ac)VGFVYR_	-1.9553	1	3	643.662		0.75
Q2QVC1	242	K	Argininosuccinate synthase, chloroplast, putative, expressed	Os12g0235800	80.755	_EDAIEYAK(ac)K_	-3.3881	1	2	554.78	2.66333	3.53333	0.78								1.32666	0.0189481					0.220755			0.292866
Q2QVC1	332	K	Argininosuccinate synthase, chloroplast, putative, expressed	Os12g0235800	155.99	_LNEIGGK(ac)HGIGR_	-0.045841	1	3	431.574	1.81333	3.60333	0.39								1.98713	0.0998267					0.108233	0.046767	down	0.215074	0.0829918
Q2QX07	185	K	Os12g0174800 protein	Os12g0174800	58.433	_EAYGK(ac)YNVK_	0.95382	1	2	557.282	3.21667	1.51	1.33								0.46943	0.00842844	down				0.880795			0.413472
Q2QX42	231	K	DNA-binding protein, putative, expressed	Os12g0170100	155.66	_AEK(ac)YIENVPASHR_	-0.19577	1	2	778.397	5.78333	0.353333	0.273333								0.0610951	0.000182503	down				0.773585	0.388423		0.0472622	0.00523922	down
Q2QXR8	381	K	Pyruvate kinase 2, cytosolic	Os12g0145700	127.76	_VFNQDLYFK(ac)R_	1.4167	1	2	686.356	2.38333	2.49	0.44								1.04476	0.884896					0.176707	0.0785904		0.184615	0.0269335	down
Q2QXR8	503	K	Pyruvate kinase 2, cytosolic	Os12g0145700	98.898	_VSGVIK(ac)SHDR_	0.3484	1	2	570.312	2.94667	3.18333	0.16								1.08032	0.698975					0.0502618			0.0542986
Q2QXY9	205	K	2-isopropylmalate synthase B, putative, expressed	Os12g0138900	47.548	_IHTFIATSEIHMQHK(ac)LR_	0.93635	1	5	421.628	2.05	1.955	0.666667								0.953659						0.341006	0.0350284	down	0.325203
Q2QXY9	458	K	2-isopropylmalate synthase B, putative, expressed	Os12g0138900	93.374	_EFEDFFK(ac)R_	1.4989	1	2	580.275	3.09333	0.996667	0.793333								0.322198	0.00312623	down				0.795987	0.56745		0.256466	0.00289351	down
Q2R0P4	91	K	Os11g0637700 protein	Os11g0637700	121.25	_DDQHALSK(ac)SGGSAHGSPGPSR_	0.98137	1	3	697.326		5.14	0.556667	0.437143				0.785287	0.607094					0.0850472	0.0204903	down	0.108301	0.00498648	down
Q2R2X2	436	K	ATP-binding cassette sub-family E member 1, putative, expressed	Os11g0546000	155.51	_HLLHQK(ac)IR_	0.16048	1	3	362.889			1.93857
Q2R3B6	82	K	Os11g0528500 protein	LOC_Os11g32500	105.58	_LPDK(ac)YFCPVCGAPK_	-1.8419	1	2	847.407		0.26
Q2R3E0	848	K	Alpha-mannosidase	Os11g0525600	79.089	_YYLK(ac)IDPQGEGAR_	-2.7871	1	2	776.394		7.00333		1										0.142789	0.0333053	down
Q2R8Z5	106	K	Alcohol dehydrogenase 1	ADH1	176.49	_ECAHCK(ac)SAESNMCDLLR_	-1.748	1	3	708.297	4.54	1.33667	0.35								0.29442	0.0100855	down				0.261845	9.01197e-07	down	0.0770925	0.00593703	down
Q2R8Z5	130	K	Alcohol dehydrogenase 1	ADH1	98.04	_GVMIGDGK(ac)SR_	-3.1941	1	2	531.274	5.66333	1.21667									0.214832	0.000238576	down
Q2R8Z5	305	K	Alcohol dehydrogenase 1	ADH1	150.37	_DAEFK(ac)THPMNFLNER_	1.6697	1	2	945.944	5.38667	1.33333									0.247525	0.0105105	down
Q2R8Z5	326	K	Alcohol dehydrogenase 1	ADH1	79.148	_GTFFGNYK(ac)PR_	-2.4762	1	2	614.809	4.80333	2.08667	0.32								0.434421	0.0234776	down				0.153355			0.0666204
Q2RAD9	28	K	Histone H3.2	Os01g0866200	109.72	_K(ac)SAPATGGVK(ac)K_	-0.41518	1	2	564.325	0.866667	0.415	5.225								0.478846	0.153546					12.5904	0.00392087	up	6.02885	0.00085719	up
Q2RAD9	37	K	Histone H3.2	Os01g0866200	109.72	_K(ac)SAPATGGVK(ac)K_	-0.41518	1	2	564.325	0.866667	0.415	5.225								0.478846	0.153546					12.5904	0.00392087	up	6.02885	0.00085719	up
Q2RBM8	79	K	Os11g0106066 protein	LOC_Os11g01470	56.258	_K(ac)LETGWFWR_	4.2094	1	2	632.827	0.97	1.255	4.59								1.29381	0.379958					3.65737	0.00563187	up	4.73196	0.00386604	up
Q2RBN7	389	K	Clathrin heavy chain 1	Os11g0104900	102.4	_FQELFAQTK(ac)YK_	-1.8943	1	2	722.877	0.686667	2.55667	1.56333								3.7233	0.0115876	up				0.611473	0.0621844		2.2767	0.029878	up
Q2RBN7	1247	K	Clathrin heavy chain 1	Os11g0104900	90.15	_LAVTLVK(ac)LK_	3.0485	1	2	513.85	0.7	2.06333	1.07333								2.94762	0.00687028	up				0.520194	0.0187739	down	1.53333	0.0876969
Q338E2	98	K	Os10g0410700 protein	LOC_Os10g27060	82.426	_GFHGVEK(ac)K_	0.10854	1	2	472.253	6.77
Q40677	71	K	Fructose-bisphosphate aldolase, chloroplastic	Os11g0171300	150.22	_GILAM(ox)DESNATCGK(ac)R_	-0.81786	1	2	840.888		0.786667
Q40677	337	K	Fructose-bisphosphate aldolase, chloroplastic	Os11g0171300	122.97	_ALQNTCLK(ac)TWGGQPENVK_	1.262	1	2	1043.52		0.793333
Q40677	367	K	Fructose-bisphosphate aldolase, chloroplastic	Os11g0171300	153.25	_ANSLAQLGK(ac)YTSDGEAAEAK_	-2.0459	1	2	1033.51		0.315
Q42971	205	K	Enolase	ENO1	101.6	_K(ac)YGQDATNVGDEGGFAPNIQENK_	2.0903	1	2	1247.58	2.25333	1.79	0.82								0.794379	0.553038					0.458101	0.218465		0.363905	0.0261746	down
Q43008	58	K	Superoxide dismutase [Mn], mitochondrial	SODA	115.1	_LHHQK(ac)HHATYVANYNK_	-0.39913	1	4	501.505	3.88667	2	0.336667								0.51458	0.0892279					0.168333	0.00901317	down	0.0866209	0.050574
Q43008	69	K	Superoxide dismutase [Mn], mitochondrial	SODA	116.43	_HHATYVANYNK(ac)ALEQLDAAVAK_	-0.69612	1	3	823.756	6.07667	1.11	0.55								0.182666	0.0456226	down				0.495495			0.0905101
Q43009	218	K	Sucrose synthase 3	SUS3	91.276	_AEK(ac)HLAGITADTPYSEFHHR_	1.1285	1	3	774.714		2.08
Q53JF7	5	K	ABA/WDS induced protein, expressed	LOC_Os11g06720	82.515	_(ac)AEEK(ac)HHHHLFHHK_	-0.36582	1	3	590.957
Q53JG0	120	K	60S ribosomal protein L3, putative, expressed	RPL3B	71.141	_FYK(ac)NWCK_	1.6488	1	2	544.255	1.51	0.94	1.29333								0.622517	0.0331195	down				1.37589	0.10018		0.856512	0.0974633
Q53JY8	371	K	ATP-citrate synthase subunit alpha chain protein 1	ACLA-1	107.09	_GGPNYQTGLAK(ac)MR_	-2.4343	1	2	717.862	1.685	3.55333	1.78333								2.1088	0.0423665	up				0.501876	0.0145889	down	1.05836	0.831282
Q53LQ0	88	K	Protein disulfide isomerase-like 1-1	PDIL1-1	137.61	_AAQELSK(ac)HDPPIVLAK_	2.1822	1	3	586.996		4.65333	0.13														0.027937
Q53LQ0	111	K	Protein disulfide isomerase-like 1-1	PDIL1-1	56.121	_NKPLATK(ac)YEIQGFPTLK_	2.353	0.951348	3	664.038	0.853333	2.44333	0.83								2.86328	0.00218643	up				0.3397	0.00256227	down	0.972656	0.911466
Q53LQ0	147	K	Protein disulfide isomerase-like 1-1	PDIL1-1	86.463	_EAEGIVEYLK(ac)K_	1.3082	1	2	660.856	3.55667	1.35667									0.381443	0.0440423	down
Q53LQ0	306	K	Protein disulfide isomerase-like 1-1	PDIL1-1	71.513	_SVYYGAAEEFK(ac)DK_	2.7309	1	2	774.864		2.73667	1.2														0.43849	0.023908	down
Q53LQ0	400	K	Protein disulfide isomerase-like 1-1	PDIL1-1	136.26	_VVVADNVHDFVFK(ac)SGK_	4.6091	1	2	901.975	1.75	2.73667	0.423333								1.56381	0.124902					0.154689	0.00601348	down	0.241905	0.0119416	down
Q53M52	60	K	Tubulin alpha-2 chain	TUBA	92.01	_TVGGGDDAFNTFFSETGAGK(ac)HVPR_	-0.3564	1	3	837.063	0.945	2.88333	1.42								3.05115	0.00858471	up				0.492486	0.00661223	down	1.50265	0.158236
Q53M52	336	K	Tubulin alpha-2 chain	TUBA	54.09	_DVNAAVATIK(ac)TK_	0.030209	1	2	636.862	1.20667	2.19667	1.53								1.82044	0.0107798	up				0.69651	0.0516729		1.26796	0.26932
Q53M52	401	K	Tubulin alpha-2 chain	TUBA	74.464	_FDLMYSK(ac)R_	-3.6126	1	2	551.274	1.26333	1.7	2.23								1.34565	0.642454					1.31176	0.585367		1.76517	0.0292716	up
Q53N82	112	K	Chlorophyll A-B binding protein, expressed	LOC_Os11g13890	108.77	_KPEDFSK(ac)YQAYELIHAR_	2.7539	0.948706	3	713.029		0.35
Q53NM9	74	K	DnaK-type molecular chaperone hsp70-rice	LOC_Os11g47760	65.467	_NQVAMNPINTVFDAK(ac)R_	0.35709	1	3	620.653		5.75	0.98	1.27746				1.30353						0.222167	0.00257561	down	0.170435
Q53PY3	11	K	Expressed protein	Os11g0150400	80.229	_HLCLVK(ac)FK_	-0.73527	1	2	543.81	1.15	2.19333	4.08333								1.90725						1.8617	0.022217	up	3.55072
Q53RK8	612	K	DEAD-box ATP-dependent RNA helicase 21	Os03g0708600	69.03	_VTTLHGGK(ac)SQEQR_	-0.83881	1	3	494.927	2.3	4.58	2.18								1.9913	0.130111					0.475983			0.947826
Q5JJM6	312	K	Os01g0367100 protein	B1642C07.56	86.944	_FQGFTGTDGPLGK(ac)K_	0.39542	1	2	747.883	1.83	2.77333									1.51548	0.122675
Q5JJU6	239	K	Os01g0967100 protein	Os01g0967100	67.519	_GLAPGGEGWEK(ac)K_	0.97313	1	2	635.825	2.08333	0.756667	3.92667								0.3632	0.0144237	down				5.18943	0.000925209	up	1.8848	0.00204877	up
Q5JK84	161	K	DEAD-box ATP-dependent RNA helicase 15	Os01g0550000	53.211	_VAVFYGGVHIK(ac)K_	-2.625	1	2	680.393	0.875	4.06	1.045								4.64	0.00322094	up				0.257389	0.00342969	down	1.19429	0.602169
Q5JKB0	689	K	DNA replication licensing factor MCM4	MCM4	76.586	_K(ac)HIQPQLSDEAAEELTR_	0.14603	1	3	669.676	3.16667	1.00333	1.07667								0.316842	0.106644					1.07309	0.894159		0.34	0.149366
Q5JLP6	219	K	Os01g0939700 protein	B1150F11.18-1	74.841	_EYDATCLIK(ac)K_	1.8952	1	2	641.821	0.906667	3.59333	1.31667								3.96324	0.0231544	up				0.366419	0.00564076	down	1.45221	0.00652645
Q5JMR9	114	K	Thioredoxin Y, chloroplastic	Os01g0963400	61.213	_IQVVK(ac)IDTEK_	1.9708	1	2	607.853	1.74667	1.03667	0.24								0.593511	0.00656577	down				0.231511			0.137405
Q5JMR9	119	K	Thioredoxin Y, chloroplastic	Os01g0963400	104.24	_IDTEK(ac)YTSIANR_	0.64021	1	2	726.87	0.29	0.47									1.62069	0.00611627	up
Q5JMU8	27	K	Endo-1,3-beta-glucanase	Os01g0946700	61.344	_SEVVQLYK(ac)SK_	0.27183	1	2	611.838		0.623333		0.999524										1.60351	0.0642685
Q5JN54	11	K	Os01g0750800 protein	P0046E05.18-1	124.67	_NK(ac)WIEEWNAGR_	-0.61328	1	2	722.852	4.07333	1.95667	0.69								0.48036	0.0104851	down				0.352641			0.169394
Q5JN80	133	K	Os01g0823400 protein	Os01g0823400	114.78	_APEEVK(ac)R_	0.37236	1	2	435.738	2.42667	1.485	0.85								0.611951	0.310346					0.572391	0.100421		0.350275	0.132493
Q5KSL5	35	K	N-acetyl glutamate kinase 2	OsAGK2	75.819	_TVVVK(ac)YGGAAMK_	-2.7107	1	2	633.35	0.97	3.13667									3.23368	0.0165624	up
Q5N725	311	K	Fructose-bisphosphate aldolase	B1417F08.1-1	60.255	_AWGGK(ac)TENVVK_	1.6703	1	2	615.827	3.23	2.18667	0.31								0.676987	0.480521					0.141768	2.01407e-06	down	0.0959752	0.137876
Q5NAY1	128	K	Expressed protein	Os01g0233400	138.28	_SK(ac)GATTPANGQGK(ac)PK_	0.27659	1	2	763.402	2.84333	1.11333	1.86667								0.391559	0.282683					1.67665	0.0795534		0.656506	0.469858
Q5NAY1	139	K	Expressed protein	Os01g0233400	138.28	_SK(ac)GATTPANGQGK(ac)PK_	0.27659	1	2	763.402	2.84333	1.11333	1.86667								0.391559	0.282683					1.67665	0.0795534		0.656506	0.469858
Q5QMK7	222	K	Os01g0817700 protein	Os01g0817700	118.28	_YENDWDVVK(ac)R_	-0.84566	1	2	683.325	0.82	2.80667	0.433333								3.42276	0.0105437	up				0.154394	0.00503622	down	0.528455	0.0786569
Q5QMY8	69	K	Putative serine/threonine protein kinase	B1046G12.17-2	100.02	_LVYQVGQK(ac)R_	1.5101	1	2	566.827	1.58333	0.566667	1.58333								0.357895	0.00010051	down				2.79412	0.0155332	up	1	1
Q5SMV5	357	K	Carboxypeptidase	Os06g0186400	58.079	_SK(ac)WETCSDVVNTNWK_	-1.7723	1	2	948.433	1.47	3.03									2.06122
Q5SNJ4	290	K	Os01g0191500 protein	Os01g0191500	147.26	_PK(ac)STYVGGEYR_	0.42763	1	2	649.822	5.88333	0.623333	0.23								0.105949	0.00199473	down				0.368984			0.0390935
Q5TKP2	22	K	Putative 60S ribosomal L28 protein	OJ1362_G11.15	156.24	_NNCFLVK(ac)QFGNSNAK_	-0.66977	1	2	891.933	1.2546		1.57524																	1.25557	0.335558
Q5VMA1	243	K	Putative lipase	P0046E09.19	85.29	_ISALQSK(ac)YK_	-0.03937	1	2	540.308	0.11	3.44667	0.23								31.3333						0.0667311	0.0136744	down	2.09091
Q5VMT5	905	K	Os06g0286351 protein	Os06g0286351	95.502	_VHQYIK(ac)ER_	1.1724	1	2	557.804	1.05	2.00667	2.78667								1.91111						1.3887	0.110793		2.65397
Q5VMT5	1330	K	Os06g0286351 protein	Os06g0286351	63.185	_TVDSGSLNGSIK(ac)R_	1.4906	1	2	688.362	1.8		5.1																	2.83333	0.0044098	up
Q5VMT5	1413	K	Os06g0286351 protein	Os06g0286351	126.63	_WEIVASDDPPVK(ac)AR_	0.81852	1	2	812.92	1.2	0.303333	3.11								0.252778	0.00278228	down				10.2527	0.00466138	up	2.59167	0.0012169	up
Q5VND6	100	K	Nucleosome assembly protein 1;1	NAP1;1	57.267	_LYEPLYTK(ac)R_	2.4258	1	2	612.835	2.19	1.48333	0.91								0.677321	0.127804					0.613483	0.140243		0.415525	0.00712933	down
Q5VNM3	165	K	DEAD-box ATP-dependent RNA helicase 2	Os01g0639100	107.32	_VCDMIK(ac)R_	0.63863	1	2	482.241	1.6	2.63667	0.94								1.64792	0.0807812					0.356511	0.058698		0.5875	0.00964599	down
Q5VNW1	289	K	Putative transketolase 1	P0001H02.3	75.109	_FAEYEK(ac)K_	-0.49762	1	2	478.74	0.823333	1.23333	0.17								1.49798	0.0520088					0.137838			0.206478
Q5VNW1	290	K	Putative transketolase 1	P0001H02.3	70.942	_K(ac)YPEDAATLK_	-0.62157	1	2	589.309	0.753333	0.98									1.30088	0.425004
Q5VR12	285	K	NADH-cytochrome b5 reductase	Os01g0174300	125.78	_PGEDSLILVCGPPGMMNHISGDK(ac)AK_	-0.48917	1	3	889.098	1.47	3.68									2.5034	0.000175939	up
Q5VRT7	620	K	Os01g0179500 protein	Os01g0179500	105.98	_LAEGTK(ac)YAHK_	-0.067561	1	2	580.309	1.19	0.783333	1.70667								0.658263	0.0312343	down				2.17872	0.049589	up	1.43417	0.177535
Q5VRT7	869	K	Os01g0179500 protein	Os01g0179500	108.01	_GLQPQIPYK(ac)GPK(ac)QR_	-0.29794	1	2	847.473	2.77333	1.14667	3.08								0.413462	0.00712422	down				2.68605	0.000805558	up	1.11058	0.323539
Q5VRT7	872	K	Os01g0179500 protein	Os01g0179500	108.01	_GLQPQIPYK(ac)GPK(ac)QR_	-0.29794	1	2	847.473	2.77333	1.14667	3.08								0.413462	0.00712422	down				2.68605	0.000805558	up	1.11058	0.323539
Q5VRT7	898	K	Os01g0179500 protein	Os01g0179500	78.342	_K(ac)YSEYVGDGR_	0.76052	1	2	608.286	2.42	0.423333	2.80333								0.174931	0.0296292	down				6.62205	0.000562226	up	1.1584	0.577634
Q5VRZ6	139	K	Os06g0112400 protein	Os06g0112400	100.23	_AFDEK(ac)HGFTSTAGAK_	-0.061165	1	2	804.886		7		1.15175										0.164535	0.000273638	down
Q5VS16	207	K	Putative uncharacterized protein P0541H01.18-2	P0541H01.18-2	73.616	_GMEDEK(ac)R_	-0.011686	1	2	453.703	1.49667	2.37333	1.14667								1.58575	0.0336171	up				0.483146	0.0371176	down	0.766147	0.116898
Q5VS79	310	K	Calmodulin-binding protein-like	P0644B06.3-1	71.501	_DLAVAK(ac)AK_	0.45857	1	2	429.258	1.48333	2.19	1.05333								1.4764	0.00192544					0.480974	0.00149792	down	0.710112	0.0607596
Q5W6G8	534	K	Os05g0350700 protein	Os05g0350700	159.98	_RGDHGLSTGSEGDESGVAEK(ac)K_	0.12815	1	3	720.005	1.26333	2.01667	1.82								1.59631	0.0138281	up				0.902479	0.610304		1.44063	0.158848
Q5W6G8	564	K	Os05g0350700 protein	Os05g0350700	85.533	_IAMLGHPSK(ac)R_	2.281	1	2	576.321	1.89333	1.2	3.64333								0.633803	0.0887439					3.03611	0.00401276	up	1.9243	0.0101704	up
Q5W6G8	609	K	Os05g0350700 protein	Os05g0350700	157.38	_LENAPTTK(ac)QR_	-2.4677	1	2	600.323	2.26667	0.953333	3.01								0.420588	0.0899009					3.15734	0.00188437	up	1.32794	0.273966
Q5W6G8	1080	K	Os05g0350700 protein	Os05g0350700	132.32	_EDPWTNNVK(ac)QR_	2.5777	1	2	714.847	1.88667	1.00667	1.90667								0.533569	0.0065635	down				1.89404	0.01154	up	1.0106	0.8931
Q5W6G8	1112	K	Os05g0350700 protein	Os05g0350700	171.81	_TSGLGTSLVSNTK(ac)GK(ac)R_	-2.3314	1	2	845.46	2.18333	1.45	3.36								0.664122	0.0499133	down				2.31724	0.00845082	up	1.53893	0.0624022
Q5W6G8	1114	K	Os05g0350700 protein	Os05g0350700	171.81	_TSGLGTSLVSNTK(ac)GK(ac)R_	-2.3314	1	2	845.46	2.18333	1.45	3.36								0.664122	0.0499133	down				2.31724	0.00845082	up	1.53893	0.0624022
Q5W6H1	257	K	Os05g0350500 protein	Os05g0350500	58.604	_NYHLK(ac)MK_	-0.84849	1	2	488.258	1.98	3.54	1.19								1.78788	0.0425265	up				0.336158	0.0217771	down	0.60101	0.30094
Q5W730	152	K	Os05g0333500 protein	Os05g0334000	78.324	_SIYDK(ac)YGEAGLK_	0.71118	1	2	693.351	0.69	1.49	0.6								2.15942	0.0560537					0.402685	0.0594437		0.869565	0.705037
Q5WMY3	97	K	60S ribosomal protein L18	Os05g0155100	87.476	_IQEIPK(ac)MK_	0.18356	1	2	514.794	2.42	0.963333	1.14667								0.398072	0.027873	down				1.19031	0.0213003		0.473829	0.00732552	down
Q5WN02	53	K	Os05g0150800 protein	Os05g0150800	177.06	_DSQTYVQMK(ac)R_	-0.71941	1	2	649.314	1.42333	2.84667	0.376667								2	0.00880837	up				0.132319	0.01384	down	0.264637	0.000200407	down
Q5Z480	194	K	Os09g0573200 protein	B1130E07.18-1	67.08	_EWK(ac)HVVQEIAR_	1.6567	1	3	479.593	1.27333	1.68333	1.19								1.32199	0.166384					0.706931	0.0942926		0.934555	0.472808
Q5Z4M6	241	K	Os06g0308000 protein	Os06g0308000	123.98	_AAEIELK(ac)R_	3.6312	1	2	486.28			0.55
Q5Z5Y2	204	K	Os06g0712600 protein	Os06g0712600	83.423	_GAAANNSAAAAAAAAASK(ac)R_	-2.0354	1	2	828.924	3.70667	1.02	2.27								0.27518	0.0345132	down				2.22549	0.0933924		0.61241	0.157316
Q5Z6P4	149	K	Os06g0264800 protein	Os06g0264800	138.21	_KELATDIETLK(ac)K_	1.1979	1	2	715.909		0.483333
Q5Z6U5	250	K	T-complex protein 1 subunit gamma	Os06g0538000	88.803	_IILLDCPVEYK(ac)K_	-2.8966	1	2	766.923	2.415	1.95	1.65								0.807453	0.363238					0.846154	0.437099		0.68323	0.135189
Q5Z790	349	K	Os06g0531200 protein	Os06g0531200	112.13	_LSDQSECK(ac)NR_	-1.5538	1	2	639.791	1.36667	2.44	0.44								1.78537	0.304651					0.180328			0.321951
Q5Z8Y4	409	K	UDP-sugar pyrophosphorylase	USP	66.893	_THGAISEFVNPK(ac)YTDSTK_	1.2004	1	3	679.669	1.79333	3.59333	1.07								2.00372	0.00232849	up				0.297774			0.596654
Q5Z9H9	78	K	Peptidyl-prolyl cis-trans isomerase	P0655A07.5-1	121.6	_TVPK(ac)TAENFR_	3.1594	1	2	602.82	1.04667	2.06	1.63333								1.96815	0.00674295	up				0.79288	0.166394		1.56051	0.0333161	up
Q5Z9Z8	35	K	Os06g0319700 protein	Os06g0319700	70.256	_LHGCTFK(ac)K_	0.75157	1	2	516.768	4.74333	0.925	1.99								0.195011	8.47101e-05	down				2.15135			0.419536
Q5Z9Z8	66	K	Os06g0319700 protein	Os06g0319700	59.975	_LNK(ac)HIWSSGIR_	0.80356	1	2	676.875	4.37667	1.23	1.76								0.281036						1.43089			0.402133
Q5ZA98	180	K	Chlorophyll a/b-binding protein	Os06g0320500	94.309	_DPVK(ac)FEEYK_	-1.3123	1	2	598.795
Q5ZA98	185	K	Chlorophyll a/b-binding protein	Os06g0320500	114.24	_FEEYK(ac)LK_	1.86	1	2	499.763		0.25
Q5ZC88	232	K	CUL1	Os01g0369000	83.753	_AEECLK(ac)R_	1.4263	1	2	474.234	1.25	1.86667	1.22333								1.49333	0.0708512					0.655357	0.0308092	down	0.978667	0.837837
Q60DW3	144	K	PHD finger protein ALFIN-LIKE 5	Os05g0419100	100.02	_LFNMINNLPTIFEVVTGAAK(ac)K_	1.6818	1	3	788.099	1.24667	1.10667									0.887701	0.539668
Q60E59	134	K	Ribosomal protein	Os05g0388500	82.279	_FLEIQK(ac)LR_	0.55715	1	2	544.827		1.6
Q60E66	423	K	Os05g0387200 protein	Os05g0387200	78.505	_VEAEEHYYNAK(ac)HTK_	-1.2994	1	3	587.613	0.853333	3.01667	0.37								3.53516	0.000487503	up				0.122652			0.433594
Q60EI0	69	K	Putative ferredoxin sulfite reductase	OSJNBa0017K09.18	69.998	_DASEVK(ac)R_	0.71474	1	2	423.719	3.56333	1.54	0.73								0.43218	0.0430674	down				0.474026			0.204864
Q60EI0	393	K	Putative ferredoxin sulfite reductase	OSJNBa0017K09.18	82.287	_AEVEK(ac)YYGK_	-1.7879	1	2	564.782	5.39	2.94									0.545455	0.0416444	down
Q60EY9	250	K	Os05g0208000 protein	Os05g0208000	73.722	_MQPDASGK(ac)YPYTGSLDCAMK_	3.4026	1	3	754.667	4.44	1.43667	0.233333								0.323574	0.0241993	down				0.162413	0.0734966		0.0525526	0.0325982	down
Q651B0	134	K	Peptidyl-prolyl cis-trans isomerase	Os09g0571400	121.21	_TTWLDGK(ac)HVVFGK_	3.4793	1	2	765.409	5.32667	1.67333									0.314143	0.00816581	down
Q651E8	66	K	Os09g0539500 protein	Os09g0539500	76.073	_VIEYCSK(ac)HVEAR_	1.3629	1	3	511.589	1.11	2.80667	1.515								2.52853	0.0208625	up				0.539786	0.125724		1.36486	0.210852
Q654U8	134	K	Os06g0247500 protein	OJ1136_C11.21	73.834	_GSVMYGFK(ac)GGPAGVMK_	-0.68669	1	2	814.402				2.11429
Q654U8	426	K	Os06g0247500 protein	Os06g0247500	71.614	_AEGK(ac)YPAHFR_	-0.50153	1	3	406.54	1.91667	2.36667	0.513333								1.23478	0.229576					0.216901	0.00181441	down	0.267826	0.00343237	down
Q654V6	90	K	Pyruvate dehydrogenase E1 component subunit alpha-2, mitochondrial	Os06g0246500	58.098	_AEIAADSLYK(ac)AK_	1.743	1	2	661.354	4.28333	2.06333									0.481712	0.391115
Q655T6	159	K	Os06g0667600 protein	P0686E06.7-1	74.173	_FCEEEDGK(ac)H_	1.3505	1	2	596.732	4.66333	1.09	0.526667								0.233738	0.000723928	down				0.48318	0.0289677	down	0.112938	2.07517e-05	down
Q65X66	116	K	Os05g0496200 protein	Os05g0496200	85.813	_FAVGTEAIAK(ac)K_	1.5313	1	2	588.835		0.81	0.11														0.135802
Q65XA0	33	K	Dehydroascorbate reductase	Os05g0116100	88.495	_VLLTLEEK(ac)K_	2.0841	1	2	557.84	0.23	3.20667	0.673333								13.942						0.209979	0.0129504	down	2.92754
Q65XA0	112	K	Dehydroascorbate reductase	Os05g0116100	63.181	_IFSCFTTFLK(ac)SK_	3.1476	1	2	760.895		2.91	1.51														0.5189	0.00102657	down
Q65XE3	37	K	Putative cullin 1	OJ1504_G04.11	76.943	_DK(ac)HDEFMLR_	1.0787	1	3	411.529	0.773333	2.57667	1.11667								3.3319	0.00191092	up				0.433376	0.00377237	down	1.44397	0.0144165
Q65XV6	68	K	Os05g0111200 protein	Os05g0111200	79.713	_LEHMLK(ac)K_	-0.94578	1	2	470.768	0.825	1.75667	0.485								2.12929	0.0479394	up				0.276091	0.0281557	down	0.587879	0.210156
Q67UR9	258	K	Os06g0649500 protein	Os06g0649500	70.889	_SSEGGK(ac)QGGSVK(ac)K_	-0.99286	1	2	666.841	1.60333	0.793333	2.28								0.494802	0.0472905	down				2.87395	0.00393102	up	1.42204	0.140773
Q67UR9	264	K	Os06g0649500 protein	Os06g0649500	70.889	_SSEGGK(ac)QGGSVK(ac)K_	-0.99286	1	2	666.841	1.60333	0.793333	2.28								0.494802	0.0472905	down				2.87395	0.00393102	up	1.42204	0.140773
Q67W57	209	K	Os06g0646500 protein	Os06g0646500	74.841	_VFDMSIK(ac)TR_	-1.3734	1	2	569.8	2.45	1.51	2.175								0.616327	0.00290967	down				1.4404	0.0582994		0.887755	0.114329
Q688F7	291	K	Putative histone deacetylase HD2	OSJNBa0035I01.3	51.727	_TFNSEMALQSHSK(ac)AK_	-0.33452	1	2	860.92	4.25333	1.86667	1.32								0.438871	0.0158378	down				0.707143	0.19797		0.310345	0.0348882	down
Q688Y5	139	K	Os05g0560600 protein	Os05g0560600	94.688	_LVGPTLSASASK(ac)R_	0.97338	1	2	664.88	0.806667	0.823333	2.61333								1.02066	0.87333					3.17409	0.000780695	up	3.23967	0.000540483	up
Q69IM3	1049	K	Bromodomain protein 103-like	Os09g0515100	127.84	_SYEALK(ac)R_	1.7304	1	2	454.745	1.43667	1.05667	2.2								0.735499	0.190613					2.08202	0.0363752	up	1.53132	0.139748
Q69JW2	61	K	NAP1-related protein 2	Os02g0576700	105.65	_VLEVEQK(ac)YSEIR_	1.5517	1	2	767.909	2.12667	2.50333									1.17712	0.550956
Q69K00	160	K	Os09g0535000 protein	P0569E11.2-1	101.3	_HVIGEDDQFIGK(ac)K_	-0.85765	1	2	764.394	0.63	1.93667									3.07407
Q69QQ6	198	K	Heat shock protein 81-2	HSP81-2	95.662	_K(ac)HSEFISYPISLWTEK_	-0.0014481	1	3	669.679	1.56333	1.54	0.83								0.985075	0.926811					0.538961	0.101928		0.530917	0.0212017	down
Q69QQ6	265	K	Heat shock protein 81-2	HSP81-2	220.69	_EVSHEWNVMNK(ac)QK_	0.59106	1	3	557.603	2.79667	1.31	0.746667								0.468415	0.302544					0.569975	0.0807014		0.266985	0.136689
Q69QQ6	483	K	Heat shock protein 81-2	HSP81-2	104.24	_AVENSPFLEK(ac)LK_	1.2994	1	2	708.89	1.89667	1.52667	0.973333								0.804921	0.263076					0.637555	0.0432075	down	0.513181	0.0191469	down
Q69QR6	84	K	Os09g0481200 protein	Os09g0481200	98.062	_QVPEQNGK(ac)THFDAGDER_	-0.7006	1	3	657.305
Q69RJ0	1295	K	Ferredoxin-dependent glutamate synthase, chloroplastic	GLU	72.875	_TDILK(ac)AK_	-0.56055	1	2	415.753	0.383333	1.83333									4.78261	0.0210025	up
Q69SU2	449	K	Os02g0554100 protein	Os02g0554100	67.227	_GIPAGNGTETHVPQGDVK(ac)R_	0.81721	1	3	659.005		0.89
Q69T46	411	K	Zinc-finger protein-like	P0664C05.30-2	219.61	_NTADSSTSSISYK(ac)QK_	1.1635	1	2	829.897	2.21667	0.896667	2.64								0.404511	0.00783409	down				2.94424	0.000235462	up	1.19098	0.171931
Q69V57	7	K	Fructose-bisphosphate aldolase	Os06g0608700	74.133	_(ac)SAFVGK(ac)YADELIK_	-0.63117	1	2	762.901	2.10667	1.32333	0.345								0.628165	0.14185					0.260705	0.0338284	down	0.163766	0.0368079	down
Q69V57	211	K	Fructose-bisphosphate aldolase	Os06g0608700	119.25	_VLAAVYK(ac)SLNDHK_	-3.0307	1	2	750.414		0.81
Q69WY2	208	K	Uncharacterized protein	P0417G12.14	91.313	_VVDILYSCQK(ac)K_	1.1141	1	2	697.871		3.47667
Q69X42	861	K	Putative glycine dehydrogenase	P0429G06.10	63.694	_LEK(ac)HYPVLFR_	-0.093839	1	3	448.587	0.565	1.23	0.16								2.17699	0.0461438	up				0.130081			0.283186
Q6AT27	85	K	Putative fibrillarin	OSJNBa0029B02.2	108.43	_HDGVFIAK(ac)AK_	0.1019	1	2	564.314	5.46		1.71																	0.313187
Q6AT27	106	K	Putative fibrillarin	OSJNBa0029B02.2	117.7	_NMVPGESVYGEK(ac)R_	-1.9368	1	2	754.364	2.90667	1.14667	1.08333								0.394495	0.00203687	down				0.944767	0.653379		0.372706	0.00139796	down
Q6AVI0	544	K	Zinc finger BED domain-containing protein RICESLEEPER 2	Os03g0733400	69.721	_IYGVEAAK(ac)YVK_	-3.4339	1	2	641.856	0.625	2.57	1.49333								4.112	0.165318					0.581064	0.269091		2.38933	0.0444314	up
Q6ER94	98	K	2-Cys peroxiredoxin BAS1, chloroplastic	BAS1	72.23	_LSDYIGK(ac)K_	1.5971	1	2	483.269	0.585	1.08	0.45								1.84615	0.183751					0.416667	0.111704		0.769231	0.287249
Q6ETC4	518	K	Os02g0448400 protein	Os02g0448400	74.133	_INEK(ac)YHLIDSK_	-0.12078	1	2	701.372	1.785	3.64333									2.04108	0.0364912	up
Q6ETD3	578	K	Os02g0106100 protein	Os02g0106100	61.833	_SSHADDIVK(ac)R_	0.75908	1	2	585.299	2.57333	0.986667	2.97								0.38342	0.23524					3.01014	0.00979923	up	1.15415	0.719802
Q6ETD9	124	K	Calmodulin-binding protein-like	Os02g0105500	120.87	_SK(ac)YTYEAESAGR_	1.3433	1	2	702.326	3.06667	1.41	1.47								0.459783	0.0391544	down				1.04255	0.882123		0.479348	0.0365149	down
Q6ETN1	21	K	Os02g0177800 protein	Os02g0177800	54.768	_GLEAAAAGGDGHPEAK(ac)R_	0.53814	1	3	550.273	1.22333	1.17333	1.97667								0.959128	0.865785					1.68466	0.159449		1.6158	0.147371
Q6ETY0	51	K	Vacuolar protein sorting-associated protein 29	Os02g0265400	127.83	_EVHDYLK(ac)SLCPDLHITR_	2.2302	1	3	713.361		8.83	1.02	1				0.980392	0.952952					0.11325	0.0800735		0.115515	0.0170952	down
Q6ETY0	74	K	Vacuolar protein sorting-associated protein 29	Os02g0265400	76.868	_YPETK(ac)TLTIGQFK_	-0.50977	1	2	784.422	1.78	2.605	0.86								1.46348	0.0138679					0.330134	0.0152513	down	0.483146	0.00615427	down
Q6EUD7	155	K	Os02g0244700 protein	Os02g0244700	76.282	_LVTQLGK(ac)SR_	-0.57207	1	2	522.314		7.95	1.775	1				0.56338	0.0458732	down				0.125786	0.00326219	down	0.22327	0.00417052	down
Q6EUD7	188	K	Os02g0244700 protein	Os02g0244700	78.77	_SLLQK(ac)HGR_	-0.56644	1	2	490.785	3.01333	2.84667	1.71								0.94469	0.740334					0.600703	0.00499475	down	0.567478	0.117209
Q6EUF8	400	K	Citrate synthase	Os02g0232400	68.536	_AALSDDYFVK(ac)R_	-1.2493	1	2	663.838	3.91	1.51667									0.387894	0.00598203	down
Q6F331	87	K	Os05g0490100 protein	Os05g0490100	99.409	_VSVHHFHGNNVDLGTACGK(ac)YYR_	1.0877	1	4	644.058	1.69333	2.47667	0.573333								1.4626	0.333478					0.231494	0.042385	down	0.338583	0.0295859	down
Q6F332	87	K	Calmodulin-2	CAM2	130.1	_DTDSEEELK(ac)EAFR_	-2.0251	1	2	805.863
Q6F332	95	K	Calmodulin-2	CAM2	114.27	_VFDK(ac)DQNGFISAAELR_	0.75066	1	2	926.465
Q6F362	8	K	Histone H2B.9	H2B.9	101.6	_K(ac)PAAKKPAEEEPAAEK(ac)APAAGK_	1.5579	0.883309	3	758.409	0.406667	1.55	1.98333								3.81148	0.0471472	up				1.27957	0.385698		4.87705	0.000215158	up
Q6F362	41	K	Histone H2B.9	H2B.9	139.34	_LPAGK(ac)GEK(ac)GGAGEGK_	-0.64795	1	2	720.378	0.726667	1.48333	0.916667								2.04128	0.0650617					0.617978	0.187894		1.26147	0.136693
Q6F362	44	K	Histone H2B.9	H2B.9	139.34	_LPAGK(ac)GEK(ac)GGAGEGK_	-0.64795	1	2	720.378	0.726667	1.48333	0.916667								2.04128	0.0650617					0.617978	0.187894		1.26147	0.136693
Q6F362	71	K	Histone H2B.9	H2B.9	64.265	_IYIFK(ac)VLK_	-0.041243	1	2	533.339	1.42857		1.59																	1.113
Q6F362	136	K	Histone H2B.9	H2B.9	135.55	_LVLPGELAK(ac)HAVSEGTK_	-1.2116	1	2	896.004	1.03	2.24	1.37333								2.17476	0.00738574	up				0.613095	0.075452		1.33333	0.372622
Q6H4L2	408	K	Elongation factor 2	Os02g0519900	103.74	_VATGMK(ac)VR_	2.2628	1	2	452.258	1.30333	2.2	0.856667								1.68798	0.121176					0.389394	0.00305943	down	0.657289	0.386414
Q6H4L2	427	K	Elongation factor 2	Os02g0519900	123.35	_DLYVK(ac)SVQR_	0.40916	1	2	575.317	1.13333	2.00333	0.96								1.76765	0.0444666	up				0.479201	0.0246967	down	0.847059	0.186945
Q6H4L2	438	K	Elongation factor 2	Os02g0519900	60.436	_TVIWMGK(ac)K_	1.3367	1	2	502.784	0.786667	3.18333	0.72								4.04661	0.00108162	up				0.226178	0.0127139	down	0.915254	0.25681
Q6H4L2	571	K	Elongation factor 2	Os02g0519900	108.15	_ETVLEK(ac)SCR_	-4.4257	1	2	582.29	1.795	2.80667	0.55								1.5636	0.128353					0.195962	0.0189119	down	0.306407	0.00443795	down
Q6H4L2	618	K	Elongation factor 2	Os02g0519900	100.22	_SK(ac)ILSEEFGWDK_	2.624	1	2	740.87	1.31667	2.01333	0.843333								1.52911	0.0227966	up				0.418874	0.0029491	down	0.640506	0.0273682	down
Q6H4P8	159	K	Putative associated molecule with the SH3 domain of STAM	OSJNBa0041C07.38	74.415	_PIVQQK(ac)R_	0.62917	1	2	455.777	0.456667	0.533333	2.46667								1.16788	0.135528					4.625	0.0382048	up	5.40146	0.0357774	up
Q6H512	103	K	Os02g0173700 protein	Os02g0173700	55.235	_VSDVNHIK(ac)WR_	0.54786	1	3	432.567	4.01333	0.556667	0.453333								0.138704	0.000738355	down				0.814371	0.434118		0.112957	0.0100224	down
Q6H513	225	K	Os02g0173500 protein	Os02g0173500	96.948	_VNMGLK(ac)NLR_	-0.22565	1	2	543.808	1.39	1.66	2.49667								1.19424	0.489027					1.50402	0.0479729	up	1.79616	0.0588883
Q6H547	954	K	Os02g0523500 protein	OSJNBa0047A17.32	70.373	_AALQNLEQFQEK(ac)AK_	1.8504	1	2	830.439	1.49762
Q6H611	53	K	Succinate dehydrogenase subunit 7, mitochondrial	SDH7	65.842	_ALLEEDTALK(ac)R_	2.5088	1	2	650.859	4.32667	2.03									0.469183	0.000160337	down
Q6H660	6	K	Os02g0644100 protein	Os02g0644100	73.324	_(ac)ADEAK(ac)AK_	-0.81059	1	2	408.709	3.58	1.50667									0.420857	0.0006196	down
Q6H6C7	78	K	Phosphoglycerate kinase	P0669G09.19	95.502	_YSLK(ac)PLVPR_	0.38907	1	2	557.835	2.97214		0.938571																	0.315789	0.0378969	down
Q6H6C7	129	K	Phosphoglycerate kinase	Os02g0169300	164.66	_FYKEEEK(ac)NDPEFAK_	-1.8729	1	2	908.425	1.42	1.47	0.506667								1.03521	0.94134					0.344671	0.265714		0.356808	0.00299966	down
Q6H6C7	136	K	Phosphoglycerate kinase	Os02g0169300	109.44	_NDPEFAK(ac)K_	4.2386	1	2	495.748	1.22667	1.64667	0.12								1.34239	0.168402					0.0728745	0.00621904	down	0.0978261	0.018652	down
Q6H6C7	257	K	Phosphoglycerate kinase	Os02g0169300	80.382	_SLVEEDKLELATSLIEK(ac)AK_	1.865	1	3	720.067	3.20667	2.20333	0.75								0.68711	0.0873736					0.340393			0.233888
Q6H7I9	226	K	ATP-dependent Clp protease proteolytic subunit	Os02g0634500	133.88	_IYQK(ac)HTGQEIDK_	0.77341	1	3	501.26	0.325	4.49333	0.306667								13.8256	0.0151745	up				0.0682493	0.022698	down	0.94359	0.855823
Q6H7M0	27	K	Putative 3-oxoacyl carrier protein synthase	OJ1524_D08.18	96.673	_ALSTK(ac)YNSLPQAASR_	-2.0509	1	2	824.936	1.065	4.15667									3.90297	0.0148931	up
Q6H7U2	324	K	Zinc finger CCCH domain-containing protein 13	Os02g0161200	66.267	_GTEATK(ac)SLYLK_	1.6041	1	2	626.843	1.76667	0.67	2.29333								0.379245	0.00448304	down				3.42289	0.00218943	up	1.29811	0.0720776
Q6I5G9	24	K	Os05g0533800 protein	Os05g0533800	105.98	_FAAK(ac)HGCAYHR_	-0.25435	1	3	453.884	5.28	0.433333	0.31								0.0820707	0.02873	down				0.715385	0.022885		0.0587121	0.0273873	down
Q6I5G9	39	K	Os05g0533800 protein	Os05g0533800	103.76	_NQK(ac)YVADPPTIER_	0.17992	1	2	786.904	6.50667	0.233333	0.305								0.0358607	0.00784863	down				1.30714	0.386785		0.046875	0.00795309	down
Q6I5L0	97	K	Os05g0435700 protein	Os05g0435700	64.104	_VIDYK(ac)PGEYAVGIK_	-0.54527	1	2	797.43	1.49	0.913333	1.41								0.612975	0.0220764	down				1.5438	0.0190016	up	0.946309	0.728003
Q6I608	21	K	Os05g0556900 protein	Os05g0556900	65.246	_GTILGYK(ac)R_	0.40598	1	2	475.277	2.02333	1.36667	1.49667								0.675453	0.0307053					1.09512	0.28145		0.739703	0.0503413
Q6I608	51	K	Os05g0556900 protein	Os05g0556900	80.231	_EEVGWYAGK(ac)R_	1.9915	1	2	618.804	1.92667	1.35333	1.48333								0.702422	0.127356					1.09606	0.612673		0.769896	0.139348
Q6I614	271	K	Putative dynamin	OJ1214_E03.5	60.55	_EYFSTTPEYK(ac)HLAHR_	-0.76598	1	3	640.979	0.61	4.64	2.1								7.60656						0.452586			3.44262
Q6I614	288	K	Putative dynamin	OJ1214_E03.5	90.614	_SLSK(ac)HLETVIK_	-1.6023	1	2	648.88	0.835	3.11333	2.32								3.72854	0.0164051	up				0.745182	0.363144		2.77844	0.210956
Q6K1R5	91	K	Putative adenosine kinase	B1215B07.34	53.751	_DK(ac)FGEEMK_	0.26035	1	2	513.234	0.72	2.84667	1.38667								3.9537						0.487119	0.0047747	down	1.92593
Q6K1R5	157	K	Putative adenosine kinase	B1215B07.34	101.75	_KPENWALVEK(ac)AK_	1.6494	1	2	727.904	0.75	4.13333	1.52								5.51111	0.0169556	up				0.367742			2.02667
Q6K2Y3	531	K	Os02g0307000 protein	Os02g0307000	105.14	_TSFALK(ac)YR_	-1.6322	1	2	514.282	1.05667	2.25333	1.60333								2.13249	0.00431722	up				0.711538	0.0825289		1.51735	0.126731
Q6K3Z3	230	K	Os09g0252100 protein	Os09g0252100	71.894	_GKPPVLVDKDEGLDK(ac)FDPVK_	-2.1519	0.997744	3	746.739	1.27	2.55	1.515								2.00787						0.594118	0.229098		1.19291
Q6K3Z3	235	K	Os09g0252100 protein	Os09g0252100	82.635	_GKPPVLVDKDEGLDKFDPVK(ac)LK_	0.24366	0.996954	3	827.132	1.87667	1.82333	0.873333								0.971581	0.903197					0.478976	0.13791		0.465364	0.00134417	down
Q6K5C8	167	K	Os02g0294600 protein	OSJNBa0073G17.1	103.13	_TLQSEITPLGVNK(ac)K_	2.0282	1	2	785.446	1.13333	0.96	1.17667								0.847059	0.159841					1.22569	0.377828		1.03824	0.838519
Q6K5G8	196	K	Glyceraldehyde-3-phosphate dehydrogenase 3, cytosolic	GAPC3	78.903	_TVDGPSMK(ac)DWR_	0.021465	1	2	667.314	4.85333	0.78	0.62								0.160714	0.000486708	down				0.794872	0.355342		0.127747	0.000372145	down
Q6K624	450	K	BRI1-KD interacting protein 135	Os02g0612800	68.355	_EMVSPK(ac)SVSK_	-0.36232	1	2	567.297	1.43667	0.77	3.83								0.535963						4.97403			2.66589	0.00172487	up
Q6K836	254	K	GCN5-related N-acetyltransferase (GNAT) family protein-like	OJ1548_F12.27-1	99.752	_WPEPK(ac)IAK(ac)GVR_	-2.1637	1	2	682.888		0.673333	0.386667														0.574257	0.130813
Q6K836	257	K	GCN5-related N-acetyltransferase (GNAT) family protein-like	OJ1548_F12.27-1	99.752	_WPEPK(ac)IAK(ac)GVR_	-2.1637	1	2	682.888		0.673333	0.386667														0.574257	0.130813
Q6K9G4	106	K	Os02g0620400 protein	Os02g0620400	79.837	_GLSCTWDVLAAVDK(ac)YYK_	1.0062	1	3	677.668	0.563333	2.94	0.826667								5.21893	0.0152516	up				0.281179	0.0253218	down	1.46746	0.437519
Q6K9N6	75	K	Succinyl-CoA ligase [ADP-forming] subunit beta, mitochondrial	Os02g0621700	109.16	_EIVVK(ac)SQILAGGR_	4.1	1	2	706.417	2.685	4.60333	0.68								1.71446	0.0437262	up				0.147719			0.253259
Q6KAJ2	260	K	Aspartate aminotransferase	Os02g0797500	86.898	_IADVIQEK(ac)K_	0.21331	1	2	543.314	0.6	3.71									6.18333	0.00250866	up
Q6L4Q9	345	K	Putative casein kinase	OSJNBa0017O06.16	124.98	_LIYQVGQK(ac)R_	1.4125	1	2	573.835	2.22333	0.71	1.2								0.31934	0.0059692	down				1.69014	0.0100101	up	0.53973	0.0250306	down
Q6L5I5	18	K	Mitochondrial outer membrane protein porin 2	VDAC2	79.393	_(ac)AAAAPPAGPGLYSDIGK(ac)K_	3.6539	1	2	884.467	1.41333	2.94	0.51								2.08019	0.0965116					0.173469			0.360849
Q6L5I5	108	K	Mitochondrial outer membrane protein porin 2	VDAC2	96.866	_GILSIPFPYQK(ac)SAK_	4.2084	1	2	795.948	1.92333	4.24	0.86								2.20451	0.000345445	up				0.20283	0.000984236	down	0.44714	0.000293069	down
Q6YTY3	138	K	PHD finger protein ALFIN-LIKE 9	Os07g0608400	149.47	_LFGM(ox)INDLPTIFEVVSGK(ac)SK_	1.4926	1	3	751.733	0.663333	1.22	0.245								1.8392	0.21885					0.20082	0.0944988		0.369347	0.00576051	down
Q6YTY3	246	K	PHD finger protein ALFIN-LIKE 9	Os07g0608400	66.92	_ITPAK(ac)AEHIK_	0.034543	1	3	383.892	1.39333	1.41	2.95								1.01196	0.936994					2.0922	0.00489788	up	2.11722	0.00420123	up
Q6YUA2	770	K	Enhancer of polycomb-like protein	Os02g0100200	111.57	_GK(ac)PDICLQDANGAEEEALR_	-1.2242	1	2	1064.5	2.2	1.54667	2.00667								0.70303	0.0337381					1.29741	0.138618		0.912121	0.492901
Q6YXY3	1092	K	Putative splicing factor 3b, subunit 3, 130kDa	OSJNBa0026E05.6	65.423	_LPQDLSDEIEEDPTGGK(ac)IK_	1.9728	1	2	1063.53	3.18	1.02	2.12667								0.320755	0.0422769	down				2.08497	0.050497		0.668763	0.110414
Q6YY64	29	K	60S ribosomal protein L6	Os02g0591700	63.565	_GLWAIK(ac)AK_	-2.1569	1	2	464.784	1.98	1.26333	1.33667								0.638047	0.0954246					1.05805	0.828071		0.675084	0.00866025
Q6YYB0	60	K	Uncharacterized protein Os08g0359500	Os08g0359500	116.98	_LELNDK(ac)VNVEESK_	-0.33194	1	2	779.902	1.94333	2.11	1.09667								1.08576	0.377477					0.519747	0.00474636	down	0.564322	0.0111521	down
Q6YYC8	23	K	Os08g0134900 protein	Os08g0134900	126.24	_PMVAIK(ac)R_	0.50662	1	2	428.757	2.23333	0.523333	1.43667								0.234328	0.000606752	down				2.74522	0.00623185	up	0.643284	0.00243097	down
Q6YZX5	206	K	Os08g0191200 protein	Os08g0191200	62.088	_LCDK(ac)YNIPTAK_	3.1382	1	2	682.848		2.66333	0.903333														0.339174	0.000197593	down
Q6YZX6	745	K	Putative aconitate hydratase, cytoplasmic	Os08g0191100	64.298	_FLNGEVGPK(ac)TVHVPTGEK_	-3.6602	1	3	651.014	1.37667	4.27333	0.555								3.10412	0.140887					0.129875	0.0999784		0.403148	0.047086	down
Q6YZX6	765	K	Putative aconitate hydratase, cytoplasmic	Os08g0191100	115.36	_YK(ac)SEGHDTIVLAGAEYGSGSSR_	-1.4707	1	3	776.036	1.15333	4.55333	0.775								3.94798	0.0499053	up				0.170205	0.0337736	down	0.671965	0.0572623
Q6Z0F1	21	K	Enhancer of polycomb-like protein	Os08g0338900	120.31	_KLPIVK(ac)SAR_	-0.94307	1	3	351.897	1.84667	0.466667	3.05333								0.252708	5.86383e-06	down				6.54286	1.19543e-05	up	1.65343	0.000230863	up
Q6Z0F1	260	K	Enhancer of polycomb-like protein	OSJNBa0062G05.8	91.032	_NLEQAK(ac)ALMGALIK_	-0.26003	1	2	771.44	2.59143		1.72571																	0.665932	0.648213
Q6Z0N5	342	K	Os08g0295300 protein	Os08g0295300	103.21	_EYK(ac)HLLEEAK_	-0.83867	1	3	434.563	1.63	3.42	0.75								2.09816	0.0581007					0.219298	0.035446	down	0.460123	0.203884
Q6Z1C0	291	K	Nucleolin 1	Os08g0192900	126.1	_TPAATK(ac)SQNDEPK_	-0.95134	1	2	714.852	3.52667	0.39	1.57667								0.110586						4.04274			0.44707	1.05126e-05	down
Q6Z2Z4	14	K	Eukaryotic initiation factor 4A-3	Os02g0146600	117.53	_(ac)AGMAPEGSQFDAK(ac)HYDSK_	1.5672	1	2	1011.95	2.48	2.00333	0.926667								0.807796	0.257271					0.462562	0.0201006	down	0.373656	0.00288397	down
Q6Z2Z4	299	K	Eukaryotic initiation factor 4A-3	Os02g0146600	76.282	_VDWLTDK(ac)MR_	-4.3705	1	2	603.303	1.35667	2.54667	0.84								1.87715	0.0726522					0.329843	0.0674834		0.619165	0.0477125	down
Q6Z308	354	K	Os02g0767100 protein	Os02g0767100	87.363	_VILHVYDTEESGAK(ac)R_	2.6246	1	3	586.972	4.63	0.756667	0.51								0.163427	0.122383					0.674009	0.0164249		0.110151	0.110428
Q6Z382	268	K	Coatomer subunit gamma-2	Os07g0201100	102.87	_NK(ac)AEMVILEAAR_	2.9109	1	2	693.874	1.18333	2.05	1.34								1.73239	0.0192061	up				0.653659	0.024038	down	1.13239	0.453297
Q6Z382	420	K	Coatomer subunit gamma-2	Os07g0201100	55.461	_EEGGFEYK(ac)K_	-0.14983	1	2	564.764	0.766667	1.56	1.39333								2.03478	0.147758					0.893162	0.667431		1.81739	0.00804348	up
Q6Z3X5	214	K	Os07g0695800 protein	Os07g0695800	116.52	_DKIETAK(ac)LK_	-1.29	1	2	544.322	6.67667	0.263333	0.19								0.0394408	0.0156784	down				0.721519			0.0284573
Q6Z3X5	508	K	Os07g0695800 protein	Os07g0695800	143.31	_MYQVIK(ac)NHPSSLK_	-1.1707	1	2	793.922	6.08	0.433333	0.193333								0.0712719	0.000235047	down				0.446154	0.0448045	down	0.0317982	0.00567602	down
Q6Z411	213	K	Chlorophyll a/b-binding protein	Os07g0558400	86.898	_NAELDPEK(ac)R_	-0.64633	1	2	557.28		0.395
Q6Z411	243	K	Chlorophyll a/b-binding protein	Os07g0558400	109.29	_LQLAEIK(ac)HAR_	2.6865	1	3	407.575		0.153333	0.04														0.26087	0.14057
Q6Z441	82	K	Homeodomain protein	Os02g0147800	137.73	_GSDAATGK(ac)SATGPTR_	1.0507	1	2	709.847	2.70333	1	3.34667								0.369914	0.00721041	down				3.34667	0.0255699	up	1.23798	0.229781
Q6Z4E4	443	K	Methylmalonate semi-aldehyde dehydrogenase	Os07g0188800	110.74	_NK(ac)YGNGASIFTTSGVSAR_	-0.73022	1	3	624.646	6.67333	0.323333									0.0484515	0.0174611	down
Q6Z4N6	57	K	Os07g0683900 protein	Os07g0683900	53.034	_DEHQHWFK(ac)DMR_	0.8891	1	3	524.233	1.08	2.90667									2.69136	0.0172566	up
Q6Z4N6	230	K	Os07g0683900 protein	Os07g0683900	107.09	_DDYQHWIK(ac)DMR_	-1.2137	1	2	774.849	1.28	2.53333	0.65								1.97917	0.0405541	up				0.256579			0.507812
Q6Z4N6	259	K	Os07g0683900 protein	Os07g0683900	60.541	_VTGEAIK(ac)HSTGQGHPVK_	-0.9587	1	3	596.651	1.24667	3.40333	0.663333								2.72995	0.0426174	up				0.194907	0.00289486	down	0.532086	0.444147
Q6Z6A7	248	K	Annexin	P0627E03.4	101.69	_YFEK(ac)VIR_	-0.20711	1	2	498.779			0.66	2.00619				3.03968
Q6Z718	271	K	Os02g0123500 protein	P0575F10.14	83.182	_NTVVIPK(ac)TSK_	0.01254	1	2	564.835	3.17667	1.21	0.74								0.380902	0.00305992	down				0.61157	0.0708627		0.232949	0.00136599	down
Q6Z7B0	452	K	Dnak-type molecular chaperone Bip	Os02g0115900	59.931	_NTVIPTK(ac)K_	-2.0229	1	2	471.785		3.43667
Q6Z7C5	1600	K	SNF2 domain/helicase domain-containing protein-like	OJ1399_H05.29	65.157	_GSGK(ac)YSIYR_	-0.084683	1	2	536.775	1.83667	1.21	2.46333								0.658802	0.0597904					2.03581	0.00401551	up	1.3412	0.0246882
Q6Z7C5	1703	K	SNF2 domain/helicase domain-containing protein-like	OJ1399_H05.29	53.034	_LPPPAPSSSSK(ac)K_	1.006	1	2	619.343	1.16	1.99667	1.76								1.72126	0.0121482	up				0.881469	0.592635		1.51724	0.227442
Q6Z7E6	210	K	Os02g0565000 protein	Os02g0565000	108.9	_TQFLPSSGVK(ac)R_	0.60682	1	2	631.349	1.56333	1.39	1.68								0.889126	0.377444					1.20863	0.543895		1.07463	0.806965
Q6Z8D4	190	K	Os02g0700000 protein	Os02g0700000	144.51	_EAEQYVLHAGSK(ac)R_	-1.2648	1	2	765.389	2.58333	0.593333	2.6								0.229677	0.0100128	down				4.38202	0.00203956	up	1.00645	0.973462
Q6Z8D4	228	K	Os02g0700000 protein	Os02g0700000	139.73	_HIQAGENLDSK(ac)EK_	-0.74146	1	2	755.878	2.05333	1.25	2.12								0.608766	0.012857	down				1.696	0.357223		1.03247	0.933643
Q6Z8F7	542	K	26S proteosome regulatory subunit-like	Os02g0697600	61.161	_LYLDK(ac)YIMK_	2.0321	1	2	614.836	6.35333	0.36	0.306667								0.0566632	0.00496265	down				0.851852	0.604999		0.0482686	0.0102735	down
Q6Z8Y5	14	K	Ribosomal protein L37	Os02g0111700	144.77	_NK(ac)THTLCVR_	-0.47396	1	2	585.806	2.22		2.32667																	1.04805	0.864774
Q6Z8Y5	52	K	Ribosomal protein L37	P0501G04.27	73.233	_YNWSVK(ac)AIR_	2.1136	1	2	589.819	1.66556		0.926667																	0.556371
Q6ZBH5	90	K	Os08g0544900 protein	Os08g0544900	84.753	_LEVGSETVIDK(ac)SK_	1.7397	1	2	723.888	0.41	1.26333	0.64								3.0813						0.506596	0.00795245	down	1.56098
Q6ZD98	55	K	Os08g0156700 protein	Os08g0156700	64.244	_K(ac)YSVRPNTGVVLPR_	1.4514	1	3	543.314	2.89333	1.16	1.405								0.400922						1.21121			0.485599	0.0370055	down
Q6ZDY8	527	K	Succinate dehydrogenase [ubiquinone] flavoprotein subunit, mitochondrial	SDH1	124.45	_LITK(ac)AWESYHDVK_	1.0102	1	2	816.425	4.51333	1.63667	0.246667								0.362629	0.00115064	down				0.150713	0.0307749	down	0.0546529	0.00320474	down
Q6ZDY8	603	K	Succinate dehydrogenase [ubiquinone] flavoprotein subunit, mitochondrial	SDH1	136.38	_HSLGYWENEK(ac)VR_	-2.9773	1	2	780.384	1.57937
Q6ZDY8	626	K	Succinate dehydrogenase [ubiquinone] flavoprotein subunit, mitochondrial	SDH1	136.36	_PVHMNTLDSEVESFPPK(ac)AR_	-1.9279	1	3	732.697	6.84	0.235									0.0343567	0.0265873	down
Q6ZG90	219	K	ATP synthase	Os02g0131300	140.24	_ECVEAMEVQLK(ac)R_	-2.6908	1	2	767.374	6.56	0.56									0.0853659	0.0136379	down
Q6ZH90	49	K	Os02g0122000 protein	Os02g0122000	49.595	_VFTK(ac)VGGHHQNEEFAVR_	0.7244	1	4	500.005	1.42	4.51667	1.52								3.18075	0.034515	up				0.336531			1.07042
Q6ZH98	44	K	Peptidyl-prolyl cis-trans isomerase	OJ1020_C02.14	104.43	_ALCTGEK(ac)GVGK_	-0.44977	1	2	581.3			0.891429	0.358095				0.401709	0.0376987	down
Q6ZHC0	8	K	Os02g0686600 protein	Os02g0686600	107.01	_(ac)AAAASPK(ac)R_	0.09784	1	2	428.238	1.80333	1.55333	1.21333								0.861368	0.219999					0.781116	0.145565		0.672828	0.0750313
Q6ZIA1	87	K	Os08g0530200 protein	Os08g0530200	74.929	_WPAK(ac)SAR_	0.62684	1	2	429.235	2.03	0.363333	1.97333								0.178982	0.00106093	down				5.43119	0.0258473	up	0.972085	0.870467
Q6ZJI9	64	K	Acyl carrier protein	Os08g0549300	99.375	_VCDIVK(ac)K_	-2.9979	1	2	452.252	2.48	4.54333	2.41								1.83199	0.0120708	up				0.530448			0.971774
Q6ZJI9	131	K	Acyl carrier protein	Os08g0549300	121.9	_LVEQK(ac)SAEAK_	0.32403	1	2	572.814	1.47	2.24667	0.653333								1.52834	0.0598137					0.290801	0.00558611	down	0.444444	0.0016341	down
Q6ZL16	324	K	Os07g0573800 protein	OJ1699_E05.22-1	145.43	_DVK(ac)TLIVEMLQAAK_	1.8225	1	2	800.953	2.75	2.13333									0.775758	0.313609
Q6ZL89	723	K	Os07g0578300 protein	OJ1199_H01.105	83.856	_VTVRPATLEFK(ac)EK_	-0.206	1	2	780.443		1.4
Q6ZLB8	110	K	Os07g0180900 protein	Os07g0180900	111.61	_M(ox)FAPTK(ac)TWR_	-3.8059	1	2	598.3	2.48333	1.05	2.245								0.422819	0.0113707	down				2.1381	0.514903		0.904027	0.827374
Q75G91	141	K	40S ribosomal protein S3, putative, expressed	Os03g0577000	58.172	_GCEVIVSGK(ac)LR_	1.8088	1	2	630.342	1.57	2.63333	1.23667								1.67728	0.115744					0.46962	0.0197774	down	0.787686	0.118913
Q75GB3	456	K	Os05g0230600 protein	Os05g0230600	94.407	_GHMLK(ac)LK_	-0.76824	1	2	434.757	3.21667	1.21	0.78								0.376166	0.00486666	down				0.644628	0.172316		0.242487	0.00864801	down
Q75I90	177	K	Eukaryotic peptide chain release factor subunit 1-2, putative, expressed	OSJNBa0004L11.18	66.692	_FTVDLPK(ac)K_	4.6505	1	2	495.287	1.09	4.97667									4.56575	0.000851514	up
Q75I93	168	K	Beta-glucosidase 7	BGLU7	60.045	_K(ac)YGGWLNAK_	-0.75876	1	2	539.788		5.745
Q75I93	197	K	Beta-glucosidase 7	BGLU7	84.821	_VK(ac)HWFTFNEPR_	-2.8364	1	3	501.589		5.79	1.21333														0.209557	0.0203584	down
Q75I93	221	K	Beta-glucosidase 7	BGLU7	143.93	_IVALLGYDQGTNPPK(ac)R_	1.8521	1	2	892.489	0.546667	3.78667	1.07333								6.92683	0.00186698	up				0.283451	0.00320359	down	1.96341	0.0308169	up
Q75IK4	292	K	Os05g0209600 protein	Os05g0209600	71.888	_SPQNFGLK(ac)YGLK_	-1.9318	1	2	697.377	1.10333	4.07333									3.69184	0.0638261
Q75IQ4	134	K	Outer envelope pore protein 24, chloroplastic	OEP24	55.04	_VK(ac)YSYAHGQDR_	-1.8499	1	3	455.89	1.27667	1.655	0.903333								1.29634	0.545637					0.545821	0.0667212		0.707572	0.417288
Q75K90	143	K	Phosphoglycerate kinase	OJ1118_C04.1	51.03	_SVGDLTAADLEGK(ac)R_	3.1059	1	2	737.381		0.585	0.14														0.239316
Q75KD7	115	K	AOC	LOC_Os03g32314	98.044	_LYSGSLDK(ac)R_	0.78626	1	2	540.788	2.78667	2.30333	0.5								0.826555	0.297752					0.217077			0.179426
Q75LL6	281	K	Transcriptional adapter ADA2	ADA2	184.22	_YSADEGPSLTELSGYNSK(ac)R_	0.078615	1	2	1058.5	1.26667	1.40667	1.17667								1.11053	0.709659					0.836493	0.500696		0.928947	0.70594
Q75LL6	425	K	Transcriptional adapter ADA2	ADA2	68.657	_EHEVNAQK(ac)AK_	-1.4864	1	2	598.307	1.935	1.54	3.37667								0.795866						2.19264			1.74505	0.20955
Q75LL6	457	K	Transcriptional adapter ADA2	ADA2	122.7	_IESDGNLDQK(ac)K_	-0.87959	1	2	644.823	1.21333	1.05333	2.53								0.868132	0.509076					2.4019	0.00429112	up	2.08516	0.00294409	up
Q75LR5	14	K	40S ribosomal protein S6	Os03g0390000	99.844	_FNIANPTTGCQK(ac)K_	-3.487	1	2	760.88	2.60667	0.73	1.23								0.280051	0.062829					1.68493	0.00105863	up	0.471867	0.111088
Q75LR5	23	K	40S ribosomal protein S6	Os03g0390000	98.105	_KLEIDDDQK(ac)LR_	0.62799	1	2	707.88	1.96	0.49	1.3								0.25	0.0176357	down				2.65306	0.00499723	up	0.663265	0.202753
Q75M08	217	K	Protein disulfide isomerase-like 2-1	PDIL2-1	77.027	_HTALAEK(ac)YGVSGFPTLK_	0.36798	1	3	621		6.22
Q7EYM8	127	K	Os08g0379400 protein	Os08g0379400	111.79	_VAAAALNPVDAK(ac)R_	-1.3807	1	2	669.38		0.56
Q7EZD2	247	K	Os08g0158500 protein	P0498E12.110	157.37	_GEAEAILAK(ac)SEATAR_	1.7007	1	2	779.907	6.51	0.28	0.0666667								0.0430108	0.0173766	down				0.238095	0.00474467	down	0.0102407	0.0162728	down
Q7EZD2	288	K	Os08g0158500 protein	P0498E12.110	75.213	_AFANLAK(ac)K_	-0.97598	1	2	452.766	5.62	1.48	1.19								0.263345	0.00373769	down				0.804054			0.211744
Q7EZJ3	171	K	Putative valyl-tRNA synthetase	P0428D12.115	92.781	_EK(ac)YGSTITNQIK_	0.23776	1	2	712.375	4.29667	0.59									0.137316
Q7F1F2	278	K	Os08g0525600 protein	OJ1191_A10.119	69.721	_TVTEIGDDK(ac)K_	-0.039814	1	2	574.296	1.33333	2.62333	1.68								1.9675	0.0340303	up				0.640407			1.26
Q7F1F2	472	K	Os08g0525600 protein	OJ1191_A10.119	94.309	_LKDYK(ac)QAEK_	-0.55474	0.999881	2	582.817	1.22	3.21667	1.62667								2.63661	0.0019785	up				0.505699	0.064891		1.33333	0.402993
Q7F1F2	480	K	Os08g0525600 protein	OJ1191_A10.119	135.91	_LCTK(ac)VLELDSQNVK_	-2.4156	1	2	844.948	1.75	2.56	1.85333								1.46286	0.254981					0.723958	0.281687		1.05905	0.865328
Q7F280	238	K	Isocitrate dehydrogenase [NADP]	Os01g0654500	91.812	_SK(ac)FEAAGIWYEHR_	-1.0894	1	2	818.399	0.97	1.89	0.62								1.94845	0.149527					0.328042	0.0555382		0.639175	0.237081
Q7F2G3	86	K	Carbonic anhydrase	Os01g0639900	97.565	_FK(ac)TEFYDK_	1.3432	1	2	560.271	0.07	0.203333									2.90476
Q7F2L6	180	K	Cytochrome f	petA	76.759	_DVHFLK(ac)YPIYVGGNR_	-1.7	1	3	607.321	0.35	0.926667									2.64762
Q7F8R1	468	K	Citrate synthase	P0437H03.132	127.52	_SVTMEWLENHCK(ac)K_	1.3669	1	2	852.398	6.98	2.34667									0.336199	0.0047529	down
Q7FAH2	67	K	Glyceraldehyde-3-phosphate dehydrogenase 2, cytosolic	GAPC2	79.286	_DSK(ac)TLLFGEK_	2.8699	1	2	590.316	2.40667	2.13	0.616667								0.885042	0.59803					0.289515	0.0356042	down	0.256233	0.0439799	down
Q7FAT6	469	K	OSJNBa0010H02.6 protein	Os04g0551800	118.03	_DATELVAK(ac)LR_	0.84137	1	2	579.33	2.35	1.96	1.00667								0.834043	0.395655					0.513605	0.0620866		0.428369	0.00856876	down
Q7G8Y3	1088	K	Probable chromatin-remodeling complex ATPase chain	Os01g0367900	134.06	_VSEGETTPSNSFK(ac)R_	0.52504	1	2	790.881	1.29333	0.405	4.49								0.313144	0.00496871	down				11.0864	0.00223987	up	3.47165	0.00964571	up
Q7GBK0	23	K	Histone H2B.7	H2B.7	176.42	_KPAEEEPAAEK(ac)AEK_	-1.2232	1	2	784.894	0.906667	1.14	1.23333								1.25735	0.221023					1.08187	0.510352		1.36029	0.0984479
Q7GBK0	26	K	Histone H2B.7	H2B.7	82.609	_KPAEEEPAAEK(ac)AEK(ac)APAGK_	2.3349	1	3	679.016	0.82	1.27667	1.35								1.55691	0.225058					1.05744	0.838716		1.64634	0.0505728
Q7GD79	102	K	GTP-binding nuclear protein Ran-2	RAN2	118.9	_LTYK(ac)NVPTWHR_	-1.5798	1	2	728.888	0.966667	1.80667	1.16								1.86897	0.00785263	up				0.642066	0.0370521	down	1.2	0.402333
Q7X752	81	K	OSJNBb0070J16.13 protein	Os04g0515300	83.862	_AMEEADVK(ac)NK_	-0.79444	1	2	588.782	2.51	1.11667	1.2								0.444887	0.0033263	down				1.07463	0.596985		0.478088	0.00686171	down
Q7X7G8	497	K	OSJNBa0083N12.2 protein	OsJ_16022	91.812	_RPMGK(ac)TDGNISLDR_	0.86442	1	2	801.407	4.37		2.63																	0.601831	0.0207713	down
Q7X7K7	391	K	OJ991214_12.19 protein	OJ991214_12.19	88.83	_AAK(ac)TLRSELSEDK_	-0.86803	1	2	745.396	1.14	0.94	1.84667								0.824561	0.155082					1.96454	0.0626677		1.61988	0.171508
Q7X8U6	196	K	OSJNBa0076N16.8 protein	Os04g0490400	82.417	_VVTK(ac)SAEDFK_	0.18554	1	2	583.309	6.23333	0.683333									0.109626	0.000157695	down
Q7X9A7	173	K	60 kDa chaperonin alpha subunit	LOC_Os03g64210	115.33	_TVHSLVEELEK(ac)K_	-0.26413	1	3	485.268		5.05	0.705	1				1.41844						0.19802			0.139604	0.0198425	down
Q7X9A7	470	K	60 kDa chaperonin alpha subunit	LOC_Os03g64210	56.258	_FVPAIK(ac)EK_	-0.82181	1	2	487.289	2.06	1.91	0.603333								0.927184	0.787413					0.315881	0.0652098		0.29288	0.000785883	down
Q7XB58	266	K	Putative TATA box binding protein-associated factor	P0431A02.36	135.1	_DK(ac)FVGTTGK(ac)NMK_	0.88307	1	2	705.358	1.8	0.933333	2.19667								0.518519	0.0117501	down				2.35357	0.00395049	up	1.22037	0.17385
Q7XB58	273	K	Putative TATA box binding protein-associated factor	P0431A02.36	135.1	_FVGTTGK(ac)NMK_	2.193	1	2	562.792	1.49667	0.766667	2.89								0.512249	0.128758					3.76957	0.00834261	up	1.93096	0.0219456	up
Q7XCK0	79	K	Glutathione S-transferase	OSJNBb0015I11.25	78.77	_HIADK(ac)YK_	-1.4172	1	2	458.748	0.676667	2.19333	1.85667								3.24138	0.00113959	up				0.846505	0.127922		2.74384	0.000543774	up
Q7XCR5	129	K	Expressed protein	LOC_Os10g37430	106.04	_ILSFAAK(ac)R_	0.45421	1	2	474.287	1.82333	1.24333	1.32667								0.681901	0.0654934					1.06702	0.586027		0.727605	0.122085
Q7XDC8	208	K	Malate dehydrogenase, cytoplasmic	Os10g0478200	91.867	_TPSGEK(ac)PVR_	1.164	1	2	506.775		4.22	0.79	2.2419				2.83785						0.531257	0.00812757	down	0.187204
Q7XDI5	188	K	Os10g0470900 protein	Os10g0470900	60.364	_VLHK(ac)TFHDLSGK_	-0.31273	1	3	475.261	0.663333	2.61333	1.42								3.9397	0.0354896	up				0.543367	0.0914916		2.1407	0.000191904	up
Q7XEM9	197	K	Glutathione reductase, chloroplast, putative, expressed	LOC_Os10g28000	51.591	_MDK(ac)HGAIVVDEFSR_	-0.9782	1	2	823.404	6.41		1.08																	0.168487
Q7XEQ3	19	K	40S ribosomal protein S17-4, putative, expressed	Os10g0411800	88.495	_QVIEK(ac)YYSR_	3.3202	1	2	614.322	2.67	1.53333	1.275								0.574282	0.0442919	down				0.831522	0.254065		0.477528	0.0625277
Q7XHN3	159	K	Early nodulin 8-like protein	OJ1113_E01.105-2	116.73	_SCDDPLK(ac)R_	0.76252	1	2	516.743	0.15	4.07333	0.863333								27.1556	0.0213753	up				0.211948	0.0320435	down	5.75556	0.0137516	up
Q7XIK5	57	K	Os04g0613600 protein	OJ1773_H01.103	81.625	_EAIEGTYIDK(ac)K_	1.4285	1	2	654.838	1.53667	1.06	1.56667								0.689805	0.123622					1.47799	0.104216		1.01952	0.860186
Q7XJB4	15	K	60S ribosomal protein L13	Os03g0576700	129.77	_K(ac)HWQNYVK_	-0.22641	1	2	572.799	1.9254		0.342857																	0.178071
Q7XKA7	231	K	OSJNBb0020J19.2 protein	OSJNBb0020J19.2	128.36	_DSNIPLDTK(ac)HPR_	-0.87545	1	3	478.916	1.49	0.98	1.67								0.657718	0.150518					1.70408	0.218333		1.12081	0.707447
Q7XKB5	414	K	Pyruvate kinase	Os04g0677500	71.342	_LVAK(ac)YRPR_	2.3938	1	2	522.819	2.22	3.27667	1.75								1.47598	0.0322915					0.534079			0.788288
Q7XLF5	151	K	OSJNBa0013A04.14 protein	OSJNBa0013A04.14	44.925	_FPWITEQVWEEFCEK(ac)K_	1.1253	1	2	1099.52	1.77	1.42	2.2								0.80226	0.342014					1.5493	0.274478		1.24294	0.48563
Q7XLG5	320	K	OSJNBa0039C07.11 protein	OSJNBa0039C07.11	69.554	_EQQLTGK(ac)SAMK_	-2.9404	1	2	631.824	3.72667	5.82	2								1.56172						0.343643			0.536673	0.00193188	down
Q7XLR1	237	K	Probable aquaporin PIP2-6	PIP2-6	84.479	_SIGAAVIYNQK(ac)K_	-1.0779	1	2	667.377		1.89333	2.60333														1.375	0.033473
Q7XMK5	189	K	OSJNBb0039L24.13 protein	Os04g0533300	74.376	_AEEM(ox)AAK(ac)YR_	0.92855	1	2	563.764				1.15635
Q7XN06	383	K	Glutamate dehydrogenase	OSJNBb0038F03.5	65.232	_AMCK(ac)SHDCNLR_	-0.046127	1	3	478.541	3.91333	1.74									0.444634	0.00315628	down
Q7XPN4	229	K	OSJNBa0060D06.10 protein	Os04g0652700	79.089	_TCADK(ac)YAEESAK_	1.4236	1	2	707.811		4.08667	0.526667	2.3				4.36709	0.000218987	up				0.562806	0.196103		0.128874	0.0509392
Q7XPR2	322	K	Aminomethyltransferase	Os04g0623800	83.647	_QLQEGPK(ac)IR_	2.8222	1	2	555.817		2.24
Q7XRB6	447	K	OSJNBa0006B20.1 protein	Os04g0435700	124.78	_GNGADANVPENDVK(ac)R_	-0.18161	1	2	799.382	0.346667	2.85667	0.93								8.24038	0.0207786	up				0.325554	0.0469964	down	2.68269	0.0269035	up
Q7XRT0	282	K	OSJNBa0042F21.13 protein	Os04g0234600	60.064	_LINYYVK(ac)EK_	1.7613	1	2	606.337		1.16667
Q7XRT0	317	K	OSJNBa0042F21.13 protein	Os04g0234600	102.5	_GIFTNVTSPTAK(ac)AK_	0.74755	1	2	738.906		0.536667
Q7XSR8	241	K	OSJNBa0041A02.19 protein	OSJNBa0041A02.19	89.029	_IAIIDHEK(ac)K_	1.4036	1	2	554.822		5.42333
Q7XUA1	101	K	OSJNBa0019D11.5 protein	Os04g0520000	93.374	_VIEIAPK(ac)R_	-2.8967	1	2	484.3	2.87333	1.28	1.095								0.445476	0.00245774	down				0.855469	0.181613		0.38109	0.00886522	down
Q7XUY5	69	K	OSJNBb0048E02.12 protein	Os04g0465600	81.904	_YTEGVPMVTFAK(ac)EK_	-0.77483	1	2	821.413		1.47333	1.185														0.804299	0.265473
Q7XUY5	79	K	OSJNBb0048E02.12 protein	Os04g0465600	158.42	_EKVEVADDEK(ac)K_	0.87716	1	2	666.338		0.92	0.78														0.847826	0.251625
Q7XV11	224	K	OSJNBa0036B21.6 protein	Os04g0457000	130.27	_LAEIK(ac)HAR_	-0.64678	1	2	490.288		0.323333
Q7XV86	405	K	Calnexin	Os04g0402100	79.474	_YEVEK(ac)EK_	0.24117	1	2	483.743	0.74	1.38	1.45								1.86486	0.0428952	up				1.05072	0.87266		1.95946	0.089243
Q7XVM2	149	K	OSJNBa0072K14.5 protein	Os04g0394200	63.979	_VAIISK(ac)SAAPAETHVAPSEDSTPK_	0.75013	1	3	816.759	1.86667	5.13									2.74821	0.00102503	up
Q7XVM2	183	K	OSJNBa0072K14.5 protein	Os04g0394200	97.798	_LEEK(ac)SPK_	0.92572	1	2	436.74	5.02	1.37	0.25								0.272908	0.028218	down				0.182482	0.000106758	down	0.0498008	0.016669	down
Q7XVM2	256	K	OSJNBa0072K14.5 protein	Os04g0394200	59.418	_SDYK(ac)DEFVTK_	0.29177	1	2	637.301	3.97667	1.90333	0.4								0.478625	0.0243494	down				0.210158	0.000206157	down	0.100587	0.000491516	down
Q7XVM2	262	K	OSJNBa0072K14.5 protein	Os04g0394200	96.247	_SDYKDEFVTK(ac)HGVK_	-0.22016	1	2	847.923	1.05667	3.9	0.38								3.69085	0.00294894	up				0.0974359			0.359621
Q7XXS0	150	K	Os08g0478200 protein	Os08g0478200	72.793	_NISTMTADEYFAK(ac)HPEVK_	-2.2528	1	3	708.342	5.59	0.553333	0.27								0.0989863	0.0547837					0.487952	0.0486184	down	0.0483005	0.0493622	down
Q7XXS0	157	K	Os08g0478200 protein	Os08g0478200	56.432	_QK(ac)FDDEIR_	1.1119	1	2	546.77	4.78	0.79	0.4								0.165272	0.000889668	down				0.506329			0.083682
Q7XZW4	96	K	Cytochrome c oxidase	LOC_Os03g56190	68.856	_EFPWGPDGLFENK(ac)HH_	2.3055	1	3	617.953		6.98	2.8														0.401146
Q84M35	61	K	40S ribosomal protein S2, putative, expressed	Os03g0807800	55.755	_FSK(ac)IEEIYLHSLPVK_	-2.0471	1	3	615.677	2.74667	2.62667	1.265								0.956311	0.819205					0.481599	0.0226222	down	0.460558	0.077498
Q84MP7	22	K	Probable histone H2A variant 3	Os03g0743400	128.08	_TTAAK(ac)SAEK(ac)DK_	2.3785	1	2	617.32	1.28333	1.73333	1.33								1.35065	0.13158					0.767308	0.156579		1.03636	0.860283
Q84P97	247	K	Mitochondrial outer membrane protein porin 5	VDAC5	104.59	_LAALLQHEVK(ac)PK_	2.9129	1	2	694.917	2.28333	2.28333	0.533333								1	1					0.233577	0.0119582	down	0.233577	0.00655356	down
Q84PB3	345	K	Eukaryotic translation initiation factor isoform 4G-1	Os04g0499300	56.916	_LIGELLK(ac)QK_	3.9665	1	2	542.342	1.24	2.74	1.68333								2.20968	0.00403939	up				0.614355	0.077982		1.35753	0.30977
Q84Q77	115	K	17.9 kDa class I heat shock protein	HSP17.9A	110.63	_SSGK(ac)FLR_	3.0528	1	2	418.735	4.16667		2.18667																	0.5248	0.0284571	down
Q84QW3	30	K	Putative ribosomal protein L32	OJ1191_A10.105	88.495	_YLCLK(ac)PSWR_	0.4633	1	2	632.829	2.01143
Q84R32	160	K	CBS domain containing protein, expressed	OSJNBb0016H12.19	114.72	_VLQAM(ox)QLMTEK(ac)R_	2.1037	1	2	753.394	1.01667	4.53	0.35								4.45574	6.53134e-05	up				0.0772627	0.000344712	down	0.344262	0.0172831	down
Q84SC3	56	K	Os08g0162800 protein	P0577B11.140	66.799	_AK(ac)WDAWK_	2.1144	1	2	473.743	0.603333	1.96333	1.12667								3.25414	0.00542993	up				0.573854	0.0587824		1.8674	0.0768805
Q84T03	381	K	DEAD-box ATP-dependent RNA helicase 27	Os03g0802700	119.38	_FHAELLNFLQIECSDIHGK(ac)QK_	-0.69595	1	3	857.1	2.94667		1.19333																	0.404977	0.0249909	down
Q84VC8	109	K	Gamma hydroxybutyrate dehydrogenase-like protein	Os02g0562700	110.12	_ISEAIK(ac)QK_	0.82527	1	2	479.782	0.58	3.16	0.85								5.44828	0.000585695	up				0.268987	0.000154642	down	1.46552	0.303095
Q84ZK1	12	K	Eukaryotic translation initiation factor 5A	P0453E05.118	221.37	_(ac)SDSEEHHFESK(ac)ADAGASK_	-1.1394	1	2	1008.43	0.62	5.51667	0.313333								8.89785	0.0674358					0.0567976	0.0600715		0.505376	0.0580769
Q84ZK1	50	K	Eukaryotic translation initiation factor 5A	P0453E05.118	74.611	_VVEVSTSK(ac)TGK_	-3.1547	1	2	588.827	0.806667	2.87333	0.776667								3.56198	0.0139806	up				0.270302	0.0136934	down	0.96281	0.307692
Q851Y8	129	K	Elongation factor Tu	Os03g0851100	68.481	_GITIATAHVEYETAK(ac)R_	-1.9418	1	3	601.32	1.8	4.80333									2.66852	0.0356808	up
Q8GTK4	101	K	Os07g0141400 protein	OJ1351_C05.112	97.163	_LLIPSK(ac)WNPSK_	1.0568	1	2	662.885		1.46667
Q8GTK4	106	K	Os07g0141400 protein	OJ1351_C05.112	86.095	_WNPSK(ac)ER_	0.48051	1	2	479.741		1.985	0.69														0.347607
Q8GTK8	364	K	Os07g0212200 protein	OJ1664_D08.107	66.004	_SSTNLPEDLK(ac)ER_	2.222	1	2	715.86	0.87	0.985									1.13218
Q8GTZ2	32	K	Putative CELL DIVISION CONTROL PROTEIN 2 HOMOLOG 1	OJ1384D03.15	66.989	_VTNETIALK(ac)K_	-1.097	1	2	579.84	3.82333	2.06667	0.823333								0.540541	0.00396898	down				0.398387	0.000669373	down	0.215344	0.00783172	down
Q8H060	528	K	Os03g0207900 protein	OSJNBa0014O06.12	104.82	_GLELQQAEK(ac)GK_	0.45037	1	2	621.838	0.783333	0.85	3.68333								1.08511	0.589832					4.33333	1.51192e-05	up	4.70213	4.35925e-06	up
Q8H2J8	51	K	40S ribosomal protein S12	OSJNBa0016A21.128-2	83.826	_AIEK(ac)HAAQLCVLAEDCDQPDYVK_	1.4194	1	3	905.763	1.37667	3.44667	0.72								2.50363	0.00584466	up				0.208897	0.00102486	down	0.523002	0.0654965
Q8H2J8	106	K	40S ribosomal protein S12	OSJNBa0016A21.128-2	111.95	_IDSEGK(ac)AR_	0.76726	1	2	459.238	1.82667	2.03	0.706667								1.11131	0.647573					0.348112	0.00575868	down	0.386861	0.0374445	down
Q8H2T7	343	K	Os07g0645400 protein	P0503D09.102	90.05	_ELIEK(ac)HCGGVR_	-0.21867	1	2	670.343	1.745	5.83667									3.34479	0.0297598	up
Q8H383	169	K	PHD finger protein ALFIN-LIKE 2	Os07g0233300	112.83	_ANDVQTK(ac)TSR_	2.1847	1	2	581.297	2	1.17	1.83333								0.585	0.0180165	down				1.56695	0.0374824	up	0.916667	0.505403
Q8H3M0	158	K	Os08g0428800 protein	P0479C08.106	102.5	_TAPAPPPAAGDGSAPVK(ac)R_	-0.24641	1	2	851.45	1.37	0.423333	4.06667								0.309002	0.0954812					9.6063	0.000380316	up	2.96837	0.00732551	up
Q8H4Q9	9	K	GTP-binding protein Rab6	OJ1457_D07.114	76.943	_APVSALAK(ac)YK_	1.9693	1	2	545.319	0.615	2.71333	1								4.41192	0.00292232	up				0.36855	0.0012629	down	1.62602	0.112371
Q8H4V1	349	K	Os08g0366000 protein	OJ1484_G09.129-1	46.88	_DAK(ac)HYIEFWK_	-0.53369	1	2	689.843	1.805	3.05333	1.08								1.6916	0.140097					0.353712	0.0256598	down	0.598338	0.315817
Q8H7W4	20	K	Putative uncharacterized protein OSJNBa0064E16.13	OSJNBa0064E16.13	155.86	_(ac)MESSSSAAAAVDGEDGGGSK(ac)R_	-2.042	1	2	1026.94	2.10667	2.11333	1.1								1.00316	0.98869					0.520505	0.0849918		0.522152	0.0425679	down
Q8H852	266	K	Coatomer subunit gamma-1	Os03g0227000	49.298	_HK(ac)SEMVILEAAR_	2.0806	1	3	475.922		2.97	1.84														0.619529
Q8H8T0	284	K	UDP-arabinopyranose mutase 1	UAM1	61.56	_ASNPFVNLK(ac)K_	-1.8406	1	2	580.327	1.655	2.79667	1.9								1.68983	0.00696828	up				0.67938			1.14804
Q8H8U7	208	K	Expressed protein	LOC_Os03g17450	104.11	_VVLVK(ac)FR_	-1.396	1	2	451.795	4.51	0.795	1.16								0.176275	0.0306282	down				1.45912	0.356447		0.257206	0.0424993	down
Q8H903	256	K	60 kDa chaperonin	Os10g0462900	90.707	_CELDDPLILIHDK(ac)K_	1.4832	1	2	875.956	2.16667	2.53667	0.553333								1.17077	0.209544					0.218134	0.00053339	down	0.255385	0.00373811	down
Q8H903	370	K	60 kDa chaperonin	Os10g0462900	99.941	_DDTVILDGAGDK(ac)K_	0.47222	1	2	694.849	5.76	0.53									0.0920139
Q8HCN3	384	K	Cytochrome b	cob	107.09	_GIPK(ac)YYTDETHR_	-2.7176	1	2	761.37	5.37	0.616667	0.476667								0.114836	0.000476994	down				0.772973	0.617368		0.0887647	0.000247083	down
Q8L4L4	188	K	60S ribosomal protein L5-2	RPL5B	140.24	_DEK(ac)QLDSDIHR_	0.20007	1	2	699.336	0.75		2.96667																	3.95556	0.337258
Q8L6I2	440	K	Plasma membrane ATPase	a2	65.423	_GAPEQILNLAHNK(ac)TEIER_	-1.2726	1	3	692.368		5.09333
Q8LI30	275	K	4-alpha-glucanotransferase DPE1, chloroplastic/amyloplastic	DPE1	83.862	_ALEDIYQK(ac)QK_	1.3489	1	2	639.34		2.37
Q8LJJ9	245	K	Stearoyl-[acyl-carrier-protein] 9-desaturase 1, chloroplastic	Os01g0880800	127.87	_TCGTIAADEK(ac)R_	0.61445	1	2	632.304	3.19667
Q8LMR0	227	K	Phosphoserine aminotransferase	Os03g0157900	60.436	_DYPEPK(ac)NK_	3.1236	1	2	516.753	3.95	1.5	1.32								0.379747	0.00901973	down				0.88			0.334177
Q8LQ68	385	K	Hexokinase-6	HXK6	110.63	_HLGAK(ac)LK_	-0.13888	1	2	404.756	0.245	2.61333	0.683333								10.6667	0.00843144	up				0.26148	0.0230001	down	2.78912	0.00527081	up
Q8LQ68	457	K	Hexokinase-6	HXK6	95.57	_TVIALDGGLYEHYK(ac)K_	0.51422	1	3	583.645	0.175	2.22	0.346667								12.6857	0.000882751	up				0.156156	0.000137592	down	1.98095	0.107531
Q8S270	201	K	Putative single myb histone 6	P0415C01.11	113.25	_IAPSSNSSGGK(ac)SIK_	1.3577	1	2	687.865	0.73	1.7	2.32667								2.32877	0.0132189	up				1.36863	0.0767195		3.18721	0.00493869	up
Q8S3P2	143	K	OSJNBa0011F23.19 protein	24K23.15	69.864	_IFHDTEPGPAAK(ac)R_	-0.78803	1	3	494.256	1.00667	1.17333	2.61667								1.16556	0.495666					2.23011	0.0220608	up	2.59934	0.00971414	up
Q8S6F2	227	K	Os10g0356000 protein	OSJNBb0075K12.39	101.53	_AIYK(ac)SQAETGEIK_	-1.4949	1	2	740.388		0.733333
Q8S6F2	466	K	Os10g0356000 protein	OSJNBb0075K12.39	102.4	_AIK(ac)FEFEPVDK_	-0.4237	1	2	682.858	0.146667	0.716667	0.55								4.88636	0.0274196	up				0.767442			3.75
Q8S6F3	495	K	ATP synthase subunit beta	OSJNBb0075K12.38	107.06	_AINLEEENK(ac)LK_	-3.1967	1	2	671.864	0.09	0.78	0.25								8.66667						0.320513			2.77778
Q8S6F4	11	K	Putative atpE; ATPase epsilon subunit from chromosome 10 chloroplast insertion	OSJNBb0075K12.37	72.2	_LNLYVLTPK(ac)R_	2.8945	1	2	629.88		0.4	0.383333														0.958333	0.798524
Q8S7J1	100	K	Putative pyridoxamine 5-phosphate oxidase	OsJ_31311	119.41	_PSVCYPK(ac)R_	0.582	1	2	524.766	3.19	2.87333	0.95								0.900731						0.330626	0.0248537	down	0.297806
Q8S7Q0	476	K	Eukaryotic translation initiation factor 3 subunit B	Os10g0569200	55.98	_IIAFAWEPK(ac)GHR_	1.9888	1	3	489.602	1.70333	4.41667	1.32								2.59295	0.018452	up				0.298868	0.0335748	down	0.774951	0.397567
Q8S857	18	K	Probable histone H2A variant 2	Os10g0418000	104.21	_GLLAAK(ac)TTAAK(ac)AAADK_	-3.1106	1	2	792.951	1.28	1.27	1.90333								0.992188	0.959271					1.49869	0.0177682		1.48698	0.0579074
Q8SA35	48	K	Os01g0659200 protein	Os01g0659200	67.334	_LQLVEAEK(ac)K_	1.6371	1	2	550.322	1.59	5.94									3.73585	0.0454425	up
Q8SA35	111	K	Os01g0659200 protein	Os01g0659200	158.31	_VSHNHHEYK(ac)NLLK_	-0.027235	1	3	554.29	1.21333	3.10667	0.976667								2.56044	0.128955					0.314378	0.106907		0.804945	0.0766585
Q8W0C5	135	K	4-hydroxy-4-methyl-2-oxoglutarate aldolase	Os01g0722800	54.281	_GIGEK(ac)HVPVTIAGTR_	0.669	1	3	526.298	1.75	4.27									2.44
Q8W3D0	99	K	Probable pyridoxal 5'-phosphate synthase subunit PDX1.2	PDX12	63.624	_SVTIPVMAK(ac)AR_	-1.7372	1	2	607.85		0.406667
Q8W3D9	343	K	Protochlorophyllide reductase B, chloroplastic	PORB	68.536	_GYVSEEEAGK(ac)R_	1.7777	1	2	633.802	0.185	0.99	4.24								5.35135	0.254078					4.28283	0.0450878	up	22.9189	0.017104	up
Q8W3J0	182	K	Os03g0278000 protein	UXS-3	129.47	_SCYDEGK(ac)R_	0.54665	1	2	528.724		3.24667	1.24667	0.84				0.673797						0.258727			0.383984	0.0023241	down
Q8W425	107	K	26S proteasome non-ATPase regulatory subunit 6	RPN7	86.114	_EAHLAK(ac)SLYFIR_	-2.7917	1	3	497.277	1.06333	5.50667									5.17868	0.0124884	up
Q93VT8	266	K	ATP-citrate synthase beta chain protein 1	ACLB-1	110.91	_LFK(ac)SEVQFGHAGAK_	-1.3754	1	2	780.912	1.19667	2.55333	0.793333								2.1337	0.0655458					0.310705	0.0371167	down	0.662953	0.209748
Q93VT8	590	K	ATP-citrate synthase beta chain protein 1	ACLB-1	141.58	_SIGLIGHTFDQK(ac)R_	1.4425	1	3	505.276			2.87381	0.801587				0.278928	0.0286952	down
Q93WM3	386	K	Os01g0372700 protein	Os01g0372700	109.79	_NYDK(ac)TAIER_	0.42248	1	2	576.288	1.42	2.28	0.943333								1.60563	0.234074					0.413743	0.0643057		0.664319	0.0409551	down
Q93X08	150	K	Os09g0553200 protein	UGP	118.37	_IVEK(ac)YSNSNIEIHTFNQSQYPR_	0.37986	1	3	903.78	1.56	6.43	1.11								4.12179						0.172628	0.000949097	down	0.711538
Q93X08	285	K	Os09g0553200 protein	UGP	46.818	_VQLLEIAQVPDEHVNEFK(ac)SIEK_	-2.48	1	3	869.794	1.27	5.32667	1.23								4.19423	0.0178436	up				0.230914	0.0248989	down	0.968504	0.803884
Q943L0	182	K	Os01g0839900 protein	Os01g0839900	153.72	_TPAGSVVACK(ac)SGCEAFR_	0.10894	1	2	919.93	6.06	0.74	0.693333								0.122112						0.936937			0.114411	0.0306136	down
Q943L0	209	K	Os01g0839900 protein	Os01g0839900	67.334	_SSK(ac)YSEFFK_	-2.9088	1	2	582.782	6.15667	0.413333	0.485								0.0671359	0.0169971	down				1.17339	0.261595		0.0787764	0.0102176	down
Q943L0	215	K	Os01g0839900 protein	Os01g0839900	158.12	_YSEFFK(ac)R_	-2.9736	1	2	509.753	6.16667		1.01																	0.163784	0.00585788	down
Q943L0	242	K	Os01g0839900 protein	Os01g0839900	81.297	_ELK(ac)VIFCH_	3.6435	1	2	544.284	6.25667	0.32	0.35								0.0511454	0.0309989	down				1.09375	0.434451		0.0559403	0.0313138	down
Q943W1	153	K	Os01g0501800 protein	Os01g0501800	130.61	_AEGVAK(ac)NAPPEFQK_	-0.15417	1	2	764.394		0.963333
Q948T6	19	K	Lactoylglutathione lyase	GLX-I	81.625	_SPEVVLEWPK(ac)K_	3.2113	1	2	677.374	0.95	3.51333									3.69825	0.0347463	up
Q94CN1	688	K	Os01g0348600 protein	Os01g0348600	93.345	_YIHDK(ac)LEVWAK_	1.7934	1	3	481.926		3.65667
Q94DH6	14	K	Os01g0971500 protein	Os01g0971500	164.48	_VLTLEEVSK(ac)HNTK_	2.5231	1	2	770.422	0.55	1.72667	1.1								3.13939	0.00405392	up				0.637066	0.00547374	down	2	0.0389868	up
Q94DM7	24	K	Os01g0962600 protein	Os01g0962600	133.05	_YLFHEGVLYAK(ac)K_	1.8472	1	3	503.942	6.15333	0.393333	0.365								0.063922	0.000121688	down				0.927966	0.842057		0.0593174	0.00143361	down
Q94ED6	261	K	Putative ubiquitin carboxyl-terminal hydrolase 7	P0665A11.32	178.22	_ELTK(ac)SFGWDTVDSFLQHDVQELNR_	1.733	1	3	969.47	2.08	1.12333									0.540064	0.136309
Q94GF1	136	K	Anthranilate synthase alpha subunit 1, chloroplastic	ASA1	147.26	_ANHVTVMDHK(ac)MK_	-0.51361	1	3	484.908	4.54	1.47667	1.02								0.325257	0.0910977					0.690745	0.0407663		0.22467	0.070396
Q94GG8	87	K	Putative cytosolic tRNA-Ala synthetase	OSJNBb0022I16.6	78.556	_AVHFGHQK(ac)LK_	-0.57318	1	3	402.896	3.9	1.97	0.656667								0.505128						0.333333			0.168376	0.0361685	down
Q94GQ7	514	K	Putative uncharacterized protein OJ1124_H03.4	OJ1124_H03.4	82.651	_ASGESPVAIPSLK(ac)K_	2.0657	1	2	713.401	1.48333	1	2.44667								0.674157	0.0627132					2.44667	0.00748474	up	1.64944	0.0210188	up
Q94GQ7	735	K	Putative uncharacterized protein OJ1124_H03.4	OJ1124_H03.4	164.68	_AYAVFLEGM(ox)ESEK(ac)K_	1.2286	1	2	830.4	0.606667	1.04667	2.86333								1.72527	0.0689156					2.73567	0.00141755	up	4.71978	0.000165504	up
Q94GQ7	764	K	Putative uncharacterized protein OJ1124_H03.4	OJ1124_H03.4	83.53	_SHVSEEILSK(ac)LK_	-2.1183	1	2	706.393	0.585	0.81	3.57								1.38462	0.340833					4.40741	0.0540139		6.10256	0.0418697	up
Q94LR4	160	K	Expansin-B4	EXPB4	106.91	_PGLNDK(ac)LR_	-2.1958	1	2	477.772		6.83
Q9AQZ5	245	K	70 kDa heat shock protein	Os01g0180800	85.359	_HFAAK(ac)FK_	0.24623	1	2	445.748	0.786667	3.24333	0.793333								4.12288	0.0352023	up				0.244604	0.0355435	down	1.00847	0.885516
Q9AUQ4	310	K	Os03g0712700 protein	OSJNBb0033N16.5	114.72	_NMILGK(ac)R_	0.55444	1	2	437.252	0.596667	3.37333	0.623333								5.65363	0.0183444	up				0.184783	0.00239709	down	1.04469	0.858045
Q9AUR8	81	K	Coatomer subunit alpha-1	Os03g0711400	79.474	_VWNYK(ac)THR_	-0.49805	1	3	382.533	0.843333	1.99	0.88								2.35968	0.00652855	up				0.442211	0.00713944	down	1.04348	0.691438
Q9AUV8	216	K	Alpha-1,4 glucan phosphorylase	OSJNBa0040E01.3	68.787	_YK(ac)HGLFK_	0.60262	1	2	467.761	1.35	1.50333	0.673333								1.11358	0.166544					0.447894	0.00279755	down	0.498765	0.00453279	down
Q9AV87	69	K	60S ribosomal protein L21	OSJNBa0006L06.3	101.64	_VWNVTK(ac)R_	1.2577	1	2	472.769	5.27333	0.83									0.157396
Q9AX68	240	K	Os01g0611000 protein	P0410E03.33-1	131.45	_AVK(ac)YVDAAHFAVPQGAR_	3.1463	1	2	921.486		6.81
Q9AYP4	24	K	40S ribosomal protein S10	RPS10	74.611	_YLFQEGVLYAK(ac)K_	3.2587	1	2	750.908	1.78	2.56667	1.435								1.44195	0.0448685					0.559091	0.00487255	down	0.80618	0.358491
Q9FR35	90	K	Peroxiredoxin-2C	PRXIIC	74.841	_AWAK(ac)SYPENK_	-0.2905	1	2	618.306	1.29333	2.9	0.806667								2.24227	0.0160373	up				0.278161	0.00239259	down	0.623711	0.154781
Q9FU74	235	K	Os01g0143800 protein	Os01g0143800	80.688	_GLFK(ac)YLEQR_	-1.3282	1	2	598.327	1.32	1.78	0.42								1.34848	0.484125					0.235955			0.318182
Q9LGI2	23	K	Histone H2B.10	H2B.10	176.42	_KPAEEEPAAEK(ac)AEK_	-1.2232	1	2	784.894	0.96	1.05667	1.17								1.10069	0.569605					1.10726	0.483124		1.21875	0.237807
Q9LGI2	43	K	Histone H2B.10	H2B.10	137.75	_RLPAGK(ac)AEK(ac)SSGEGK_	0.55301	1	2	799.928	0.8	1.58333	1.31								1.97917	0.0717346					0.827368	0.430017		1.6375	0.0163127	up
Q9LGI2	46	K	Histone H2B.10	H2B.10	137.75	_RLPAGK(ac)AEK(ac)SSGEGK_	0.55301	1	2	799.928	0.8	1.58333	1.31								1.97917	0.0717346					0.827368	0.430017		1.6375	0.0163127	up
Q9LGR0	39	K	FACT complex subunit SSRP1-A	SSRP1-A	86.772	_QGGGK(ac)TIEIEK_	1.1143	1	2	601.325	1.3	1.56	1.79333								1.2	0.541853					1.14957	0.489551		1.37949	0.0461634
Q9LGZ2	41	K	Putative L-cysteine desulfhydrase 1	Os01g0290100	68.262	_GNGNGPAPRPPPAK(ac)R_	0.63621	1	3	509.943	3.32		7.18																	2.16265	0.0229194	up
Q9LI00	38	K	6-phosphogluconate dehydrogenase, decarboxylating 1	G6PGH1	155.97	_TTSK(ac)VDETVQR_	0.956	1	2	653.336	2.18667	1.48	0.96								0.676829	0.109098					0.648649	0.132008		0.439024	0.00474275	down
Q9LI00	346	K	6-phosphogluconate dehydrogenase, decarboxylating 1	G6PGH1	92.856	_ICSYAQGMNIIK(ac)AK_	-0.6366	1	2	819.921		5.06	1.51														0.298419	0.00791921	down
Q9LST7	98	K	Proteasome subunit beta type-3	PBC1	115.2	_DMKPQTFASLVSALLYEK(ac)R_	1.0151	1	3	747.065	2.07	2.445	0.67								1.18116	0.29287					0.274029	0.00460986	down	0.323671	0.0199036	down
Q9LSU0	93	K	Proteasome subunit alpha type-3	PAG1	84.821	_AK(ac)SEAASYEK_	-1.3266	1	2	563.275	2.64333	1.99	0.726667								0.752837	0.191067					0.365159	0.00972186	down	0.274905	0.00455358	down
Q9LSU3	33	K	Proteasome subunit alpha type-6	PAA1	70.438	_AVK(ac)SAGVTSIGVR_	1.2317	1	2	643.875	1.45	2.87333	0.923333								1.98161	0.0575907					0.321346	0.00847285	down	0.636782	0.226272
Q9LWN1	51	K	Os01g0205500 protein	Os01g0205500	145.69	_VLEQLSGQSPVFSK(ac)AR_	4.8093	1	2	894.486	1.95333	1.85667	0.936667								0.950512	0.87807					0.504488	0.186966		0.479522	0.00639402	down
Q9LWS2	15	K	60S ribosomal protein L13	Os06g0115500	151.04	_K(ac)HWQNYVK_	0.035182	1	2	572.799	2.50333	0.17	1.52								0.0679095	0.000382855	down				8.94118	1.08925e-05	up	0.60719	0.0428684	down
Q9LWT6	99	K	Os06g0114000 protein	Os06g0114000	131.69	_NVVLESK(ac)YGSPR_	0.68961	1	2	695.87	1.06667	1.59667	0.595								1.49687	0.0365795					0.372651	0.01901	down	0.557812	0.00240922	down
Q9LWT6	188	K	Os06g0114000 protein	Os06g0114000	113.71	_ALVEELK(ac)K_	-2.9188	1	2	486.292	0.42	1.38667	0.33								3.30159						0.237981			0.785714
Q9LWT6	280	K	Os06g0114000 protein	Os06g0114000	69.198	_LLLVDK(ac)K_	1.4888	1	2	435.787	0.98	1.92667	0.436667								1.96599						0.226644	0.00123573	down	0.445578
Q9LWT6	513	K	Os06g0114000 protein	Os06g0114000	80.738	_LIAK(ac)NAGVNGSVVTEK_	-0.15962	1	2	821.462	0.795	1.57333	0.79								1.97904	0.0949146					0.502119	0.0385295	down	0.993711	0.971598
Q9MAX6	270	K	Coatomer subunit epsilon-1	COPE1	62.894	_LSHPDHVLVK(ac)R_	-0.43074	1	3	448.258	1	4.67									4.67
Q9SDG5	339	K	Isocitrate dehydrogenase [NAD] subunit, mitochondrial	Os01g0276100	159.22	_IHNAILQTISEGK(ac)FR_	-1.2196	1	3	590.328	5.69333	0.726667	0.276667								0.127635	0.0315184	down				0.380734	0.0281869	down	0.0485948	0.0263502	down
Q9SDG6	32	K	60S ribosomal protein L30	RPL30	69.721	_YTLGYK(ac)TVLR_	1.6054	1	2	628.356	1.47667	2.92667	1.12								1.98194	0.0259876	up				0.382688	0.0436588	down	0.758465	0.0949314
Q9SDG8	170	K	Protein argonaute 4A	AGO4A	87.258	_RPYQTK(ac)TFK_	2.0375	1	2	605.833	1.1	2.57667	1.59667								2.34242	0.00208953	up				0.619664	0.0213027	down	1.45152	0.0657332
Q9SLY8	360	K	Calreticulin	Os07g0246200	128.01	_TFAEETWGK(ac)HK_	-0.60285	1	2	688.336	0.59	3.27	0.683333								5.54237	0.121612					0.20897	0.128332		1.15819	0.510646
Q9SLY8	374	K	Calreticulin	Os07g0246200	88.495	_AAFDEAEK(ac)K_	-0.29246	1	2	525.759	0.785	1.9	0.87								2.42038	0.0339723	up				0.457895			1.10828
Q9SLY8	420	K	Calreticulin	Os07g0246200	58.427	_ADSDAEDGKDSDDEK(ac)HDEL_	0.020836	0.998744	3	711.617	0.51	3.55333	0.565								6.96732						0.159006	0.0689485		1.10784
Q9SNK3	123	K	Glyceraldehyde-3-phosphate dehydrogenase	OJ1528D07.7	133.28	_NASHLLK(ac)YDSM(ox)LGTFK_	-0.78283	1	3	628.317		1.36333
Q9SNK3	303	K	Glyceraldehyde-3-phosphate dehydrogenase	OJ1528D07.7	102.53	_AVALVLPQLK(ac)GK_	1.1947	1	2	639.911		0.77
Q9XJ19	34	K	Caffeoyl-CoA O-methyltransferase	Os06g0165800	155.86	_HSEVGHK(ac)SLLK_	-1.2375	1	3	426.238	0.33	2.18333	0.433333								6.61616	0.00483484	up				0.198473	0.00814464	down	1.31313	0.620124

## Sheet: peptide length
7	67	1	612	-6.6	1	-6.6	1
8	117	2	206	-3.8	1	-5.6	2
9	132	3	70	-2.8	2	-3.8	1
10	132	4	30	-2.2	1	-3.4	2
11	141	5	23	-2.1	4	-3.3	2
12	118	6	11	-2	2	-3	3
13	116	7	10	-1.8	3	-2.8	2
14	100	8	1	-1.7	1	-2.7	3
15	73	9	7	-1.6	3	-2.6	1
16	39	12	1	-1.5	3	-2.4	1
17	49			-1.4	1	-2.3	5
18	27			-1.3	2	-2.2	2
19	24			-1.2	8	-2.1	5
20	16			-1.1	7	-2	3
21	21			-1	10	-1.9	3
22	18			-0.9	5	-1.8	8
23	7			-0.8	10	-1.7	5
24	7			-0.7	12	-1.6	6
25	2			-0.6	7	-1.5	10
26	4			-0.5	10	-1.4	3
27	3			-0.4	12	-1.3	7
29	1			-0.3	24	-1.2	13
30	1			-0.2	17	-1.1	8
32	1			-0.1	16	-1	16
				0	50	-0.9	14
				0.1	17	-0.8	15
				0.2	15	-0.7	18
				0.3	28	-0.6	13
				0.4	31	-0.5	27
				0.5	27	-0.4	25
				0.6	25	-0.3	24
				0.7	26	-0.2	28
				0.8	31	-0.1	22
				0.9	33	0	69
				1	35	0.1	33
				1.1	43	0.2	36
				1.2	47	0.3	26
				1.3	30	0.4	38
				1.4	35	0.5	29
				1.5	29	0.6	28
				1.6	22	0.7	22
				1.7	31	0.8	18
				1.8	24	0.9	10
				1.9	17	1	8
				2	17	1.1	8
				2.1	21	1.2	6
				2.2	8	1.3	7
				2.3	14	1.4	5
				2.4	20	1.5	5
				2.5	15	1.7	4
				2.6	11	1.8	1
				2.7	10	1.9	2
				2.8	14	2.1	1
				2.9	8	2.2	1
				3	10	2.3	2
				3.1	3	2.4	2
				3.2	1	2.5	1
				3.3	2	2.6	1
				3.4	3	3	2
				3.5	2	3.6	1
				3.7	1
				4.3	2
