# Supplementary material for: Construction of a Quantitative Acetylomic Tissue Atlas in Rice (Oryza sativa L.)
Source: Molecules. 2018 Nov 1;23(11):2843. doi: 10.3390/molecules23112843 (PMC6278296; doi:10.3390/molecules23112843)
Supplement: Supplementary file 1 [file molecules-23-02843-s001.zip › molecules-377239-proofreading-SM/Supplementary files/table S3.xlsx]

## Sheet: abbreviation
Table S3. Abbreviations for proteins in PPI assay.
MSU ID	Annotation	Abbreviation
LOC_Os02g36974	14-3-3 protein, putative, expressed	GID2
LOC_Os01g00360
LOC_Os01g00420
LOC_Os01g00580
LOC_Os01g00920
LOC_Os01g02020	acetyl-CoA acetyltransferase, cytosolic, putative, expressed	acetyl-CoA carboxylase-1
LOC_Os01g02880	fructose-bisphospate aldolase isozyme, putative, expressed	aldolase-1
LOC_Os01g03070	transposon protein, putative, unclassified, expressed	transpon-1
LOC_Os01g05010	mitochondrial glycoprotein, putative, expressed	MG
LOC_Os01g05490	triosephosphate isomerase, cytosolic, putative, expressed	TPI
LOC_Os01g05610	Core histone H2A/H2B/H3/H4 domain containing protein, putative, expressed	CHH-1
LOC_Os01g05630	Core histone H2A/H2B/H3/H4 domain containing protein, putative, expressed	CHH-2
LOC_Os01g05900	Core histone H2A/H2B/H3/H4 domain containing protein, putative	CHH-3
LOC_Os01g07910	NADH-cytochrome b5 reductase, putative, expressed	Nb5
LOC_Os01g08560	DnaK family protein, putative, expressed	DnaK-1
LOC_Os01g08970	SSRP1-like FACT complex subunit, putative, expressed	SSRP1
LOC_Os01g09000	glutaminyl-tRNA synthetase, putative, expressed	Gts-1
LOC_Os01g09560	mitochondrial-processing peptidase subunit alpha, mitochondrial precursor, putative, expressed	MPPS1
LOC_Os01g10820	ribosomal protein L5, putative, expressed	RPL-9
LOC_Os01g15020	lissencephaly type-1-like homology motif, putative, expressed	LT-1
LOC_Os01g16870	argonaute, putative, expressed	GP1
LOC_Os01g16890	ribosomal protein L7Ae, putative, expressed	RPL-11
LOC_Os01g16900	dehydrogenase, putative, expressed	dehydrogenase-4
LOC_Os01g18320	protoporphyrinogen oxidase, chloroplast precursor, putative, expressed	PO-1
LOC_Os01g19450	ATP-citrate synthase subunit 1, putative, expressed	ATPase-4
LOC_Os01g21160	2-oxo acid dehydrogenases acyltransferase domain containing protein, expressed	ADAD1
LOC_Os01g22490	40S ribosomal protein S27a, putative, expressed	40S-9
LOC_Os01g22520	dihydrolipoyl dehydrogenase 1, mitochondrial precursor, putative, expressed	DHD-1
LOC_Os01g23740	OsPDIL2-2 protein disulfide isomerase PDIL2-2, expressed	PDIL2-2
LOC_Os01g24680	3-hydroxyacyl-CoA dehydrogenase, putative, expressed	HCD-1
LOC_Os01g27150	cullin, putative, expressed	culin
LOC_Os01g31690	oxygen-evolving enhancer protein 1, chloroplast precursor, putative, expressed	OEEP1
LOC_Os01g32080	thiamine pyrophosphate enzyme, C-terminal TPP binding domain containing protein, expressed	TPP
LOC_Os01g36390
LOC_Os01g36890	DEAD-box ATP-dependent RNA helicase, putative, expressed	OsAIP1
LOC_Os01g45190	DEAD-box ATP-dependent RNA helicase, putative, expressed	OsAIP2
LOC_Os01g46610	dehydrogenase, putative, expressed	dehydrogenase-5
LOC_Os01g46980	vacuolar ATP synthase subunit E, putative, expressed	VASS-1
LOC_Os01g48420	peroxiredoxin, putative, expressed	peroxiredoxin-1
LOC_Os01g49290	WD repeat-containing protein, putative, expressed	WD-3
LOC_Os01g51300	WD domain, G-beta repeat domain containing protein, expressed	WD-1
LOC_Os01g51380	ATP synthase, putative, expressed	ATPase-2
LOC_Os01g53700	mitochondrial-processing peptidase subunit, mitochondrial precursor, putative, expressed	MPPS2
LOC_Os01g53930	hexokinase, putative, expressed	hexokinase
LOC_Os01g59600	peptidase, T1 family, putative, expressed	peptidase-2
LOC_Os01g60190	2,3-bisphosphoglycerate-independent phosphoglycerate mutase, putative, expressed	BPM
LOC_Os01g60790	40S ribosomal protein S26, putative, expressed	40S-8
LOC_Os01g62230	Core histone H2A/H2B/H3/H4 domain containing protein, putative, expressed	CHH-4
LOC_Os01g62290	DnaK family protein, putative, expressed	DnaK-2
LOC_Os01g65830	acyl-desaturase, chloroplast precursor, putative, expressed	acyl-desaturase
LOC_Os01g66940	kinase, pfkB family, putative, expressed	pfkB-1
LOC_Os01g67134	ribosomal L18p/L5e family protein, putative, expressed	RL18p
LOC_Os01g67860	fructose-bisphospate aldolase isozyme, putative, expressed	aldolase-2
LOC_Os01g68324	dolichyl-diphosphooligosaccharide--protein glycosyltransferase 63 kDasubunit precursor, putative, expressed	DDP63
LOC_Os01g70170	transaldolase, putative, expressed	transaldolase-1
LOC_Os01g71300	S-formylglutathione hydrolase, putative, expressed	SFH-1
LOC_Os01g72340	beta-galactosidase, putative, expressed	beta-galactosidase
LOC_Os01g73160	40S ribosomal protein S10, putative, expressed	40S-1
LOC_Os01g73234	thioredoxin, putative, expressed	thioredoxin
LOC_Os01g73990	cytochrome b5-like Heme/Steroid binding domain containing protein, expressed	CBLH-1
LOC_Os02g01020	expressed protein	expressed-1
LOC_Os02g01150	erythronate-4-phosphate dehydrogenase domain containing protein, expressed	EPD1
LOC_Os02g01590	glycosyl hydrolases, putative, expressed	GH-1
LOC_Os02g02130	ribosomal protein L37, putative	RPL-7
LOC_Os02g02400	catalase isozyme A, putative, expressed	CIA
LOC_Os02g02410	DnaK family protein, putative, expressed	BiP3
LOC_Os02g02890	peptidyl-prolyl cis-trans isomerase, putative, expressed	OsCYP2
LOC_Os02g02960	histone deacetylase complex subunit SAP18, putative, expressed	SAP18
LOC_Os02g03060	cyclin-dependent kinase A-2, putative, expressed
LOC_Os02g05330	DEAD-box ATP-dependent RNA helicase, putative, expressed	OsAIP3
LOC_Os02g07260	phosphoglycerate kinase protein, putative, expressed	PKP-1
LOC_Os02g07410	glycine cleavage system H protein, putative, expressed	GCSH-1
LOC_Os02g07760	aldehyde dehydrogenase, putative, expressed	aldehyde dehydrogenase
LOC_Os02g07890	60S ribosomal protein L27a-3, putative, expressed	60S-6
LOC_Os02g08410	chorismate mutase, chloroplast precursor, putative, expressed	CM-1
LOC_Os02g09490	dehydrogenase, putative, expressed	GH2
LOC_Os02g10070	citrate synthase, putative, expressed	citrate synthase
LOC_Os02g10640	26S protease regulatory subunit, putative, expressed	26S-2
LOC_Os02g11050	26S protease regulatory subunit, putative, expressed	26S-3
LOC_Os02g12580	OsPP2Ac-3 - Phosphatase 2A isoform 3 belonging to family 1, expressed	OsPP2Ac
LOC_Os02g13840	citrate synthase, putative, expressed	citrate synthase
LOC_Os02g14770	phosphoenolpyruvate carboxylase, putative, expressed	PPC-1
LOC_Os02g17390	3-hydroxyacyl-CoA dehydrogenase, putative, expressed	HCD-2
LOC_Os02g22780	T-complex protein, putative, expressed	TCP-1
LOC_Os02g27030	cysteine proteinase 1 precursor, putative, expressed	CPP1
LOC_Os02g32030	elongation factor, putative, expressed	EF-6
LOC_Os02g33450	peroxiredoxin, putative, expressed	peroxiredoxin-2
LOC_Os02g35500	NAD binding domain of 6-phosphogluconate dehydrogenase containing protein, expressed	NBD6
LOC_Os02g36710	SET, putative, expressed	SET
LOC_Os02g37862	60S ribosomal protein L6, putative, expressed	60S-16
LOC_Os02g38210	elongation factor Tu, putative, expressed	EF-4
LOC_Os02g38840	glucose-6-phosphate 1-dehydrogenase, cytoplasmic isoform, putative, expressed	G6P1-2
LOC_Os02g38920	glyceraldehyde-3-phosphate dehydrogenase, putative, expressed	G3PD-1
LOC_Os02g39890	RNA recognition motif containing protein, putative, expressed	Du3
LOC_Os02g39920	AT hook motif family protein, expressed	ATHS
LOC_Os02g40460	S1 RNA binding domain containing protein, expressed	S1RP
LOC_Os02g40830	succinyl-CoA ligase beta-chain, mitochondrial precursor, putative, expressed	SCL
LOC_Os02g43020	heat shock protein STI, putative, expressed	HSP-2
LOC_Os02g44500	glutathione peroxidase, putative, expressed	GP2
LOC_Os02g46520	hydrolase, putative, expressed	hydrolase
LOC_Os02g47020	phosphoribulokinase/Uridine kinase family protein, expressed	PBKP
LOC_Os02g49992	expressed protein	expressed-2
LOC_Os02g50240	glutamine synthetase, catalytic domain containing protein, expressed	OsGS1;1
LOC_Os02g50620	dehydrogenase E1 component domain containing protein, expressed	dehydrogenase-1
LOC_Os02g52820	cold-induced protein, putative, expressed	CIP1
LOC_Os02g53420	DnaK family protein, putative, expressed	DnaK-4
LOC_Os02g54470	60S ribosomal protein L35a-3, putative, expressed	60S-10
LOC_Os02g54700	RNA recognition motif containing protein, putative, expressed	RRM-2
LOC_Os02g55140	leucine aminopeptidase, chloroplast precursor, putative, expressed	leucine aminopeptidase
LOC_Os02g55420	aminotransferase, classes I and II, domain containing protein, expressed	OsAAT1
LOC_Os02g56130	PCNA - Putative DNA replicative polymerase clamp, expressed	PPD
LOC_Os02g56850	glutathione reductase, putative, expressed	GR
LOC_Os02g57040	dehydrogenase, putative, expressed	dehydrogenase-7
LOC_Os02g57450	Ser/Thr protein phosphatase family protein, putative, expressed	STP
LOC_Os03g02540	proteasome subunit, putative, expressed	proteasome-1
LOC_Os03g03720	glyceraldehyde-3-phosphate dehydrogenase, putative, expressed	G3PD-2
LOC_Os03g03910	catalase domain containing protein, expressed	NOE1
LOC_Os03g04410	aconitate hydratase protein, putative, expressed	AHP-1
LOC_Os03g05730	cell division control protein 48 homolog E, putative, expressed	CDCP
LOC_Os03g06200	aminotransferase, putative, expressed	aminotransferase-3
LOC_Os03g06670	Core histone H2A/H2B/H3/H4 domain containing protein, putative, expressed	CHH-5
LOC_Os03g07840	adenylosuccinate synthetase, chloroplast precursor, putative, expressed	adenylosuccinate lyase
LOC_Os03g10990	retinoblastoma-binding protein-like, putative, expressed	RBP
LOC_Os03g11410	mitochondrial-processing peptidase subunit, mitochondrial precursor, putative, expressed	MPPS3
LOC_Os03g12290	glutamine synthetase, catalytic domain containing protein, expressed	GS1;2
LOC_Os03g12590	coatomer subunit gamma-1, putative, expressed	CS-3
LOC_Os03g14450	enolase, putative, expressed	enolase-1
LOC_Os03g14530	S10/S20 domain containing ribosomal protein, putative, expressed	S10-1
LOC_Os03g15590	eukaryotic translation initiation factor, putative, expressed	ETIF-5
LOC_Os03g16980	NAD dependent epimerase/dehydratase family domain containing protein, expressed	NDE-1
LOC_Os03g17084	Core histone H2A/H2B/H3/H4 domain containing protein, putative	CHH-2
LOC_Os03g17100	Core histone H2A/H2B/H3/H4 domain containing protein, putative, expressed	CHH-6
LOC_Os03g17690	OsAPx1 - Cytosolic Ascorbate Peroxidase encoding gene 1-8, expressed	OsAPX1/OsAPXa
LOC_Os03g18220	pyruvate decarboxylase isozyme 2, putative, expressed	PDI2
LOC_Os03g18510	expressed protein	expressed-3
LOC_Os03g18590	malonyl CoA-acyl carrier protein transacylase, mitochondrial precursor, putative, expressed	MCP
LOC_Os03g18810	aminotransferase, classes I and II, domain containing protein, expressed	aminotransferase-2
LOC_Os03g19890	NADH dehydrogenase 1 alpha subcomplex subunit 5, putative, expressed	NDS5
LOC_Os03g19930	adenylosuccinate lyase, putative, expressed	adenylosuccinate lyase
LOC_Os03g20300	glucose-6-phosphate 1-dehydrogenase, chloroplast precursor, putative, expressed	G6P1-1
LOC_Os03g22880	nucleolar protein 5A, putative, expressed	NP5A
LOC_Os03g26860	ribosomal protein, putative, expressed	RPL-15
LOC_Os03g27260	40S ribosomal protein S6, putative, expressed	40S-13
LOC_Os03g28330	sucrose synthase, putative, expressed	SSP1
LOC_Os03g36780	elongation factor, putative, expressed	EF-7
LOC_Os03g37970	ribosomal protein L13, putative, expressed	RPL-1
LOC_Os03g38000	40S ribosomal protein S3-1, putative, expressed	40S-11
LOC_Os03g41419	serpin domain containing protein, putative, expressed	SDP
LOC_Os03g49220	adenylosuccinate synthetase, chloroplast precursor, putative, expressed	adenylosuccinate lyase
LOC_Os03g49580	eukaryotic peptide chain release factor subunit 1-1, putative, expressed	EPCR1
LOC_Os03g50090	transposon protein, putative, CACTA, En/Spm sub-class, expressed	CACTA
LOC_Os03g50290	14-3-3 protein, putative, expressed	GF14f
LOC_Os03g50340	coatomer alpha subunit, putative, expressed	CAS-1
LOC_Os03g50480	phosphoglucomutase, putative, expressed	phosphoglucomutase
LOC_Os03g50540	2Fe-2S iron-sulfur cluster binding domain containing protein, expressed	2FeS
LOC_Os03g51030	phytochrome A, putative, expressed	phyA
LOC_Os03g51600	tubulin/FtsZ domain containing protein, putative, expressed	tubulin
LOC_Os03g52690	CBS domain containing membrane protein, putative, expressed	CBS1
LOC_Os03g52840	serine hydroxymethyltransferase, mitochondrial precursor, putative, expressed	SH
LOC_Os03g53190	Core histone H2A/H2B/H3/H4 domain containing protein, putative, expressed	CHH-7
LOC_Os03g53700	PHD-finger domain containing protein, putative, expressed	PHD-3
LOC_Os03g53960	transcriptional adaptor, putative, expressed	TA
LOC_Os03g55070	UDP-glucose 6-dehydrogenase, putative, expressed	UDP6
LOC_Os03g56460	glucose-6-phosphate isomerase, putative, expressed	G6P-1
LOC_Os03g57200	glutathione S-transferase, putative, expressed	GST-1
LOC_Os03g58040	glutamate dehydrogenase protein, putative, expressed	GdP
LOC_Os03g59020	T-complex protein, putative, expressed	TCP-2
LOC_Os03g59310	ribosomal protein, putative, expressed	RPL-16
LOC_Os03g60400	40S ribosomal protein S23, putative, expressed	40S-6
LOC_Os03g60620	DnaK family protein, putative, expressed	DnaK-5
LOC_Os03g61120	anthranilate synthase component I-1, chloroplast precursor, putative, expressed	OASA1
LOC_Os03g63410	elongation factor Tu, putative, expressed	EF-5
LOC_Os03g64080	retrotransposon protein, putative, Ty1-copia subclass	TY1
LOC_Os04g01290	proteasome subunit, putative, expressed	proteasome-2
LOC_Os04g02820	elongation factor, putative, expressed	EF-8
LOC_Os04g02900	dehydrogenase E1 component domain containing protein, expressed	dehydrogenase-2
LOC_Os04g18010	cleavage and polyadenylation specificity factor subunit 1, putative, expressed	CPSF-1
LOC_Os04g30730	ribosomal protein L29, putative, expressed	RPL-5
LOC_Os04g32330	dihydrolipoyllysine-residue succinyltransferase component of 2-oxoglutarate dehydrogenase complex, mitochondrial precursor, putative, expressed	DSCD1
LOC_Os04g32950	calreticulin precursor protein, putative, expressed	CPP-1
LOC_Os04g35090	40S ribosomal protein S10, putative, expressed	40S-2
LOC_Os04g35570	Regulator of chromosome condensation domain containing protein, expressed	RCC-1
LOC_Os04g38410	chlorophyll A-B binding protein, putative, expressed	chlA-1
LOC_Os04g38600	glyceraldehyde-3-phosphate dehydrogenase, putative, expressed	G3PD-3
LOC_Os04g38870	14-3-3 protein, putative, expressed	GF14b
LOC_Os04g39020	aldehyde dehydrogenase, putative, expressed	aldehyde dehydrogenase
LOC_Os04g40850	26S proteasome non-ATPase regulatory subunit 6, putative, expressed	26S-5
LOC_Os04g40950	glyceraldehyde-3-phosphate dehydrogenase, putative, expressed	G3PD-4
LOC_Os04g41300	ribosome recycling factor, putative, expressed	RPL-19
LOC_Os04g41490	DNA-directed RNA polymerase III subunit RPC1, putative, expressed	RPC1
LOC_Os04g42140	eukaryotic initiation factor iso-4F subunit p82-34, putative, expressed	Rymv1
LOC_Os04g43540	ribosomal protein L14, putative, expressed	RPL-3
LOC_Os04g43922	exosome complex exonuclease rrp4, putative, expressed	RRP4
LOC_Os04g45290	glycosyl hydrolases, putative, expressed	GH-2
LOC_Os04g45720	aldehyde dehydrogenase, putative, expressed	aldehyde dehydrogenase
LOC_Os04g46620	T-complex protein, putative, expressed	TCP-3
LOC_Os04g47870	PINHEAD, putative, expressed	PINHEAD
LOC_Os04g51630	60S ribosomal protein L7, putative, expressed	60S-17
LOC_Os04g52130	coproporphyrinogen III oxidase, chloroplast precursor, putative, expressed	RLIN1
LOC_Os04g52270	coatomer subunit epsilon, putative, expressed	CS-2
LOC_Os04g52361	ribosomal protein S17, putative, expressed	RPL-14
LOC_Os04g53230	aminomethyltransferase, putative, expressed	aminomethyltransferase
LOC_Os04g55720	D-3-phosphoglycerate dehydrogenase, chloroplast precursor, putative, expressed	DPD
LOC_Os04g56640	mediator of RNA polymerase II transcription subunit 7, putative, expressed	MPTS7
LOC_Os04g58110	pyruvate kinase, putative, expressed	pyruvate kinase-1
LOC_Os04g59494	transportin-2, putative, expressed	transportin-2
LOC_Os05g01820	cytochrome b5-like Heme/Steroid binding domain containing protein, expressed	CBLH-2
LOC_Os05g03480	acyl-coenzyme A dehydrogenase, mitochondrial precursor, putative, expressed	AAD
LOC_Os05g03820	glutamate--cysteine ligase, chloroplast precursor, putative, expressed	GCL
LOC_Os05g05470	T-complex protein, putative, expressed	TCP-4
LOC_Os05g06310	60S ribosomal protein L18-3, putative, expressed	60S-3
LOC_Os05g06430	OsPDIL2-1 protein disulfide isomerase PDIL2-1, expressed	PDIL2-1
LOC_Os05g07030	arginyl-tRNA synthetase, putative, expressed	ATS
LOC_Os05g07700	ribosomal protein, putative, expressed	RPL-17
LOC_Os05g08840	DnaK family protein, putative, expressed	DnaK-6
LOC_Os05g22940	acetyl-CoA carboxylase, putative, expressed	acetyl-CoA carboxylase-3
LOC_Os05g23720	mitochondrial carrier protein, putative, expressed	MCP-2
LOC_Os05g23740	DnaK family protein, putative, expressed	DnaK-7
LOC_Os05g24601	coatomer subunit delta, putative, expressed	CS-1
LOC_Os05g26926	chaperone protein dnaJ, putative, expressed	CPD
LOC_Os05g28280	peptidase, M24 family protein, putative, expressed	peptidase-1
LOC_Os05g30800	26S proteasome non-ATPase regulatory subunit 14, putative, expressed	26S-4
LOC_Os05g32140	NAD dependent epimerase/dehydratase family protein, putative, expressed	NDE-2
LOC_Os05g33380	fructose-bisphospate aldolase isozyme, putative, expressed	aldolase-3
LOC_Os05g34540	rab GDP dissociation inhibitor alpha, putative, expressed	Rgdp
LOC_Os05g34640	PHD finger protein, putative, expressed	PHD-1
LOC_Os05g36000	FabA-like domain containing protein, expressed	FabA
LOC_Os05g38150	amino acid kinase, putative, expressed	OsP5CS/OsP5CS1
LOC_Os05g38520	60S ribosomal protein L36-2, putative, expressed	60S-12
LOC_Os05g39690	oxidoreductase, aldo/keto reductase family protein, putative, expressed	OAR1
LOC_Os05g39770	aminotransferase, putative, expressed	aminotransferase-4
LOC_Os05g41110	ribosomal protein L7Ae, putative, expressed	RPL-12
LOC_Os05g43360	NADH dehydrogenase flavoprotein 2, mitochondrial precursor, putative, expressed	NDF2
LOC_Os05g46290	T-complex protein, putative, expressed	TCP-5
LOC_Os05g46430	60S ribosomal protein L28-1, putative, expressed	60S-7
LOC_Os05g48310	60S ribosomal protein L35a-3, putative, expressed	60S-11
LOC_Os05g48320	60S ribosomal protein L37a, putative, expressed	60S-13
LOC_Os05g49860	Core histone H2A/H2B/H3/H4 domain containing protein, putative, expressed	CHH-8
LOC_Os05g49890	ras-related protein, putative, expressed	OsRAN2
LOC_Os05g51480	cleavage and polyadenylation specificity factor, putative, expressed	CPSF-2
LOC_Os05g51700	nucleoside diphosphate kinase, putative, expressed	NDP-1
LOC_Os06g02144	6-phosphogluconate dehydrogenase, decarboxylating, putative, expressed	6PD-1
LOC_Os06g02380	T-complex protein, putative, expressed	TCP-6
LOC_Os06g02510	ribosomal protein L13, putative, expressed	RPL-2
LOC_Os06g04030	histone H3, putative, expressed	HH3-1
LOC_Os06g04290	S10/S20 domain containing ribosomal protein, putative, expressed	S10-2
LOC_Os06g05660	NAP domain containing protein, putative, expressed	NCP
LOC_Os06g06030	peptidase, T1 family, putative, expressed	peptidase-3
LOC_Os06g07140	peptidase, T1 family, putative, expressed	peptidase-4
LOC_Os06g09450	sucrose synthase, putative, expressed	SSP2
LOC_Os06g13720	dehydrogenase E1 component domain containing protein, expressed	dehydrogenase-3
LOC_Os06g13810	pyrophosphate--fructose 6-phosphate 1-phosphotransferase subunit beta, putative, expressed	PF6P1β
LOC_Os06g15990	aldehyde dehydrogenase, putative, expressed	aldehyde dehydrogenase
LOC_Os06g17840	expressed protein	expressed-4
LOC_Os06g20320	peptidyl-prolyl cis-trans isomerase, FKBP-type, putative, expressed	OsCYP1
LOC_Os06g21480	60S ribosomal protein L31, putative, expressed	60S-8
LOC_Os06g21590	chlorophyll A-B binding protein, putative, expressed	chlA-2
LOC_Os06g23440	eukaryotic translation initiation factor 1A, putative, expressed	ETIF-1
LOC_Os06g29180	erythronate-4-phosphate dehydrogenase domain containing protein, expressed	EPD2
LOC_Os06g34690	T-complex protein, putative, expressed	TCP-7
LOC_Os06g36160	40S ribosomal protein S24, putative, expressed	40S-7
LOC_Os06g36700	T-complex protein, putative, expressed	TCP-8
LOC_Os06g39344	enoyl-CoA hydratase/isomerase family protein, putative, expressed	ECH
LOC_Os06g40640	fructose-bisphospate aldolase isozyme, putative, expressed	aldolase-4
LOC_Os06g43570	peptidase, T1 family, putative, expressed	peptidase-5
LOC_Os06g43850	ATP synthase F1, delta subunit family protein, putative, expressed	ATPase-1
LOC_Os06g44030	WD domain, G-beta repeat domain containing protein, expressed	WD-2
LOC_Os06g45120	ATP synthase, putative, expressed	ATPase-3
LOC_Os06g45670	glycine cleavage system H protein, putative, expressed	GCSH-2
LOC_Os06g45710	phosphoglycerate kinase protein, putative, expressed	PKP-2
LOC_Os06g48750	DEAD-box ATP-dependent RNA helicase, putative, expressed	OsAIP4
LOC_Os06g48760	UTP--glucose-1-phosphate uridylyltransferase, putative, expressed	Ugp2
LOC_Os07g04240	succinate dehydrogenase flavoprotein subunit,mitochondrial precursor, putative, expressed	SDF
LOC_Os07g04840	PsbP, putative, expressed	PsbP
LOC_Os07g08330	ribosomal protein L4, putative, expressed	RPL-8
LOC_Os07g08950	FAD-linked oxidoreductase protein, putative, expressed	FADP
LOC_Os07g09060	aldehyde dehydrogenase, putative, expressed	aldehyde dehydrogenase
LOC_Os07g10150	coatomer subunit gamma-2, putative, expressed	CS-4
LOC_Os07g10720	40S ribosomal protein S15a, putative, expressed	40S-4
LOC_Os07g14270	calreticulin precursor protein, putative, expressed	CPP-2
LOC_Os07g22720	2-oxo acid dehydrogenases acyltransferase domain containing protein, expressed	ADAD2
LOC_Os07g26610	phosphoglucomutase, putative, expressed	phosphoglucomutase
LOC_Os07g30970	nucleoside diphosphate kinase, putative, expressed	NDP
LOC_Os07g31370	ras-related protein, putative, expressed	rasP-2
LOC_Os07g33860	60S ribosomal protein L44, putative, expressed	60S-15
LOC_Os07g36080	oxygen evolving enhancer protein 3 domain containing protein, expressed	oxidoreductase
LOC_Os07g36130	core histone H2A/H2B/H3/H4, putative, expressed	CHH-12
LOC_Os07g36254	60S ribosomal protein L38, putative, expressed	60S-14
LOC_Os07g36940	eukaryotic translation initiation factor 4G, putative, expressed	ETIF-3
LOC_Os07g37240	chlorophyll A-B binding protein, putative, expressed	chlA-3
LOC_Os07g40580	eukaryotic translation initiation factor 5A, putative, expressed	ETIF-4
LOC_Os07g41740	PHD finger protein, putative, expressed	PHD-2
LOC_Os07g42420	3-oxoacyl-synthase, putative, expressed	3-oxoacyl-synthase
LOC_Os07g45090	NADH-ubiquinone oxidoreductase 51 kDa subunit, mitochondrial precursor, putative, expressed	N51D
LOC_Os07g46460	ferredoxin-dependent glutamate synthase, chloroplast precursor, putative, expressed	FGS
LOC_Os07g46750	elongation factor protein, putative, expressed	EF-1
LOC_Os07g47710	60S ribosomal protein L22-2, putative, expressed	60S-4
LOC_Os07g49150	26S protease regulatory subunit 4, putative, expressed	26S-1
LOC_Os07g49520	2-oxoglutarate dehydrogenase E1 component, mitochondrial precursor, putative, expressed	ODE1
LOC_Os08g02080	rickettsia 17 kDa surface antigen family protein, expressed	R17P
LOC_Os08g02120	kinase, pfkB family, putative, expressed	pfkB-2
LOC_Os08g02340	60S acidic ribosomal protein, putative, expressed	60S-2
LOC_Os08g02400	40S ribosomal protein S13, putative, expressed	40S-3
LOC_Os08g03290	glyceraldehyde-3-phosphate dehydrogenase, putative, expressed	G3PD-5
LOC_Os08g03640	60S acidic ribosomal protein P0, putative, expressed	60S-1
LOC_Os08g05570	monodehydroascorbate reductase, putative, expressed	MR-1
LOC_Os08g05830	transaldolase, putative, expressed	transaldolase-2
LOC_Os08g06040	60S ribosomal protein L34, putative, expressed	60S-9
LOC_Os08g06100	O-methyltransferase, putative, expressed	NDP-3
LOC_Os08g06530	rubredoxin family protein, putative, expressed	RF1
LOC_Os08g09200	aconitate hydratase protein, putative, expressed	AHP-2
LOC_Os08g09210	phosphoribosylamine--glycine ligase, putative, expressed	PBG
LOC_Os08g09250	glyoxalase family protein, putative, expressed	GFP
LOC_Os08g09350	gar2, putative, expressed	gar2
LOC_Os08g09940	GTP-binding protein, putative, expressed	GTP
LOC_Os08g12820	proteasome/cyclosome repeat containing protein, expressed	proteasome-3
LOC_Os08g25130	enhancer of polycomb, putative, expressed	EP1
LOC_Os08g25720	pyrophosphate--fructose 6-phosphate 1-phosphotransferase subunit alpha, putative, expressed	PF6P1α
LOC_Os08g27070	co-chaperone protein SBA1, putative, expressed	SBA1
LOC_Os08g27840	phosphoenolpyruvate carboxylase, putative, expressed	PPC-2
LOC_Os08g29170	dehydrogenase, putative, expressed	dehydrogenase-8
LOC_Os08g30884	elongation factor Ts, putative, expressed	EF-3
LOC_Os08g33120	RNA recognition motif containing protein, putative, expressed	RRM-3
LOC_Os08g33370	14-3-3 protein, putative, expressed	GF14c
LOC_Os08g33390	Regulator of chromosome condensation domain containing protein, expressed	RCC-2
LOC_Os08g37320	expressed protein	expressed-5
LOC_Os08g38300	Core histone H2A/H2B/H3/H4 domain containing protein, putative, expressed	CHH-9
LOC_Os08g39140	heat shock protein, putative, expressed	HSP-3
LOC_Os08g41390	peptidyl-prolyl isomerase, putative, expressed	OsCYP4
LOC_Os08g41810	ribosomal protein L22, putative, expressed	RPL-4
LOC_Os08g43170	hydroxymethylglutaryl-CoA synthase, putative, expressed	HSC
LOC_Os08g43580	acyl carrier protein, putative, expressed	ACP-1
LOC_Os08g44340	monodehydroascorbate reductase, putative, expressed	MR-2
LOC_Os08g44680	photosystem I reaction center subunit II, chloroplast precursor, putative, expressed	PCC2
LOC_Os08g44860	aminopeptidase, putative, expressed	aminopeptidase
LOC_Os09g02700	polyadenylate-binding protein, putative, expressed	PBP
LOC_Os09g07510	HEAT repeat family protein, putative, expressed	HSP-1
LOC_Os09g07830	acetyl-CoA acetyltransferase, cytosolic, putative, expressed	acetyl-CoA carboxylase-2
LOC_Os09g10600	enoyl-acyl-carrier-protein reductase NADH, chloroplast precursor, expressed	ERN
LOC_Os09g15790	ras-related protein, putative, expressed	rasP-3
LOC_Os09g17850	acetyltransferase type B catalytic subunit, putative, expressed	ATB
LOC_Os09g21470	expressed protein	expressed-6
LOC_Os09g24250	ubiquitin carboxyl-terminal hydrolase domain containing protein, expressed	ubiquitin-1
LOC_Os09g29070	glucose-6-phosphate isomerase, putative, expressed	G6P-2
LOC_Os09g29630	NOL1/NOP2/sun family protein, putative, expressed	NOL1
LOC_Os09g29840	heat shock protein, putative, expressed	HSP-4
LOC_Os09g30412	heat shock protein, putative, expressed	HSP-5
LOC_Os09g31180	ribosomal protein L6, putative, expressed	RPL-10
LOC_Os09g32800	peptidase, T1 family, putative, expressed	peptidase-6
LOC_Os09g32976	ribosomal protein L7Ae, putative, expressed	RPL-13
LOC_Os09g35790	HSF-type DNA-binding domain containing protein, expressed	HSF
LOC_Os09g36450	triosephosphate isomerase, chloroplast precursor, putative, expressed	TIC
LOC_Os09g36830	Skp1 family, dimerisation domain containing protein, expressed	Skp1
LOC_Os09g38030	UTP--glucose-1-phosphate uridylyltransferase, putative, expressed	Ugp1
LOC_Os09g39500	ubiquitin fusion protein, putative, expressed	ubiquitin-3
LOC_Os09g39780	peptidyl-prolyl cis-trans isomerase, putative, expressed	OsCYP3
LOC_Os10g08550	enolase, putative, expressed	enolase-2
LOC_Os10g21268	ribulose bisphosphate carboxylase large chain precursor, putative, expressed	RPL-20
LOC_Os10g27190	40S ribosomal protein S17, putative, expressed	40S-5
LOC_Os10g28200	NAD dependent epimerase/dehydratase family protein, putative, expressed	NDE-3
LOC_Os10g28230	Core histone H2A/H2B/H3/H4 domain containing protein, putative, expressed	CHH-10
LOC_Os10g30640	translin, putative, expressed	translin
LOC_Os10g32550	T-complex protein, putative, expressed	TCP-9
LOC_Os10g32970	eukaryotic translation initiation factor, putative, expressed	ETIF-6
LOC_Os10g33800	lactate/malate dehydrogenase, putative, expressed	LDG
LOC_Os10g35370	oxidoreductase, short chain dehydrogenase/reductase family domain containing family, expressed	oxidoreductase
LOC_Os10g37180	glycine cleavage system H protein, putative, expressed	GCSH-3
LOC_Os10g39410	Core histone H2A/H2B/H3/H4 domain containing protein, putative, expressed	CHH-11
LOC_Os10g39740	glutathione S-transferase, putative, expressed	GST-2
LOC_Os10g41470	60S ribosomal protein L27-3, putative, expressed	60S-5
LOC_Os10g41960	eukaryotic translation initiation factor 3 subunit B, putative, expressed	ETIF-2
LOC_Os10g42540	expressed protein	expressed-7
LOC_Os11g05110	pyruvate kinase, putative, expressed	OsPK1
LOC_Os11g05730	histone H3, putative, expressed	HH3-2
LOC_Os11g06750	ribosomal protein L3, putative, expressed	RPL-6
LOC_Os11g07020	fructose-bisphospate aldolase isozyme, putative, expressed	aldolase-5
LOC_Os11g09280	OsPDIL1-1 protein disulfide isomerase PDIL1-1, expressed	PDIL1-1/PDIL1;1/esp2
LOC_Os11g10480	dehydrogenase, putative, expressed	Adh1
LOC_Os11g14220	tubulin/FtsZ domain containing protein, putative, expressed	TID1/SRS5
LOC_Os11g20790	adenylate kinase, putative, expressed	adenylate kinase
LOC_Os11g29400	6-phosphogluconate dehydrogenase, decarboxylating, putative, expressed	6PD-2
LOC_Os11g34450	14-3-3 protein, putative, expressed	GF14d
LOC_Os11g36060	THUMP domain-containing protein, putative, expressed	THUMP
LOC_Os11g38959	40S ribosomal protein S9-2, putative, expressed	40S-14
LOC_Os11g41610	40S ribosomal protein S29, putative	40S-10
LOC_Os11g47120	DEFL48 - Defensin and Defensin-like DEFL family, expressed	DEFL48
LOC_Os11g47760	DnaK family protein, putative, expressed	DnaK-8
LOC_Os12g03090	ribosomal protein, putative, expressed	RPL-18
LOC_Os12g04440	2-isopropylmalate synthase B, putative, expressed	ISB
LOC_Os12g05110	pyruvate kinase, putative, expressed	pyruvate kinase
LOC_Os12g13320	argininosuccinate synthase, chloroplast precursor, putative, expressed	ASCP
LOC_Os12g13590	exocyst complex component 5, putative, expressed	ECC5
LOC_Os12g20310	sarcoma antigen NY-SAR-91, putative, expressed	NY-SAR
LOC_Os12g21798	40S ribosomal protein S3a, putative, expressed	40S-12
LOC_Os12g24080	HECT-domain domain containing protein, expressed	HECT
LOC_Os12g30540	ubiquitin carboxyl-terminal hydrolase, putative, expressed	ubiquitin-2
LOC_Os12g34890	acyl carrier protein, putative, expressed	ACP-2
LOC_Os12g35030	plus-3 domain containing protein, expressed	plus-3
LOC_Os12g35630	elongation factor TS family protein, expressed	EF-2
LOC_Os12g36194	nucleoside diphosphate kinase, putative, expressed	NDP-2
LOC_Os12g37400	MCM7 - Putative minichromosome maintenance MCM complex subunit 7, expressed	MCM7
LOC_Os12g38000	60S ribosomal protein L8, putative, expressed	60S-18
LOC_Os12g41250	methylcrotonoyl-CoA carboxylase subunit alpha, mitochondrial precursor, putative, expressed	MCSa
LOC_Os12g42230	transketolase, putative, expressed	transketolase
